# Supplementary material for: Joint analysis of transcriptional metabolism for flavonoid synthesis during different developmental periods in oil palm exocarp
Source: Front Plant Sci. 2025 Mar 24;16:1530673. doi: 10.3389/fpls.2025.1530673 (PMC11973354; doi:10.3389/fpls.2025.1530673)
Supplement: Supplementary file 1 [file Table1.xlsx]

## Sheet: Sheet1
Index	Q1 (Da)	Q3 (Da)	Molecular weight (Da)	Formula	Ionization model	Compounds	物质	Class I	物质一级分类	Class II	物质二级分类	CAS	Level	DFP1-1	DFP1-2	DFP1-3	均值	DFP2-1	DFP2-2	DFP2-3	均值	DFP3-1	DFP3-2	DFP3-3	均值	QC01	QC02	QC03	cpd_ID	kegg_map
pmb0592	771.23	463.2	770.227	C34H42O20	[M+H]+	Chrysoeriol-7-O-rutinoside-5-O-glucoside	金圣草黄素-7-O-芸香糖苷-5-O-葡萄糖苷	Flavonoids	黄酮	Flavones	黄酮	-	3	503902	450250	511676	488610	670646	713055	641691	675131	313505	423407	381474	372795	3.2034e+06	3.22635e+06	3.18091e+06	-	-				物质		Compounds	物质	Class I	物质一级分类	Class II	物质二级分类	CAS	Level	DFP1-1	DFP1-2	DFP1-3	均值	DFP2-1	DFP2-2
Wbtn005631	405.08	243.03	406.09	C19H18O10	[M-H]-	1,3,7-trihydroxy-2-[3,4,5-trihydroxy-6-(hydroxymethyl)oxan-2-yl]xanthen-9-one	1,3,7-三羟基-2-[3,4,5-三羟基-6-(羟甲基)氧代-2-基]蒽酮	Flavonoids	黄酮	Other Flavonoids	其它类黄酮	-	3	19662.5	32776.6	22678.1	25039.1	38854.6	46888.1	25694.5	37145.7	35975.4	35609.7	34978.6	35521.2	128696	126989	129711	-	-				花旗松素(二氢槲皮素)		3,7-Di-O-methylquercetin	3,7-二-O-甲基槲皮素	Flavonoids	黄酮	Flavonols	黄酮醇	2068-02-2	3	9897.89	17657.8	15014.8	14190.2	22769.8	19087
pmn001583	609.15	300.03	610.153	C27H30O16	[M-H]-	Quercetin-3-O-robinobioside	槲皮素-3-O-洋槐糖苷	Flavonoids	黄酮	Flavonols	黄酮醇	52525-35-6	1	412469	413041	446762	424091	467935	437532	494427	466631	296352	361057	347950	335120	689323	691343	677312	-	-				柚皮素-7-O-新橙皮糖苷(柚皮苷)*		Apigenin-8-C-Glucoside (Vitexin)*	芹菜素-8-C-葡萄糖苷 (牡荆素)*	Flavonoids	黄酮	Flavones	黄酮	3681-93-4	1	1.88107e+06	2.06478e+06	1.85113e+06	1.93233e+06	1.43142e+06	1.74682e+06
Lmpn007255	331.04	316.02	332.053	C16H12O8	[M-H]-	Patuletin (Quercetagetin-6-methyl ether)	万寿菊素	Flavonoids	黄酮	Flavonols	黄酮醇	519-96-0	3	32582.5	37126.7	38514	36074.4	24886.3	28823	24802	26170.4	22692.4	21852.3	26045.2	23529.9	29121.6	29430.8	28735.6	C10118	-				橙皮素-7-O-葡萄糖苷		Naringenin-7-O-Neohesperidoside(Naringin)*	柚皮素-7-O-新橙皮糖苷(柚皮苷)*	Flavonoids	黄酮	Flavanones	二氢黄酮	10236-47-2	2	301476	253867	364854	306733	84675.4	190253
MWSHY0050	595.17	287.05	594.159	C27H30O15	[M+H]+	Kaempferol-3-O-rutinoside(Nicotiflorin)*	山柰酚-3-O-芸香糖苷(烟花苷)*	Flavonoids	黄酮	Flavonols	黄酮醇	17650-84-9	1	6.92264e+06	3.81976e+06	4.06025e+06	4.93422e+06	3.08343e+06	3.46963e+06	2.00905e+06	2.85404e+06	1.82851e+06	2.41357e+06	2.38146e+06	2.20784e+06	1.05838e+07	1.04754e+07	1.03235e+07	C21833	ko00944,ko01110				芹菜素-8-C-葡萄糖苷 (牡荆素)*		Taxifolin(Dihydroquercetin)	花旗松素(二氢槲皮素)	Flavonoids	黄酮	Flavanonols	二氢黄酮醇	480-18-2	3	25202	33877.4	27845.9	28975.1	10421.4	12968
HJN041	451.12	289.07	452.132	C21H24O11	[M-H]-	Epicatechin glucoside	表儿茶素苷	Flavonoids	黄酮	Flavanols	黄烷醇类	-	2	61293.5	157838	145649	121594	280324	384559	401351	355411	281715	426762	377551	362009	5.19816e+06	5.18891e+06	5.08188e+06	-	-				花旗松素(二氢槲皮素)		Eriodictyol-7-O-glucoside	圣草酚-7-O-葡萄糖苷	Flavonoids	黄酮	Flavanones	二氢黄酮	38965-51-4	3	36701.7	38064	53555.9	42773.9	37938.5	30988.3
mws0355	441.08	169.01	442.09	C22H18O10	[M-H]-	Catechin gallate*	儿茶素没食子酸酯*	Flavonoids	黄酮	Flavanols	黄烷醇类	130405-40-2	3	8251.2	14237.2	4825.63	9104.69	199113	31391.3	5973.51	78826	4340.03	22432.5	12666.1	13146.2	64201.2	62622.9	64202.2	-	-				表阿夫儿茶精		Vitexin-2''-O-xyloside	牡荆素-2''-O-木糖苷	Flavonoids	黄酮	Flavones	黄酮	-	3	673266	990031	727008	796768	1.05453e+06	1.03601e+06
Zmdn002400	451.13	289.07	452.132	C21H24O11	[M-H]-	Epicatechin-3'-O-β-D-glucopyranoside*	表儿茶素-3'-O-β-D-葡萄糖苷*	Flavonoids	黄酮	Flavanols	黄烷醇类	-	1	42624.3	41813.5	41402	41946.6	62102.5	68612.6	52804.8	61173.3	50369	62699.8	49829.9	54299.6	222492	216636	217208	-	-				高良姜素		Hesperetin-7-O-glucoside	橙皮素-7-O-葡萄糖苷	Flavonoids	黄酮	Flavanones	二氢黄酮	31712-49-9	3	9	9	9	9	17577.1	19955.6
mws1434	431.1	311.05	432.106	C21H20O10	[M-H]-	Apigenin-6-C-glucoside (Isovitexin)*	芹菜素-6-C-葡萄糖苷 (异牡荆素)*	Flavonoids	黄酮	Flavones	黄酮	38953-85-4	1	1.97349e+06	1.99833e+06	2.08705e+06	2.01962e+06	1.41021e+06	1.47523e+06	1.50155e+06	1.46233e+06	409296	389608	393979	397628	919339	926401	946353	C01714	ko00944				橙皮素-7-O-葡萄糖苷		Isovitexin-7-O-(6''-feruloyl)glucoside	异牡荆素-7-O-(6''-阿魏酰)葡萄糖苷	Flavonoids	黄酮	Flavones	黄酮	-	3	247175	260576	253417	253722	303248	262759
Hajp007218	301.07	286.05	300.063	C16H12O6	[M+H]+	5,7,3',5'-tetrahydroxy-6-methylfavanone	5,7,3',5'-四羟基-6-甲基黄酮	Flavonoids	黄酮	Flavones	黄酮	-	1	163941	68844.2	46428.4	93071.3	4.85976e+06	280057	334589	1.8248e+06	3.21142e+06	3.40598e+06	5.20699e+06	3.94146e+06	1.47804e+06	1.52236e+06	1.48735e+06	-	-				芹菜素-8-C-葡萄糖苷 (牡荆素)*		Eriodictyol-3'-O-glucoside*	圣草酚-3'-O-葡萄糖苷*	Flavonoids	黄酮	Flavanones	二氢黄酮	-	3	42389.5	59271.3	62287.2	54649.3	29598.8	44462.8
Zmdn002049	451.13	289.07	452.132	C21H24O11	[M-H]-	Epicatechin-4'-O-β-D-glucopyranoside	表儿茶素-4'-O-β-D-葡萄糖苷	Flavonoids	黄酮	Flavanols	黄烷醇类	-	3	42772.7	46494.6	50358.5	46541.9	59883.8	59245.9	50934.2	56688	58459.8	65469.1	51230.5	58386.4	210729	205012	210739	-	-				花旗松素(二氢槲皮素)		Vitexin-2''-O-rhamnoside	牡荆素-2''-O-鼠李糖苷	Flavonoids	黄酮	Flavones	黄酮	64820-99-1	1	5.38049e+06	5.72031e+06	5.10505e+06	5.40195e+06	4.18312e+06	3.80723e+06
Hagn002801	385.08	85.03	386.1	C20H18O8	[M-H]-	5,6,7,5'-tetramethoxy-3',4'-methylenedioxyflavonoid	5,6,7,5'-四甲氧基-3',4'-亚甲二氧基类黄酮	Flavonoids	黄酮	Flavones	黄酮	-	3	132672	133650	139794	135372	519392	536557	448734	501561	278776	368344	304132	317084	1.09325e+06	1.08522e+06	1.05884e+06	-	-				圣草酚		Vitexin-2''-O-glucoside	牡荆素-2''-O-葡萄糖苷	Flavonoids	黄酮	Flavones	黄酮	61360-94-9	3	2.03337e+06	2.04977e+06	1.86653e+06	1.98322e+06	2.08549e+06	1.90375e+06
Hagn002504	355.07	85.03	356.09	C19H16O7	[M-H]-	5,7,5'-Trimethoxy-3',4'-methylenedioxyflavonoid	5,7,5'-三甲氧基-3',4'-亚甲二氧基黄酮	Flavonoids	黄酮	Flavones	黄酮	-	3	368779	411849	417973	399534	428616	389930	336149	384898	119849	145622	144043	136505	948503	915348	922499	-	-				阿夫儿茶精		Eriodictyol-8-C-glucoside*	圣草酚-8-C-葡萄糖苷*	Flavonoids	黄酮	Flavanones	二氢黄酮	1023271-51-3	1	606965	825310	748960	727078	416195	391872
MWSHY0009	301.07	286.05	300.063	C16H12O6	[M+H]+	Diosmetin (5,7,3'-Trihydroxy-4'-methoxyflavone)*	香叶木素*	Flavonoids	黄酮	Flavones	黄酮	520-34-3	1	163454	59576.3	51307	91445.7	5.05482e+06	251794	365006	1.89054e+06	3.10663e+06	3.23967e+06	5.26383e+06	3.87004e+06	1.58305e+06	1.52594e+06	1.5355e+06	C10038	-				表阿夫儿茶精		Isovitexin-7-O-glucoside(Saponarin)	异牡荆素-7-O-葡萄糖苷 (皂草苷)	Flavonoids	黄酮	Flavones	黄酮	20310-89-8	3	203808	208627	229643	214026	249634	279905
Lmyp001666	757.22	287.06	757.219	C33H41O20+	[M]+	Cyanidin-3-O-glucosylrutinoside	矢车菊素-3-O-葡萄糖基芸香糖苷	Flavonoids	黄酮	Anthocyanidins	花青素	-	1	21597.7	19104.5	17355.2	19352.5	39986.4	43989.1	30896.5	38290.7	6474.79	6570.45	6705.77	6583.67	6.04274e+06	5.83822e+06	5.83317e+06	-	-				烟花苷*		Vitexin-2''-O-rhamnoside	槲皮素-3-O-桑布双糖苷*	Flavonoids	黄酮	Flavonols	黄酮醇	83048-35-5	1	32197.3	18764	24665	25208.8	6535.91	16323
mws0988	315.05	165.04	316.058	C16H12O7	[M-H]-	Rhamnetin; 3,5,3',4'-Tetrahydroxy-7-Methoxyflavone	鼠李素	Flavonoids	黄酮	Flavonols	黄酮醇	90-19-7	3	3487.9	9971.04	10647.3	8035.4	16840.2	7466.21	3598.84	9301.75	24627.8	11505.7	12487.2	16206.9	18519.6	17762.6	18061.7	C10176	-				异牡荆素*	Apigenin-6-C-glucoside (Isovitexin)*	Galangin (3,5,7-Trihydroxyflavone)	高良姜素	Flavonoids	黄酮	Flavones	黄酮	548-83-4	2	70168.2	61497.7	33152.7	54939.5	203018	35788.6
pmb3002	607.17	299	608.174	C28H32O15	[M-H]-	Chrysoeriol-7-O-rutinoside	金圣草黄素-7-O-芸香糖苷	Flavonoids	黄酮	Flavones	黄酮	-	3	1.30218e+06	1.47876e+06	1.67173e+06	1.48422e+06	1.77735e+06	1.70144e+06	1.69469e+06	1.72449e+06	1.01866e+06	1.22014e+06	1.12582e+06	1.12154e+06	2.05768e+06	2.037e+06	2.12589e+06	-	-				3,7-二-O-甲基槲皮素	3,7-Di-O-methylquercetin	Isovitexin-8-O-xyloside	异牡荆素-8-O-木糖苷	Flavonoids	黄酮	Flavones	黄酮	-	3	137978	191634	143781	157798	187271	189602
Lmjp004941	301.07	286.05	300.063	C16H12O6	[M+H]+	3,5,4'-Trihydroxy-7-methoxyflavone (Rhamnocitrin)	鼠李柠檬素	Flavonoids	黄酮	Flavonols	黄酮醇	569-92-6	1	163775	66949.6	44267.6	91664.1	5.23834e+06	264689	367888	1.95697e+06	3.34747e+06	3.25419e+06	5.03762e+06	3.87976e+06	1.48687e+06	1.42024e+06	1.46455e+06	C17059	-				牡荆素*	Apigenin-8-C-Glucoside (Vitexin)*	Isovitexin-2''-O-rhamnoside	异牡荆素-2''-O-鼠李糖苷	Flavonoids	黄酮	Flavones	黄酮	-	3	52308.1	64150.1	34806.1	50421.4	61121.5	81927.7
MEDL01955	269.08	214.03	270.089	C16H14O4	[M-H]-	Pinostrobin chalcone	球松素查尔酮	Flavonoids	黄酮	Chalcones	查耳酮	18956-15-5	3	5275.06	5476.45	7594.61	6115.37	1335.74	7015.32	1828.36	3393.14	3719.6	5428.05	3234.19	4127.28	8281.25	8435.38	8676.36	-	-				牡荆素-2''-O-鼠李糖苷	Vitexin-2''-O-rhamnoside	Eriodictyol (5,7,3',4'-Tetrahydroxyflavanone)	圣草酚	Flavonoids	黄酮	Flavanones	二氢黄酮	552-58-9	3	75719	96624.1	82371.5	84904.9	97535.4	146073
mws0917	329.07	314.04	330.074	C17H14O7	[M-H]-	3,7-Di-O-methylquercetin	3,7-二-O-甲基槲皮素	Flavonoids	黄酮	Flavonols	黄酮醇	2068-02-2	3	9897.89	17657.8	15014.8	14190.2	22769.8	19087	11318.7	17725.1	35427.6	28711.5	41706.6	35281.9	38821.2	36994.7	38021.6	C01265	ko00944,ko01110				三叶豆苷	Kaempferol-3-O-galactoside (Trifolin)	Eriodictyol-8-C-glucoside-4'-O-glucoside	圣草酚-8-C-葡萄糖苷-4'-O-葡萄糖苷	Flavonoids	黄酮	Flavanones	二氢黄酮	-	3	10532.6	21644.3	16374.4	16183.8	15107.6	26515.6
pmf0392	317.1	167.04	316.095	C17H16O6	[M+H]+	Persicogenin (5,3'-dihydroxy-7,4'-dimethoxyflavanone)	桃苷元 (5,3'-二羟基-7,4'-二甲氧基黄烷酮)	Flavonoids	黄酮	Flavanones	二氢黄酮	28590-40-1	3	624.702	2780.88	2573.35	1992.98	0	0	0	0	111008	5968.05	7517.27	41497.8	15908.9	15307.2	16014.4	-	-				槲皮素-3-O-桑布双糖苷*	Vitexin-2''-O-rhamnoside	Afzelechin (3,5,7,4'-Tetrahydroxyflavan)	阿夫儿茶精	Flavonoids	黄酮	Flavanols	黄烷醇类	2545-00-8	1	18437.9	26560.7	27886.8	24295.1	26028.2	19687.6
mws0048	431.1	311.05	432.106	C21H20O10	[M-H]-	Apigenin-8-C-Glucoside (Vitexin)*	芹菜素-8-C-葡萄糖苷 (牡荆素)*	Flavonoids	黄酮	Flavones	黄酮	3681-93-4	1	1.88107e+06	2.06478e+06	1.85113e+06	1.93233e+06	1.43142e+06	1.74682e+06	1.39892e+06	1.52572e+06	433041	368197	374825	392021	920713	886279	874414	C01460	ko00941,ko00944				木犀草苷*	Luteolin-7-O-glucoside (Cynaroside)*	Epiafzelechin	表阿夫儿茶精	Flavonoids	黄酮	Flavanols	黄烷醇类	24808-04-6	2	6410.9	12469.9	4884.73	7921.84	8404.6	12580.5
mws4183	433.08	300.03	434.085	C20H18O11	[M-H]-	Quercetin-3-O-arabinoside	槲皮素-3-O-阿拉伯糖苷(番石榴苷)	Flavonoids	黄酮	Flavonols	黄酮醇	22255-13-6	2	448729	501334	544166	498076	301494	307556	275551	294867	73060	105004	77899.7	85321.1	2.83075e+06	2.76335e+06	2.68088e+06	-	-				异槲皮苷	Quercetin-3-O-glucoside (Isoquercitrin)	Quercetin-3-O-Sambubioside-5-O-Glucoside	槲皮素-3-O-桑布双糖苷-5-O-葡萄糖苷	Flavonoids	黄酮	Flavonols	黄酮醇	-	3	73587.3	26197.6	28567.5	42784.2	32121.6	82991.9
Lmjn005592	343.08	313.04	344.09	C18H16O7	[M-H]-	Cirsilineol (4',5-Dihydroxy-3',6,7-trimethoxyflavone)	甲基条叶蓟素	Flavonoids	黄酮	Flavanones	二氢黄酮	41365-32-6	2	12665.7	30112	23265.1	22014.3	50543.6	28362.9	44307.9	41071.5	198307	231773	304540	244873	131479	133561	138741	C10032	-				白麻苷	Quercetin-3-O-sophoroside (Baimaside)
Zajn002491	451.12	289.07	452.132	C21H24O11	[M-H]-	catechin-4-β-D-galactopyranoside*	儿茶素-4-β-D-吡喃半乳糖苷*	Flavonoids	黄酮	Flavanols	黄烷醇类	-	1	97856.1	82730.2	98940.9	93175.7	371232	392138	330710	364694	220050	294125	245281	253152	3.61347e+06	3.51063e+06	3.41723e+06	-	-
mws0038	313.07	283.02	314.079	C17H14O6	[M-H]-	5,4'-Dihydroxy-3,7-dimethoxyflavone(Kumatakenin)	5,4'-二羟基-3,7-二甲氧基黄酮(华良姜素,熊竹素)	Flavonoids	黄酮	Flavonols	黄酮醇	3301-49-3	3	31139.3	325624	47819.8	134861	107248	64805.9	134149	102067	1.99272e+06	435524	471234	966493	788939	753709	750311	-	-
Lmgp005868	639.17	301.07	638.164	C32H30O14	[M+H]+	Chrysoeriol-7-O-(6''-feruloyl)glucoside	金圣草黄素-7-O-(6''-阿魏酰)葡萄糖苷	Flavonoids	黄酮	Flavones	黄酮	-	2	167668	185272	137624	163521	93432.2	139081	43234.1	91915.8	28517.5	46366.7	56653.4	43845.9	130588	123394	126432	-	-
pmp000878	447.13	411.11	446.121	C22H22O10	[M+H]+	Swertisin	当药黄素	Flavonoids	黄酮	Flavones	黄酮	6991-10-2	1	223468	86367.3	158359	156064	291234	194998	184229	223487	167910	186228	151688	168609	123467	116473	120148	C17835	-
Lmfn004036	433.08	300.03	434.085	C20H18O11	[M-H]-	Morin-3-O-lyxoside	桑色素-3-O-来苏糖苷	Flavonoids	黄酮	Flavonols	黄酮醇	-	1	397557	478252	453007	442939	294869	307224	253200	285097	72739.3	113309	78550.5	88199.6	2.45041e+06	2.37711e+06	2.52305e+06	-	-
mws0918	283.06	268.04	284.068	C16H12O5	[M-H]-	Prunetin (5,4'-Dihydroxy-7-methoxyisoflavone)	樱黄素	Flavonoids	黄酮	Isoflavones	异黄酮	552-59-0	1	1.55794e+06	2.96743e+07	1.60408e+06	1.09454e+07	1.98986e+06	703106	9.73856e+06	4.14384e+06	8.16196e+06	683020	952650	3.26588e+06	5.63001e+06	5.3891e+06	5.31498e+06	C10521	-
mws1066	579.17	271.06	580.179	C27H32O14	[M-H]-	Naringenin-7-O-Rutinoside(Narirutin)*	柚皮素-7-O-芸香糖苷(芸香柚皮苷)*	Flavonoids	黄酮	Flavanones	二氢黄酮	14259-46-2	2	105852	71679.3	104618	94049.6	24846.9	86083.7	87139	66023.2	69052.6	104921	64427.3	79466.9	56734.9	60268.2	58309.2	C09793	-
mws1073	595.17	457.13	594.159	C27H30O15	[M+H]+	Apigenin-6,8-di-C-glucoside (Vicenin-2)	芹菜素-6,8-二-C-葡萄糖苷 (新西兰牡荆苷 II)	Flavonoids	黄酮	Flavones	黄酮	23666-13-9	3	9.69696e+06	8.65068e+06	8.26315e+06	8.87026e+06	9.19586e+06	9.53517e+06	8.50652e+06	9.07919e+06	5.38076e+06	5.25084e+06	5.51627e+06	5.38262e+06	3.23212e+06	3.16276e+06	3.04359e+06	C10195	-
mws0046	579.17	271.06	580.179	C27H32O14	[M-H]-	Naringenin-7-O-Neohesperidoside(Naringin)*	柚皮素-7-O-新橙皮糖苷(柚皮苷)*	Flavonoids	黄酮	Flavanones	二氢黄酮	10236-47-2	2	301476	253867	364854	306733	84675.4	190253	169257	148062	190748	187239	213250	197079	211898	223018	224225	C09789	ko00941
pmp000008	359.11	344.09	358.105	C19H18O7	[M+H]+	5-Hydroxy-6,7,3',4'-tetramethoxyflavone	5-羟基-6,7,3',4'-四甲氧基黄酮	Flavonoids	黄酮	Flavones	黄酮	21763-80-4	3	3209.52	2946.93	4707.8	3621.42	3662.49	3282.6	7886.57	4943.89	11036.6	16414.3	25921.7	17790.9	6229.9	6050.84	5823.59	-	-
Zmhp004065	345.1	330.07	344.09	C18H16O7	[M+H]+	7,8-Dihydroxy-5,6,4'-trimethoxyflavone	7,8-二羟基-5,6,4'-三甲氧基黄酮	Flavonoids	黄酮	Flavones	黄酮	-	3	4174.29	6529.9	7446.1	6050.1	12597	4001.31	11997.3	9531.87	42301.2	51216.1	66315.8	53277.7	29542.5	28421.1	27468.5	-	-
Zmhp003514	301.07	286.05	300.063	C16H12O6	[M+H]+	6,7,8-Tetrahydroxy-5-methoxyflavone*	6,7,8-三羟基-5-甲氧基黄酮*	Flavonoids	黄酮	Flavones	黄酮	-	1	163031	64462	53152.7	93548.5	4.99642e+06	239268	335894	1.85719e+06	2.88746e+06	3.1347e+06	4.91442e+06	3.64553e+06	1.60126e+06	1.49872e+06	1.50987e+06	-	-
Hagn003556	387.16	207.1	388.095	C23H16O6	[M-H]-	7-Benzyloxy-5-hydroxy-3',4'-methylenedioxyflavonoid	7-苄氧基-5-羟基-3',4'-亚甲二氧基黄酮	Flavonoids	黄酮	Flavones	黄酮	-	3	2.66617e+06	2.79589e+06	2.83562e+06	2.7659e+06	2.96639e+06	3.19179e+06	2.52019e+06	2.89279e+06	5.48076e+06	5.05112e+06	5.33405e+06	5.28865e+06	1.10908e+06	1.03534e+06	1.04108e+06	-	-
Lmxn007456	359.08	329.03	360.084	C18H16O8	[M-H]-	Acerosin	5,7,3'-三羟基-6,8,4'-三甲氧基黄酮	Flavonoids	黄酮	Flavones	黄酮	15835-74-2	3	7375.34	12371.5	8332.61	9359.82	12199.6	11610.4	3669.01	9159.68	17368.4	12957.5	17600.9	15975.6	27577.6	28889.8	26669.8	C09982	-
mws0066	315.05	151	316.058	C16H12O7	[M-H]-	Isorhamnetin; 3'-Methoxy-3,4',5,7-Tetrahydroxyflavone	异鼠李素	Flavonoids	黄酮	Flavonols	黄酮醇	480-19-3	1	58438.2	95927.8	103680	86015.3	157809	64720.4	23177.8	81902.5	11119.8	8884.54	13985.5	11330	323008	309161	297975	C10084	-
pmn001667	577.14	407.08	578.142	C30H26O12	[M-H]-	Procyanidin B4	原花青素 B4	Tannins	鞣质	Proanthocyanidins	原花青素	29106-51-2	3	27033.9	39451.9	38402.1	34962.7	38534.3	44919.2	40393.8	41282.5	23824.4	36976.2	32621.1	31140.6	1.50413e+06	1.45249e+06	1.38702e+06	C10238	-
mws1003	331.05	151	332.053	C16H12O8	[M-H]-	Laricitrin	西伯利亚落叶松黄酮	Flavonoids	黄酮	Flavonols	黄酮醇	53472-37-0	3	137088	151425	158068	148860	121788	130462	122533	124928	128287	127459	110907	122217	142553	132736	142500	C12633	ko00944,ko01110
pmn001416	451.1	341.06	452.111	C24H20O9	[M-H]-	Catechin-(7,8-bc)-4α-(3,4-dihydroxyphenyl)-dihydro-2-(3H)-one	儿茶素-(7,8-bc)-4α-(3,4-二羟基苯基)-二氢-2-(3H)-酮	Flavonoids	黄酮	Flavanols	黄烷醇类	-	2	31702	21821	22734.9	25419.3	25883.8	26841.4	17966	23563.7	10008.3	4149.36	4056.23	6071.3	711101	655415	687364	-	-
Jmgn004021	449.11	269.05	450.116	C21H22O11	[M-H]-	6-C-Glucosyl-2-Hydroxynaringenin	6-碳葡萄糖基-2-羟基柚皮素	Flavonoids	黄酮	Flavanones	二氢黄酮	-	2	1.12571e+06	1.2464e+06	1.08328e+06	1.1518e+06	526588	522056	347961	465535	204555	266363	202633	224517	1.49692e+07	1.56903e+07	1.44593e+07	-	-
Zmxp003107	611.16	287.06	610.153	C27H30O16	[M+H]+	Luteolin-7,3'-di-O-glucoside	木犀草素-7,3'-O-二葡萄糖苷	Flavonoids	黄酮	Flavones	黄酮	52187-80-1	3	138037	183313	167319	162889	148147	146497	125094	139913	14241.5	6125.91	5894.3	8753.91	688160	645124	638099	-	-
pmp000101	867.21	715.2	866.206	C45H38O18	[M+H]+	Arecatannin C1	槟榔鞣质 C1	Tannins	鞣质	Tannin	鞣质	87727-69-3	2	102007	101028	56015.4	86350	68590.9	58108.6	63264.9	63321.5	33505.4	95565.2	27248.2	52106.3	885577	818225	834295	C17897	-
pmb0738	699.19	331.08	698.185	C34H34O16	[M+H]+	Tricin-7-O-(2''-Sinapoyl)glucoside	苜蓿素-7-O-(2''-芥子酰)葡萄糖苷	Flavonoids	黄酮	Flavones	黄酮	-	1	4.52117e+06	7.56242e+06	6.1645e+06	6.0827e+06	6.67407e+06	1.02931e+07	5.14077e+06	7.36932e+06	2.09031e+06	2.32553e+06	2.7099e+06	2.37524e+06	3.16675e+06	2.98428e+06	3.23797e+06	-	-
Cmhn002057	403.16	343.14	404.168	C18H28O10	[M-H]-	2,7-Dimethyl-2,4-diene-deca-α,x-diacid 8-O-β-glucoside	2,7-二甲基-2,4-二烯-癸-α,x-二酸 8-O-β-葡萄糖苷	Tannins	鞣质	Tannin	鞣质	-	2	45382.2	57255.5	35284.8	45974.2	31476.5	32690.6	22020.8	28729.3	49676.5	43851	50744.9	48090.8	25788.8	25564.3	23821.5	-	-
Hmgp003130	331.08	316.05	330.074	C17H14O7	[M+H]+	Iristectorigenin A*	鸢尾甲黄素 A*	Flavonoids	黄酮	Isoflavones	异黄酮	-	1	12559.9	23825.7	12955.8	16447.1	346003	25367.1	46735	139368	506145	399001	438816	447987	217950	207827	199927	-	-
Lmtn002796	449.11	287.06	450.116	C21H22O11	[M-H]-	Aromadendrin-7-O-glucoside*	香橙素-7-O-葡萄糖苷*	Flavonoids	黄酮	Flavanonols	二氢黄酮醇	28189-90-4	1	870856	904211	881899	885655	459485	535523	341479	445496	212860	236130	206151	218380	1.19272e+07	1.10319e+07	1.18982e+07	-	-
pmb2999	461.11	299.1	462.116	C22H22O11	[M-H]-	Chrysoeriol-5-O-glucoside	金圣草黄素-5-O-葡萄糖苷	Flavonoids	黄酮	Flavones	黄酮	-	3	553246	527934	499415	526865	310200	310269	260310	293593	123268	120779	108099	117382	1.95219e+06	1.85386e+06	1.78796e+06	-	-
Wagp007602	331.08	316.09	330.074	C17H14O7	[M+H]+	Demethoxysudachitin	Demethoxysudachitin	Flavonoids	黄酮	Flavones	黄酮	4323-80-2	1	9855.29	19575.2	5643.12	11691.2	349909	22233.6	40505.5	137549	496938	388049	423783	436257	217170	204415	198906	-	-
mws0051	285.08	242.05	284.068	C16H12O5	[M+H]+	Acacetin	金合欢素	Flavonoids	黄酮	Flavones	黄酮	480-44-4	3	40548.8	787719	36775.3	288348	40036.1	15659.7	238872	98189.4	207625	18538.1	25849.8	84004.5	140022	127730	133325	C01470	ko00944
Hajp007891	343.12	327.09	342.11	C19H18O6	[M+H]+	3',4',5,7-Tetramethoxyflavone; Luteolin Tetramethyl Ether	3',4',5,7-四甲氧基黄酮; 木犀草素四甲醚	Flavonoids	黄酮	Flavones	黄酮	855-97-0	3	1415.82	4203.84	10310.8	5310.14	4060.02	7438.05	94758.7	35418.9	5012.83	2096.02	1423.67	2844.18	17776.2	16965.4	18621.4	-	-
Lmtp003079	609.18	301.07	609.181	C28H33O15+	[M]+	Peonidin-3-O-rutinoside	芍药花素-3-O-芸香糖苷	Flavonoids	黄酮	Anthocyanidins	花青素	-	1	164753	131979	167522	154752	235237	218741	183473	212484	18942.6	13005.8	4695.87	12214.8	4.95356e+06	4.54636e+06	4.60872e+06	-	-
HJN087	433.12	271.06	434.121	C21H22O10	[M-H]-	Naringenin-4'-O-glucoside	柚皮素-4'-O-葡萄糖苷	Flavonoids	黄酮	Flavanones	二氢黄酮	-	3	18965.8	15309.1	16575.5	16950.2	7086.69	9820.54	6125.79	7677.67	12971.5	11856.2	20613.6	15147.1	42127.4	42500.2	38930.7	-	-
pmn001702	461.07	285.05	462.08	C21H18O12	[M-H]-	Tetahydroxyflavone-7-O-glucuronide*	四羟基黄酮-7-O-葡萄糖醛酸苷*	Flavonoids	黄酮	Flavones	黄酮	-	3	12236.2	9790.69	7306.71	9777.87	7421.1	9388.02	8264.26	8357.8	7761.69	7214.95	9441.22	8139.29	23866.3	21738	22469.5	-	-
Zayn006347	329.03	298.98	330.038	C16H10O8	[M-H]-	3,3'-O-Dimethylellagic Acid	3,3'-O-二甲基鞣花酸	Tannins	鞣质	Tannin	鞣质	2239-88-5	3	10656.6	13923.2	15287.2	13289	37167.8	22992.1	19268.6	26476.1	69871.8	87271.7	95650.5	84264.7	53126.7	50858.7	48211.8	-	-
pmb0578	655.17	207	654.159	C32H30O15	[M+H]+	Luteolin-7-O-(6''-sinapoyl)glucoside	木犀草素-7-O-(6''-芥子酰)葡萄糖苷	Flavonoids	黄酮	Flavones	黄酮	-	3	693819	1.16798e+06	1.35492e+06	1.07224e+06	957637	1.36455e+06	901206	1.07446e+06	125196	100514	108126	111279	509011	500708	463995	-	-
Lmfn003760	477.07	301.04	478.075	C21H18O13	[M-H]-	Quercetin-4'-O-glucuronide	槲皮素-4'-O-葡萄糖醛酸苷	Flavonoids	黄酮	Flavonols	黄酮醇	201463-36-7	3	3248.75	6129.1	3956.2	4444.68	3761.43	4861.54	61941	23521.3	2155	23938.1	1991.66	9361.6	18374.2	20184.2	19840.8	-	-
Zmjp005610	523.14	361.09	522.137	C24H26O13	[M+H]+	Chrysosplenoside C*	Chrysosplenoside C*	Flavonoids	黄酮	Flavones	黄酮	-	2	7120.53	20029.9	15072.7	14074.4	10981.6	31789.3	6669.69	16480.2	8936.89	4256.87	5372.25	6188.67	40453.4	42966.3	38913.9	-	-
Zmgp005070	523.14	361.09	522.137	C24H26O13	[M+H]+	Centaurein*	棕鳞矢车菊苷*	Flavonoids	黄酮	Flavones	黄酮	35595-03-0	2	7120.53	20029.9	15072.7	14074.4	10981.6	31789.3	6669.69	16480.2	8936.89	4256.87	5372.25	6188.67	40453.4	42966.3	38913.9	-	-
Lmmp003817	535.11	287.05	534.101	C24H22O14	[M+H]+	Kaempferol-3-O-(6''-malonyl)glucoside*	山柰酚-3-O-(6''-丙二酰)葡萄糖苷*	Flavonoids	黄酮	Flavonols	黄酮醇	-	1	127993	194166	197726	173295	69379.1	67036.5	86375	74263.5	17308	26338.9	20617.1	21421.3	91337.6	89711.4	82786.7	-	-
Wagp009406	315.12	181.05	314.115	C18H18O5	[M+H]+	2'-Hydroxy-4,4',6'-Trimethoxychalcone; Flavokawain A	2'-羟基-4,4',6'-三甲氧基查耳酮; 黄卡瓦胡椒素 A	Flavonoids	黄酮	Chalcones	查耳酮	3420-72-2	3	7922.04	7084.01	34755	16587	14213.3	21100.9	598326	211213	4757.64	2590.77	3605.43	3651.28	58319.5	58770	53364.1	-	-
pmp000004	331.08	316.06	330.074	C17H14O7	[M+H]+	4',5,7-Trihydroxy-3',6-dimethoxyflavone (Jaceosidin)*	4',5,7-三羟基-3',6-二甲氧基黄酮 (棕矢车菊素)*	Flavonoids	黄酮	Flavones	黄酮	18085-97-7	1	15352.9	22335.8	4041.91	13910.2	381873	23853.4	38798.5	148175	535172	386801	452854	458276	202340	223342	205079	-	-
mws0044	303.05	125.02	304.058	C15H12O7	[M-H]-	Taxifolin(Dihydroquercetin)	花旗松素(二氢槲皮素)	Flavonoids	黄酮	Flavanonols	二氢黄酮醇	480-18-2	3	25202	33877.4	27845.9	28975.1	10421.4	12968	18670.8	14020	5254.95	10097.3	5614.87	6989.04	467666	419052	443076	C01617	ko00941,ko01100,ko01110
Smsp002643	579.17	271.06	579.171	C27H31O14+	[M]+	Pelargonidin-3-O-rutinoside	天竺葵素-3-O-芸香糖苷	Flavonoids	黄酮	Anthocyanidins	花青素	-	3	217629	258222	394992	290281	291438	257878	236738	262018	76760.1	117729	118031	104173	1.52588e+07	1.44613e+07	1.36318e+07	C12644	ko00942
HJN055	435.13	273.08	436.137	C21H24O10	[M-H]-	Dihydrocharcone-4'-O-glucoside	二氢查耳酮-4'-O-葡萄糖苷	Flavonoids	黄酮	Chalcones	查耳酮	-	3	14450.7	20605.2	18542.8	17866.2	13657.2	12014.2	12269.3	12646.9	10168.1	9015.09	9426.15	9536.46	78335.3	70578.5	77590.5	-	-
pmb3114	561.14	289.07	562.148	C30H26O11	[M-H]-	Epicatechin-epiafzelechin	表儿茶素表阿夫儿茶精	Flavonoids	黄酮	Flavanols	黄烷醇类	-	3	80739.2	88738	92449.2	87308.8	82090.4	77524.1	68116.7	75910.4	51882.8	59888	59190.8	56987.2	397374	388779	355783	-	-
mws1179	433.11	271.07	434.121	C21H22O10	[M-H]-	Naringenin-7-O-glucoside (Prunin)	柚皮素-7-O-葡萄糖苷 (樱桃苷)	Flavonoids	黄酮	Flavanones	二氢黄酮	529-55-5	3	4514.09	9037.32	8501.71	7351.04	5810.56	5412.83	3795.48	5006.29	11896.2	9171.07	8484.34	9850.53	45495.3	50238.3	45528.9	C09099	ko00941
MWSHY0047	313.11	269.08	312.1	C18H16O5	[M+H]+	5,7,4'-Trimethoxyflavone	5,7,4'-三甲氧基黄酮	Flavonoids	黄酮	Flavones	黄酮	5631-70-9	1	8680.6	3197.87	23447.7	11775.4	13886.2	14309.3	175409	67868	5217.44	3003.21	4831.24	4350.63	29585.4	32695.3	29541	-	-
mws1474	345.1	284.07	344.09	C18H16O7	[M+H]+	5,7-Dihydroxy-3',4',5'-trimethoxyflavone	5,7-二羟基-3',4',5'-三甲氧基黄酮	Flavonoids	黄酮	Flavones	黄酮	18103-42-9	3	8856.77	10441.6	8470.73	9256.37	18852.7	8478.68	15694.6	14342	61776.3	75598.6	110028	82467.8	47718.2	47436.6	42838.4	C19807	-
mws1519	595.17	287.06	596.174	C27H32O15	[M-H]-	Eriodictyol-7-O-Rutinoside (Eriocitrin)	圣草次苷	Flavonoids	黄酮	Flavanones	二氢黄酮	13463-28-0	3	9560.7	7905.02	9172.28	8879.33	6803.06	6207.88	7317.81	6776.25	4424.74	4705.6	7108.97	5413.1	105256	98135.6	93378.5	C09732	-
mws1397	441.08	169.02	442.09	C22H18O10	[M-H]-	Epicatechin gallate*	表儿茶素没食子酸酯*	Flavonoids	黄酮	Flavanols	黄烷醇类	1257-08-5	3	7604.61	9600.42	6134.6	7779.88	204805	34670.3	9238.83	82904.8	3271.26	15575.1	10191	9679.12	61698.8	58971.1	66433.9	-	-
pmb0579	669.18	207	668.174	C33H32O15	[M+H]+	Chrysoeriol-7-O-(6''-sinapoyl)glucoside	金圣草黄素-7-O-(6''-芥子酰)葡萄糖苷	Flavonoids	黄酮	Flavones	黄酮	-	3	807843	1.45053e+06	1.3962e+06	1.21819e+06	1.40883e+06	1.91558e+06	1.09363e+06	1.47268e+06	575890	648507	753023	659140	796770	758723	855761	-	-
Zmmp002007	757.2	287.06	757.197	C36H37O18+	[M]+	Cyanidin-3-O-(6''-O-p-coumaroyl)glucoside-5-O-glucoside	矢车菊素-3-O-(6''-O-对香豆酰)葡萄糖苷-5-O-葡萄糖苷	Flavonoids	黄酮	Anthocyanidins	花青素	-	3	46864.4	47752.9	41038.1	45218.5	116362	109425	51203.7	92330.1	7424.96	16386.5	11291.9	11701.1	1.28945e+06	1.37422e+06	1.45804e+06	-	-
HJN079	563.18	255.07	564.184	C27H32O13	[M-H]-	Pinocembrin-7-O-rutinoside	乔松素-7-O-芸香糖苷	Flavonoids	黄酮	Flavanones	二氢黄酮	118985-31-2	3	2792.55	5861.9	3212.57	3955.68	3655.99	5899.83	6445.92	5333.91	4180.39	4572.42	5816.56	4856.46	9085.48	8929.85	8084.42	-	-
MWS20145	451.12	289.07	450.116	C21H22O11	[M+H]+	Eriodictyol-7-O-glucoside	圣草酚-7-O-葡萄糖苷	Flavonoids	黄酮	Flavanones	二氢黄酮	38965-51-4	3	36701.7	38064	53555.9	42773.9	37938.5	30988.3	20328.8	29751.9	32387.1	18386.8	10346.3	20373.4	60270.6	57883.7	65325	-	-
pmb0725	669.18	331.08	668.174	C33H32O15	[M+H]+	Tricin-7-O-(2''-feruloyl)glucoside	苜蓿素-7-O-(2''-阿魏酰)葡萄糖苷	Flavonoids	黄酮	Flavones	黄酮	-	1	651982	842810	621635	705476	323587	573020	240629	379079	24767.8	25639.7	41226	30544.5	274280	242766	266032	-	-
Lmhn004030	289.07	151.04	290.079	C15H14O6	[M-H]-	5,7,3',4',5'-Pentahydroxyflavan (Tricetiflavan)	5,7,3',4',5'-五羟基黄烷 (特利色黄烷)	Flavonoids	黄酮	Flavanols	黄烷醇类	-	2	202435	240540	177873	206949	372220	399795	233152	335056	218570	282720	269008	256766	6.6725e+06	6.27874e+06	5.88457e+06	-	-
Wbtn009443	325.07	307.06	326.079	C18H14O6	[M-H]-	O-Demethylforbexanthone	O-Demethylforbexanthone	Flavonoids	黄酮	Other Flavonoids	其它类黄酮	92609-77-3	3	544563	428448	524924	499312	871060	856706	615675	781147	141449	101625	109673	117583	289566	262638	258145	-	-
mws2186	435.09	303.05	434.085	C20H18O11	[M+H]+	Avicularin(Quercetin-3-O-α-L-arabinofuranoside)*	扁蓄苷(广寄生苷)*	Flavonoids	黄酮	Flavonols	黄酮醇	572-30-5	1	11008.6	22875.1	30893.2	21592.3	8436	10618.8	13693.9	10916.2	0	0	0	0	105071	92707	97513.3	-	-
pmp000411	565.16	433.1	564.148	C26H28O14	[M+H]+	Genistein-8-C-apiosyl(1→6)glucoside	染料木素-8-C-芹糖基(1→6)葡萄糖苷	Flavonoids	黄酮	Isoflavones	异黄酮	-	3	683509	1.03068e+06	719527	811240	1.18859e+06	1.0643e+06	994523	1.08247e+06	1.74419e+06	1.68697e+06	1.59474e+06	1.6753e+06	954360	882992	840850	-	-
pmp000413	433.11	283.06	432.106	C21H20O10	[M+H]+	Genistein-8-C-glucoside	染料木素-8-C-葡萄糖苷	Flavonoids	黄酮	Isoflavones	异黄酮	66026-80-0	1	386684	404448	336705	375945	346680	235618	257040	279779	62770.4	81825.5	63186.8	69260.9	183515	179573	202359	C10420	-
pmp001311	627.16	303.1	626.148	C27H30O17	[M+H]+	6-Hydroxykaempferol-7,6-O-Diglucoside	6-羟基山柰酚-7,6-O-二葡萄糖苷	Flavonoids	黄酮	Flavonols	黄酮醇	-	3	104948	110758	106325	107344	95845.7	96933.7	76907.1	89895.5	41718.5	65761.6	51269.1	52916.4	168232	149566	167277	-	-
MW0139572	329.07	299.02	330.074	C17H14O7	[M-H]-	Rhamnazin	鼠李秦素	Flavonoids	黄酮	Flavonols	黄酮醇	552-54-5	3	704115	818964	629510	717529	667932	1.00214e+06	431940	700671	295573	282731	356245	311516	634251	557934	582325	-	-
Wbtn006160	241.05	223.04	242.058	C14H10O4	[M-H]-	5-hydroxy-2-methoxyxanthen-9-one	5-羟基-2-甲氧基-9-蒽酮	Flavonoids	黄酮	Other Flavonoids	其它类黄酮	141766-17-8	3	56723	57315.6	50217.2	54751.9	39060.6	42282.5	38366.5	39903.2	31436.8	31497.9	28688.2	30541	33125.3	30789.1	35180.8	-	-
Lmtp002642	565.16	457.11	564.148	C26H28O14	[M+H]+	Apigenin-8-C-(2''-glucosyl)arabinoside	芹菜素-8-C-(2''-葡萄糖基)阿拉伯糖苷	Flavonoids	黄酮	Flavones	黄酮	-	2	1.56423e+06	1.70279e+06	1.37264e+06	1.54655e+06	2.16667e+06	2.07114e+06	1.52661e+06	1.92147e+06	3.14977e+06	2.58914e+06	2.86776e+06	2.86889e+06	1.6304e+06	1.43964e+06	1.46201e+06	-	-
Zmjp003463	565.16	433.11	564.148	C26H28O14	[M+H]+	Vitexin-2''-O-xyloside	牡荆素-2''-O-木糖苷	Flavonoids	黄酮	Flavones	黄酮	-	3	673266	990031	727008	796768	1.05453e+06	1.03601e+06	897015	995850	1.75296e+06	1.7967e+06	1.81498e+06	1.78821e+06	892232	776083	838714	-	-
pme1773	595.17	287.06	595.166	C27H31O15+	[M]+	Cyanidin-3-O-rutinoside (Keracyanin)	矢车菊素-3-O-芸香糖苷	Flavonoids	黄酮	Anthocyanidins	花青素	28338-59-2	3	1.10119e+06	984952	1.08851e+06	1.05822e+06	1.86408e+06	2.09039e+06	1.633e+06	1.86249e+06	162059	153547	130132	148580	2.95796e+07	2.74669e+07	2.56952e+07	C08620	ko00942
Lmzp002365	465.14	303.09	464.132	C22H24O11	[M+H]+	Hesperetin-7-O-glucoside	橙皮素-7-O-葡萄糖苷	Flavonoids	黄酮	Flavanones	二氢黄酮	31712-49-9	3	9	9	9	9	17577.1	19955.6	6031.78	14521.5	4233.22	2754.11	6053.93	4347.09	518718	454821	467253	C16422	ko00941
mws1292	565.16	409.09	564.148	C26H28O14	[M+H]+	Isoschaftoside	异夏佛塔苷	Flavonoids	黄酮	Flavones	黄酮	52012-29-0	1	3.2856e+06	4.52714e+06	3.29437e+06	3.70237e+06	4.84085e+06	4.47874e+06	3.78266e+06	4.36742e+06	7.21427e+06	6.87365e+06	7.01895e+06	7.03563e+06	3.80102e+06	3.3111e+06	3.45735e+06	-	-
pme1611	433.11	313.07	434.121	C21H22O10	[M-H]-	Isohemiphloin	异柚葡萄糖苷	Flavonoids	黄酮	Flavanones	二氢黄酮	3682-02-8	3	66068.4	84108.5	81561.8	77246.2	51314.1	65081	49302.4	55232.5	19116.2	17221.5	24486.3	20274.7	42830.3	45920.9	39684.4	-	-
Lmpp003930	579.15	271.06	578.142	C30H26O12	[M+H]+	Apigenin-7-O-(6''-p-Coumaryl)glucoside	芹菜素-7-O-(6''-对香豆酰)葡萄糖苷	Flavonoids	黄酮	Flavones	黄酮	-	3	126384	103810	143298	124497	66648.4	90010	66566.8	74408.4	53407.5	70277.6	70041	64575.4	124640	135185	144332	-	-
pme3514	301.04	151	302.043	C15H10O7	[M-H]-	Morin	桑色素	Flavonoids	黄酮	Flavonols	黄酮醇	480-16-0	3	382038	609535	557724	516433	842712	397583	273903	504733	109691	93566.1	109159	104139	2.12535e+06	1.88916e+06	1.85823e+06	C10105	-
mws1299	449.11	299.05	448.101	C21H20O11	[M+H]+	Luteolin-8-C-glucoside (Orientin)	木犀草素-8-C-葡萄糖苷 (荭草素)	Flavonoids	黄酮	Flavones	黄酮	28608-75-5	2	2.80052e+06	4.29773e+06	3.59572e+06	3.56466e+06	2.38026e+06	3.07107e+06	2.36447e+06	2.60527e+06	427925	349198	470855	415993	1.7457e+06	1.85507e+06	1.59646e+06	C10114	-
Lmzp004885	331.08	315.05	330.074	C17H14O7	[M+H]+	Tricin (5,7,4'-Trihydroxy-3',5'-dimethoxyflavone)	苜蓿素(麦黄酮)	Flavonoids	黄酮	Flavones	黄酮	520-32-1	3	162628	214666	147019	174771	181113	254867	92646.2	176209	67508.2	68436.8	79479.7	71808.2	139452	119930	131943	C10193	-
pmn001648	863.18	411.07	864.19	C45H36O18	[M-H]-	Cinnamtannin D1	肉桂单宁 D1	Tannins	鞣质	Tannin	鞣质	97233-06-2	3	55462	60716.2	47023.8	54400.7	41154.4	54571.2	24187.5	39971	18176.3	26792.9	35929	26966	219999	189082	206528	C17632	-
HJN051	623.16	315.05	624.169	C28H32O16	[M-H]-	Tamarixetin-3-O-rutinoside	柽柳黄素-3-O-芸香糖苷	Flavonoids	黄酮	Flavonols	黄酮醇	-	3	7.37993e+06	7.6151e+06	8.04714e+06	7.68072e+06	6.96796e+06	7.40277e+06	5.81031e+06	6.72702e+06	4.27714e+06	3.45684e+06	3.96024e+06	3.89807e+06	1.76362e+07	1.52611e+07	1.58572e+07	-	-
Lmzn001894	461.07	285.04	462.08	C21H18O12	[M-H]-	Kaempferol-3-O-glucuronide*	山柰酚-3-O-葡萄糖醛酸苷*	Flavonoids	黄酮	Flavonols	黄酮醇	22688-78-4	3	12648.9	9047.7	10818	10838.2	14985.9	9248.87	7890.81	10708.5	3640.6	5415.94	8460.09	5838.88	19005.5	21159.7	22162.1	-	-
pmb0672	771.21	463.1	770.206	C37H38O18	[M+H]+	Isovitexin-7-O-(6''-feruloyl)glucoside	异牡荆素-7-O-(6''-阿魏酰)葡萄糖苷	Flavonoids	黄酮	Flavones	黄酮	-	3	247175	260576	253417	253722	303248	262759	248894	271633	195573	268024	146197	203265	1.0715e+06	1.24809e+06	1.2062e+06	-	-
Wbtn005483	333.06	165.02	334.069	C16H14O8	[M-H]-	1,3,6-trihydroxy-2,5,7-trimethoxyxanthen-9-one	1,3,6-三羟基-2,5,7-三甲氧基-9-蒽酮	Flavonoids	黄酮	Other Flavonoids	其它类黄酮	-	1	469263	627917	553294	550158	157731	123532	143126	141463	15518.6	11817.4	14346.8	13894.3	1.83204e+06	1.5711e+06	1.77215e+06	-	-
HJN086	449.11	287.06	450.116	C21H22O11	[M-H]-	Eriodictyol-3'-O-glucoside*	圣草酚-3'-O-葡萄糖苷*	Flavonoids	黄酮	Flavanones	二氢黄酮	-	3	42389.5	59271.3	62287.2	54649.3	29598.8	44462.8	27876.4	33979.4	33477.9	21148.7	20786.4	25137.7	102574	93746.2	87380	-	-
Lmtp002474	565.16	427.1	564.148	C26H28O14	[M+H]+	Apigenin-6-C-(2''-glucosyl)arabinoside	芹菜素-6-C-(2''-葡萄糖基)阿拉伯糖苷	Flavonoids	黄酮	Flavones	黄酮	-	1	4.34695e+06	4.94987e+06	3.60396e+06	4.30026e+06	5.26433e+06	4.75469e+06	4.92295e+06	4.98066e+06	8.26638e+06	8.29091e+06	7.58803e+06	8.04844e+06	4.54746e+06	3.9232e+06	4.01056e+06	-	-
pmp000589	551.1	303.05	550.096	C24H22O15	[M+H]+	Quercetin-7-O-(6''-malonyl)glucoside	槲皮素-7-O-(6''-丙二酰)葡萄糖苷	Flavonoids	黄酮	Flavonols	黄酮醇	-	1	641023	725856	830817	732565	828785	894438	721324	814849	114742	203001	211126	176289	1.20889e+06	1.03568e+06	1.07709e+06	-	-
Lmfn004093	435.13	315.09	436.137	C21H24O10	[M-H]-	Phloretin-4'-O-glucoside (Trilobatin)	根皮素-4'-O-葡萄糖苷	Flavonoids	黄酮	Chalcones	查耳酮	4192-90-9	2	2.95659e+06	2.99663e+06	3.22155e+06	3.05826e+06	4.66618e+06	4.46395e+06	3.25814e+06	4.12942e+06	1.66553e+06	1.54697e+06	1.69301e+06	1.63517e+06	1.58841e+06	1.50117e+06	1.76557e+06	-	-
pmp000588	549.12	463.12	548.117	C25H24O14	[M+H]+	Diosmetin-7-O-(6''-malonyl)glucoside	香叶木素-7-O-(6''-O-丙二酰)葡萄糖苷	Flavonoids	黄酮	Flavones	黄酮	-	2	3004.3	4993.29	9630.07	5875.89	3240.44	4510.83	4701.67	4150.98	13886.7	11781.3	15132.8	13600.2	7321.1	6922.49	8158.36	-	-
Lmsp004670	595.17	287.06	594.159	C27H30O15	[M+H]+	Kaempferol-3-O-glucoside-7-O-rhamnoside*	山柰酚-3-O-葡萄糖苷-7-O-鼠李糖苷*	Flavonoids	黄酮	Flavonols	黄酮醇	2392-95-2	1	6.18651e+06	4.32926e+06	5.46641e+06	5.32739e+06	4.8429e+06	3.46886e+06	3.38655e+06	3.89944e+06	1.75522e+06	2.98098e+06	1.45329e+06	2.06316e+06	1.23517e+07	1.04119e+07	1.15193e+07	-	-
pmb2947	865.2	407.1	866.206	C45H38O18	[M-H]-	Catechin-catechin-catechin	三儿茶素	Flavonoids	黄酮	Flavanols	黄烷醇类	-	3	354318	492025	406811	417718	332615	307081	246342	295346	145300	200209	234679	193396	3.23364e+06	3.4886e+06	2.93551e+06	-	-
pme3227	579.17	433.11	578.164	C27H30O14	[M+H]+	Vitexin-2''-O-rhamnoside	牡荆素-2''-O-鼠李糖苷	Flavonoids	黄酮	Flavones	黄酮	64820-99-1	1	5.38049e+06	5.72031e+06	5.10505e+06	5.40195e+06	4.18312e+06	3.80723e+06	4.15047e+06	4.04694e+06	1.32692e+06	1.36751e+06	1.62554e+06	1.43999e+06	2.37625e+06	2.097e+06	2.02091e+06	C12628	ko00944
pmb3042	491.12	329.1	492.127	C23H24O12	[M-H]-	Tricin-5-O-Glucoside	苜蓿素-5-O-葡萄糖苷	Flavonoids	黄酮	Flavones	黄酮	32769-00-9	3	78762.9	67378.5	58282.3	68141.3	65488.2	79089.1	50815.2	65130.8	71939.3	50842	63226.4	62002.6	81019.1	75465.8	67936	-	-
pme1605	593.15	285.04	594.159	C27H30O15	[M-H]-	Kaempferol-3-O-robinobioside(Biorobin)	山柰酚-3-O-洋槐糖苷	Flavonoids	黄酮	Flavonols	黄酮醇	17297-56-2	3	878872	901290	944117	908093	688346	731566	597454	672455	480657	705375	526242	570758	1.07742e+06	1.07542e+06	1.24952e+06	-	-
Hmdp001950	303.12	285.12	302.115	C17H18O5	[M+H]+	2',7-Dihydroxy-3',4'-dimethoxyisoflavan	2',7-二羟基-3',4'-二甲氧基异黄烷	Flavonoids	黄酮	Other Flavonoids	其它类黄酮	52250-35-8	3	100707	97779.7	131069	109852	369581	339079	421845	376835	224797	222435	203772	217002	221072	229778	193304	-	-
Hmhp005160	331.07	316.05	330.074	C17H14O7	[M+H]+	Rehderianin I	甘肃黄芩素 I	Flavonoids	黄酮	Flavonols	黄酮醇	90965-30-3	1	9986.13	13958.7	7459.19	10468	321922	17590.4	31724.5	123745	419845	321047	365076	368656	188952	181931	158877	-	-
pmp000579	463.12	301.07	462.116	C22H22O11	[M+H]+	Diosmetin-7-O-galactoside*	香叶木素-7-O-半乳糖苷*	Flavonoids	黄酮	Flavones	黄酮	-	1	175365	176762	112027	154718	70435.3	96112	34052.5	66866.6	89743.2	63679.1	82539.7	78654	395950	338770	341427	-	-
Hmcp001589	787.23	317.06	786.222	C34H42O21	[M+H]+	Isorhamnetin-3-O-rutinoside-4'-O-glucoside*	异鼠李素-3-O-芸香糖苷-4'-O-葡萄糖苷*	Flavonoids	黄酮	Flavonols	黄酮醇	111393-97-6	3	21689.7	21635.9	16043.8	19789.8	12399.6	19285.3	7780.97	13155.3	18045.2	1612.98	4344.22	8000.81	24285.1	20336.2	21271.6	-	-
pmb0736	493.13	331.08	492.127	C23H24O12	[M+H]+	Tricin-7-O-Glucoside*	苜蓿素-7-O-葡萄糖苷*	Flavonoids	黄酮	Flavones	黄酮	32769-01-0	1	337869	247296	207297	264154	78685	201560	75419.3	118555	85248.2	85187.8	29760.8	66732.3	372567	310145	330424	-	-
Zmzp004111	317.06	302.04	316.058	C16H12O7	[M+H]+	Selagin	卷柏石松素	Flavonoids	黄酮	Flavones	黄酮	-	2	689359	752187	649266	696937	526728	567550	533850	542710	257194	162959	219422	213192	238665	275567	286938	-	-
pmp001106	595.17	577.16	594.159	C27H30O15	[M+H]+	Vitexin-2''-O-glucoside	牡荆素-2''-O-葡萄糖苷	Flavonoids	黄酮	Flavones	黄酮	61360-94-9	3	2.03337e+06	2.04977e+06	1.86653e+06	1.98322e+06	2.08549e+06	1.90375e+06	1.80644e+06	1.93189e+06	1.25891e+06	1.09919e+06	1.07183e+06	1.14331e+06	686251	693455	582143	C04024	ko00944
mws0089	447.09	285.04	448.101	C21H20O11	[M-H]-	Kaempferol-7-O-glucoside	山柰酚-7-O-葡萄糖苷	Flavonoids	黄酮	Flavonols	黄酮醇	16290-07-6	2	336619	372879	416842	375447	113161	106445	94123.4	104576	48932.3	39353	42098.4	43461.2	287037	238473	276087	-	-
Li512111	519.11	315.05	520.122	C24H24O13	[M-H]-	Isorhamnetin-3-O-(6''-acetylglucoside)	异鼠李素-3-O-(6''-乙酰)葡萄糖苷	Flavonoids	黄酮	Flavonols	黄酮醇	-	3	665196	566638	608875	613569	518203	459950	284561	420905	134559	114770	142501	130610	1.33098e+06	1.21155e+06	1.09626e+06	-	-
mws0059	609.15	301.04	610.153	C27H30O16	[M-H]-	Quercetin-3-O-rutinoside (Rutin)	槲皮素-3-O-芸香糖苷 (芦丁)	Flavonoids	黄酮	Flavonols	黄酮醇	153-18-4	1	316049	260780	293402	290077	314854	351961	353551	340122	198210	248632	251951	232931	545455	458127	467259	C05625	ko00944,ko01100,ko01110
Lmmn006022	461.11	315.05	462.116	C22H22O11	[M-H]-	Rhamnetin-3-O-rhamnoside	鼠李素-3-O-鼠李糖苷	Flavonoids	黄酮	Flavonols	黄酮醇	20188-83-4	3	13917.3	32179.2	11708.3	19268.3	11534.7	10549.3	13598.1	11894	32510	26126.5	40634.2	33090.2	33876.9	27781.4	30813.8	-	-
MWSHY0089	287.09	167.03	286.084	C16H14O5	[M+H]+	5,4'-Dihydroxy-7-methoxyflavanone (Sakuranetin)	5,4'-二羟基-7-甲氧基黄酮 (樱花素)	Flavonoids	黄酮	Flavanones	二氢黄酮	2957-21-3	3	1798.89	32941.9	2112.06	12284.3	3851.03	1882.86	8065.81	4599.9	22350.7	4480.07	4349.42	10393.4	8299.77	9121.1	7468.9	C09833	ko00941,ko01110
Zmgp004060	463.12	301.07	462.116	C22H22O11	[M+H]+	paratensein-7-O-glucoside*	paratensein-7-O-glucoside*	Flavonoids	黄酮	Isoflavones	异黄酮	-	1	146503	130391	112878	129924	61579	107320	49572.7	72824	97808.1	72997.7	106401	92402.2	357113	321071	292723	-	-
Wbtn004165	455.21	395.19	456.215	C26H32O7	[M-H]-	1,6-dihydroxy-3,7-dimethoxy-8-(3-methoxy-3-methylbutyl)-2-(3-methylbut-2-en-1-yl)xanthen-9-one	1,6-二羟基-3,7-二甲氧基-8-(3-甲氧基-3-甲基丁基)-2-(3-甲基-2-烯-1-基)-9-蒽酮	Flavonoids	黄酮	Other Flavonoids	其它类黄酮	-	1	6.62859e+06	5.02648e+06	5.78447e+06	5.81318e+06	3.26334e+06	2.29102e+06	2.58928e+06	2.71455e+06	1.70364e+06	2.02617e+06	2.17585e+06	1.96855e+06	1.29656e+06	1.06137e+06	1.21393e+06	-	-
HJAP057	315.09	282.06	314.079	C17H14O6	[M+H]+	Dihydroxy-dimethoxyflavone*	二羟基二甲氧基黄酮*	Flavonoids	黄酮	Flavones	黄酮	-	2	1759.6	2038.26	6779.13	3525.66	3676.08	4867.7	12420.6	6988.13	0	0	0	0	4153.16	3650.91	4473.92	-	-
MWSmce415	315.09	282.06	314.079	C17H14O6	[M+H]+	Cirsimaritin (4',5-dihydroxy-6,7-dimethoxyflavone)*	蓟黄素 (4',5-二羟基-6,7-二甲氧基黄酮)*	Flavonoids	黄酮	Flavones	黄酮	6601-62-3	2	1759.6	2038.26	6779.13	3525.66	3676.08	4867.7	12420.6	6988.13	0	0	0	0	4153.16	3650.91	4473.92	C17785	-
pmb3023	449.11	287.06	450.116	C21H22O11	[M-H]-	Eriodictyol-8-C-glucoside*	圣草酚-8-C-葡萄糖苷*	Flavonoids	黄酮	Flavanones	二氢黄酮	1023271-51-3	1	606965	825310	748960	727078	416195	391872	237527	348531	186902	205124	190703	194243	1.10001e+07	8.99134e+06	1.03871e+07	-	-
Lssp210081	579.15	127.04	578.142	C30H26O12	[M+H]+	Procyanidin B5	Procyanidin B5	Tannins	鞣质	Proanthocyanidins	原花青素	12798-57-1	2	101417	155782	115119	124106	160657	140835	120193	140561	79912.5	126092	95083.3	100363	517941	429288	442521	-	-
NK10256198	285.04	257.05	286.048	C15H10O6	[M-H]-	3,5,7,2'-Tetrahydroxyflavone; Datiscetin	3,5,7,2'-四羟基黄酮; 橡精	Flavonoids	黄酮	Flavones	黄酮	480-15-9	3	20544.9	19803.2	20637.8	20328.6	179516	18085.6	25711.9	74437.9	103909	95678.5	166461	122016	77758.9	67239.5	63950.6	C10036	-
pmn001646	865.2	577.14	866.206	C45H38O18	[M-H]-	Procyanidin C1	原花青素 C1	Tannins	鞣质	Proanthocyanidins	原花青素	37064-30-5	2	218052	333788	269021	273621	256456	188397	168016	204289	92960.6	144323	148418	128567	2.62142e+06	2.34983e+06	2.13113e+06	C17624	-
Lmdp004892	535.11	287.05	534.101	C24H22O14	[M+H]+	Kaempferol-3-O-(6''-malonyl)galactoside*	山柰酚-3-O-(6''-丙二酰)半乳糖苷*	Flavonoids	黄酮	Flavonols	黄酮醇	-	1	146429	193713	158950	166364	81328.3	62811.7	90059.7	78066.6	17907.4	17289.2	14718.2	16638.3	77927.9	67852	63840.5	-	-
MWS20148	433.11	271.07	432.106	C21H20O10	[M+H]+	Apigenin-4'-O-glucoside*	芹菜素-4'-O-葡萄糖苷*	Flavonoids	黄酮	Flavones	黄酮	-	3	2713.58	3721.83	2213.58	2883	2417.2	1973.31	6457.87	3616.13	2738.49	4568.6	3070.6	3459.23	31499	27222.7	33551.8	-	-
pmn001649	1153.26	1001.21	1154.27	C60H50O24	[M-H]-	Cinnamtannin A2	肉桂单宁 A2	Tannins	鞣质	Tannin	鞣质	86631-38-1	2	15057.3	12167	10732.5	12652.2	9210.79	7931.11	5388.16	7510.02	1708.12	4129.66	3221.36	3019.71	55695.6	49527.5	45195.3	C17625	-
Xmyn008071	299.06	284.03	300.063	C16H12O6	[M-H]-	Gnetifolin B*	买麻滕乙素*	Flavonoids	黄酮	Flavones	黄酮	140671-06-3	1	1.65845e+06	639258	525817	941175	4.36343e+07	2.23936e+06	3.3056e+06	1.63931e+07	3.17318e+07	2.92483e+07	4.57268e+07	3.55689e+07	1.81775e+07	1.48896e+07	1.56706e+07	-	-
pmp000103	1155.28	867.21	1154.27	C60H50O24	[M+H]+	Arecatannin A2	槟榔鞣质 A2	Tannins	鞣质	Tannin	鞣质	79763-29-4	1	115960	162524	134167	137551	91999.6	100170	41687.1	77952.2	16735.6	49614.8	87523.7	51291.4	419868	395168	340096	C17893	-
Hmpp003270	449.11	287.05	448.101	C21H20O11	[M+H]+	Luteolin-4'-O-glucoside	木犀草素-4'-O-葡萄糖苷	Flavonoids	黄酮	Flavones	黄酮	6920-38-3	3	1.28112e+06	1.29876e+06	1.38445e+06	1.32144e+06	1.03963e+06	739683	817579	865631	548368	664936	552432	588579	2.58965e+06	2.17324e+06	2.14835e+06	-	-
HJN043	863.19	711.14	864.19	C45H36O18	[M-H]-	Cinnamtannin B1	肉桂单宁 B1	Tannins	鞣质	Tannin	鞣质	88082-60-4	3	97265.8	81475.7	59413.9	79385.1	42802.2	42932.7	49920.8	45218.6	12086.1	47092.2	40268.2	33148.8	479437	408411	393373	C17631	-
MWSHC2050	343.12	313.07	342.11	C19H18O6	[M+H]+	5,6,7,4'-Tetramethoxyflavone	5,6,7,4'-四甲氧基黄酮	Flavonoids	黄酮	Flavones	黄酮	1168-42-9	1	5354.61	10755.4	37023.3	17711.1	16525.5	23423.9	207533	82494.2	3782.61	13908.6	10703.7	9465	42891.6	34768	37341.7	C14472	-
pme0436	577.14	407.08	578.142	C30H26O12	[M-H]-	Procyanidin B3	原花青素 B3	Tannins	鞣质	Proanthocyanidins	原花青素	23567-23-9	1	229021	296767	250046	258611	699584	584215	454132	579310	330187	508079	473892	437386	2.96365e+06	2.45946e+06	2.47992e+06	-	-
mws0913	447.09	285.04	448.101	C21H20O11	[M-H]-	Kaempferol-3-O-galactoside (Trifolin)	山柰酚-3-O-半乳糖苷(三叶豆苷)	Flavonoids	黄酮	Flavonols	黄酮醇	23627-87-4	3	98131.6	108843	72090.4	93021.6	74795.4	130697	61851.4	89114.6	16691.7	20605.4	13979.1	17092.1	396092	427680	343902	C12626	ko00944,ko01110
pmp000587	535.11	287.05	534.101	C24H22O14	[M+H]+	Luteolin-7-O-(6''-malonyl)glucoside*	木犀草素-7-O-(6''-丙二酰)葡萄糖苷*	Flavonoids	黄酮	Flavones	黄酮	-	1	172059	268139	209152	216450	75898.7	95276.2	120207	97127.3	20893.5	30111.8	19085.8	23363.7	98103.7	97437.2	80418.5	C10103	-
Lmmn004625	449.11	287.06	450.116	C21H22O11	[M-H]-	Dihydrokaempferol-7-O-glucoside*	二氢山柰酚-7-O-葡萄糖苷*	Flavonoids	黄酮	Flavanonols	二氢黄酮醇	-	3	53421.5	61874.5	53353.8	56216.6	54535.6	50163.5	33031.7	45910.3	28920.5	21309.1	23450.4	24560	103445	85379.8	104432	-	-
HJAP064	565.12	317.08	564.111	C25H24O15	[M+H]+	Isorhamnetin-3-O-(6''-malonyl)glucoside*	异鼠李素-3-O-(6''-丙二酰)葡萄糖苷*	Flavonoids	黄酮	Flavonols	黄酮醇	-	1	338439	356468	265220	320042	273973	277826	234993	262264	61970.8	69001.5	70594.2	67188.8	893489	739048	746275	-	-
Lmsp008392	315.09	272.07	314.079	C17H14O6	[M+H]+	4',5-Dihydroxy-3',5'-dimethoxyflavone	4',5-二羟基-3',5'-二甲氧基黄酮	Flavonoids	黄酮	Flavones	黄酮	-	2	1598.48	21336.6	3892.28	8942.47	7915.06	6302.58	14122.4	9446.69	161604	31438.7	38813.3	77285.4	57867.7	52614.5	46244.9	-	-
Zmcn004206	771.18	609.14	772.185	C36H36O19	[M-H]-	kaempferol-3-caffeoyldiglucoside	山柰酚-3-咖啡酰双葡萄糖苷	Flavonoids	黄酮	Flavonols	黄酮醇	-	3	36530.8	37208.7	47520.5	40420	22534.8	18693.1	19841.8	20356.6	18192	26216.4	25634	23347.5	608475	539993	486014	-	-
pme1665	593.15	311.06	594.159	C27H30O15	[M-H]-	Isovitexin-7-O-glucoside(Saponarin)	异牡荆素-7-O-葡萄糖苷 (皂草苷)	Flavonoids	黄酮	Flavones	黄酮	20310-89-8	3	203808	208627	229643	214026	249634	279905	278340	269293	187792	178375	161376	175848	73372.5	60463.8	74805.1	C08064	-
HJN076	563.18	255.07	564.184	C27H32O13	[M-H]-	Pinocembrin-7-O-neohesperidoside	乔松素-7-O-新橘皮糖苷	Flavonoids	黄酮	Flavanones	二氢黄酮	13241-31-1	3	2922.6	6940.75	2395.24	4086.2	4207.2	4790.4	4916.22	4637.94	3619.04	5981.44	4524.12	4708.2	10271.2	8344.43	8634.79	C09828	-
Lmjp002596	597.14	303.05	596.138	C26H28O16	[M+H]+	Quercetin-3-O-sambubioside*	槲皮素-3-O-桑布双糖苷*	Flavonoids	黄酮	Flavonols	黄酮醇	83048-35-5	1	32197.3	18764	24665	25208.8	6535.91	16323	20275	14378	1994.12	4069.99	3280.31	3114.81	274916	280291	336350	C12637	ko00944
Zmhp102730	627.16	303.05	626.148	C27H30O17	[M+H]+	6-Hydroxykaempferol-3,6-O-Diglucoside	6-羟基山柰酚-3,6-O-二葡萄糖苷	Flavonoids	黄酮	Flavonols	黄酮醇	-	3	70008.9	109175	90322	89835.2	68484.3	75608.7	66776.4	70289.8	55630.4	46186.7	63683.3	55166.8	163558	140553	130596	-	-
MWSHY0171	579.15	409.09	578.142	C30H26O12	[M+H]+	Procyanidin B2	原花青素 B2	Tannins	鞣质	Proanthocyanidins	原花青素	29106-49-8	1	157025	166638	220049	181238	606944	320230	202603	376592	74494.5	139058	164399	125984	4.23299e+06	3.34452e+06	3.89334e+06	C17639	-
MW0124445	435.09	315.08	436.101	C20H20O11	[M-H]-	Irisxanthone	鸢尾口山酮	Flavonoids	黄酮	Other Flavonoids	其它类黄酮	51419-56-8	3	2.65183e+06	2.88464e+06	3.41921e+06	2.98523e+06	3.82874e+06	4.90563e+06	2.86937e+06	3.86791e+06	1.77079e+06	1.64135e+06	1.32472e+06	1.57895e+06	1.72929e+06	1.39448e+06	1.4327e+06	C10067	-
pma6640	479.12	317.07	478.111	C22H22O12	[M+H]+	3'-O-Methyltricetin-7-O-glucoside	3'-O-甲基五羟黄酮-7-O-葡萄糖苷	Flavonoids	黄酮	Flavones	黄酮	-	3	1.16966e+06	1.05011e+06	1.08893e+06	1.1029e+06	1.03895e+06	627431	999592	888656	385649	400504	372918	386357	2.65423e+06	2.0774e+06	2.36812e+06	-	-
pmb0550	449.11	287.06	449.108	C21H21O11+	[M]+	Cyanidin-3-O-glucoside (Kuromanin)	矢车菊素-3-O-葡萄糖苷	Flavonoids	黄酮	Anthocyanidins	花青素	47705-70-4	1	2.31466e+06	2.56912e+06	2.14565e+06	2.34314e+06	2.45544e+06	2.78295e+06	1.84825e+06	2.36221e+06	130532	110694	370401	203875	8.07242e+07	6.90603e+07	6.34998e+07	C08604	ko00942,ko01110
Lmqn004838	315.01	299.99	316.022	C15H8O8	[M-H]-	3-O-Methylellagic acid	3-O-甲基鞣花酸	Tannins	鞣质	Tannin	鞣质	-	3	8945.11	17503.7	15566.1	14005	11490.5	12308	6911.46	10236.6	10400.4	12959.2	15082.4	12814	159882	129075	130442	-	-
pmp000100	867.21	715.2	866.206	C45H38O18	[M+H]+	Arecatannin B1	槟榔鞣质 B1	Tannins	鞣质	Tannin	鞣质	79763-28-3	3	43063.1	93575.2	79210.7	71949.6	66899.6	57671.4	32945.4	52505.5	34969.5	36106.4	40292.7	37122.9	509497	489029	613883	C17892	-
Wbtp005759	303.05	303.05	302.043	C15H10O7	[M+H]+	1,2,5,7,8-pentahydroxy-3-methylanthracene-9,10-dione	1,2,5,7,8-五羟基-3-甲基蒽-9,10-二酮	Flavonoids	黄酮	Other Flavonoids	其它类黄酮	-	2	36188.8	44022.1	54999.1	45070	69118.6	23939.8	41564.8	44874.4	23538	10978	16374.6	16963.5	140548	117882	111272	-	-
pmb0608	549.12	301.07	548.117	C25H24O14	[M+H]+	Chrysoeriol-7-O-(6''-malonyl)glucoside	金圣草黄素-7-O-(6''-丙二酰)葡萄糖苷	Flavonoids	黄酮	Flavones	黄酮	-	1	87798.2	107861	98852.7	98170.7	136723	122210	68531.4	109155	231964	199153	336413	255843	122844	102369	97505.8	-	-
pmf0203	463.12	301.07	463.123	C22H23O11+	[M]+	Peonidin-3-O-glucoside	芍药花素-3-O-葡萄糖苷	Flavonoids	黄酮	Anthocyanidins	花青素	68795-37-9	3	61204.4	72948.8	67379.7	67177.7	92846.5	118911	72394	94717.1	3538.33	8632.7	3935.89	5368.97	3.99237e+06	3.32488e+06	3.16229e+06	C12141	ko00942
mws1045	625.14	463.09	626.148	C27H30O17	[M-H]-	Myricetin-3-O-rutinoside	杨梅素-3-O-芸香糖苷	Flavonoids	黄酮	Flavonols	黄酮醇	-	3	66365.8	30363.7	40228.3	45652.6	32137.5	25848.1	26615	28200.2	29693.6	47729.3	34602.2	37341.7	217487	168850	192316	-	-
Lmcp003402	479.12	317.06	478.111	C22H22O12	[M+H]+	Tamarixetin-3-O-glucoside (Tamarixin)	柽柳苷	Flavonoids	黄酮	Flavonols	黄酮醇	27542-39-8	2	54342.9	67364	62407.9	61371.6	36082.2	44084.2	22104.1	34090.2	17189.7	29671.6	13308.1	20056.5	91771.9	72281	77158.1	-	-
Lmjp005690	375.11	314.08	374.1	C19H18O8	[M+H]+	Chrysosplenetin (5,4'-Dihydroxy-3,6,7,3'-tetramethoxyflavone)	猫眼草黄素 (金腰素)	Flavonoids	黄酮	Flavones	黄酮	603-56-5	1	4021.9	5458.79	7626.55	5702.41	8459.13	11994.3	4535.26	8329.56	4022.49	3419.74	5181.49	4207.91	11540.5	10481.6	8949.64	C10030	-
Cmyp005222	493.13	331.08	492.127	C23H24O12	[M+H]+	Iristectorin A*	鸢尾甲苷A*	Flavonoids	黄酮	Isoflavones	异黄酮	37744-61-9	1	387963	361240	219809	323004	130183	191163	57158.9	126168	79199	48320	80339.2	69286	429401	371036	334528	-	-
mws1608	447.09	357.06	448.101	C21H20O11	[M-H]-	Luteolin-6-C-glucoside (Isoorientin)	木犀草素-6-C-葡萄糖苷 (异荭草素)	Flavonoids	黄酮	Flavones	黄酮	4261-42-1	1	9.03988e+06	1.43607e+07	1.12666e+07	1.15558e+07	8.16482e+06	1.05933e+07	9.22934e+06	9.32914e+06	868228	1.02092e+06	1.15628e+06	1.01514e+06	4.56124e+06	5.42044e+06	4.25627e+06	C01821	-
Lmyn006227	269.05	151	270.053	C15H10O5	[M-H]-	Galangin (3,5,7-Trihydroxyflavone)	高良姜素	Flavonoids	黄酮	Flavones	黄酮	548-83-4	2	70168.2	61497.7	33152.7	54939.5	203018	35788.6	39117.1	92641.3	117587	131262	142407	130419	96965.9	79810	76999.2	C10044	ko00941
pmp000127	625.18	607.17	624.169	C28H32O16	[M+H]+	Chrysoeriol-6,8-di-C-glucoside	金圣草黄素-6,8-二-C-葡萄糖苷	Flavonoids	黄酮	Flavones	黄酮	-	3	292585	280648	267803	280345	362748	326577	308351	332559	125489	114926	135131	125182	237177	186171	198744	-	-
Hmzp003994	479.12	317.08	478.111	C22H22O12	[M+H]+	Pedaliin*	胡麻素-6-O-葡萄糖苷*	Flavonoids	黄酮	Flavones	黄酮	22860-72-6	3	379597	352987	416165	382916	325694	252877	275347	284639	88456.6	78637.7	93842.3	86978.9	137929	152674	117788	-	-
pmp000237	579.13	283.06	578.127	C26H26O15	[M+H]+	Apigenin-6-C-(2''-glucuronyl)xyloside	芹菜素-6-C-(2''-葡萄糖醛酸基)木糖苷	Flavonoids	黄酮	Flavones	黄酮	-	3	1.9288e+06	2.22992e+06	1.81381e+06	1.99084e+06	2.0717e+06	1.80767e+06	1.87815e+06	1.91917e+06	525037	619463	652346	598949	1.07502e+06	839787	900562	-	-
Wbtn007603	299.06	284.03	300.063	C16H12O6	[M-H]-	9,11-dimethoxy-2h-[1,3]dioxolo[4,5-b]xanthen-10-one*	9,11-二甲氧基-2h-[1,3]二氧基[4,5-b]-10-蒽酮*	Flavonoids	黄酮	Other Flavonoids	其它类黄酮	-	1	1.78604e+06	614823	520754	973871	4.36096e+07	2.3746e+06	3.64755e+06	1.65439e+07	3.09635e+07	3.08021e+07	4.52447e+07	3.56701e+07	1.87498e+07	1.54738e+07	1.47456e+07	-	-
pmp001309	465.1	303.1	464.096	C21H20O12	[M+H]+	6-Hydroxykaempferol-7-O-glucoside	6-羟基山柰酚-7-O-葡萄糖苷	Flavonoids	黄酮	Flavonols	黄酮醇	-	1	1.65901e+06	2.22012e+06	1.59907e+06	1.82607e+06	1.98328e+06	1.87844e+06	2.40372e+06	2.08848e+06	1.28791e+06	1.17337e+06	1.13994e+06	1.20041e+06	4.19746e+06	4.73586e+06	3.63981e+06	-	-
Lmsp003790	787.23	317.07	786.222	C34H42O21	[M+H]+	Isorhamnetin-3-O-sophoroside-7-O-rhamnoside*	异鼠李素-3-O-槐糖苷-7-O-鼠李糖苷*	Flavonoids	黄酮	Flavonols	黄酮醇	41328-75-0	3	9785.06	32927.2	20874.1	21195.5	12189.1	10434	12510.5	11711.2	2238.34	6320.34	8755.94	5771.54	25022	19297.5	23494.2	-	-
pmp000236	565.16	367.1	564.148	C26H28O14	[M+H]+	Isovitexin-8-O-xyloside	异牡荆素-8-O-木糖苷	Flavonoids	黄酮	Flavones	黄酮	-	3	137978	191634	143781	157798	187271	189602	169608	182160	314143	273733	319251	302376	178274	147288	139759	-	-
Zmhp002409	611.16	491.12	610.153	C27H30O16	[M+H]+	Isoluteolin-6,8-di-C-glucoside	异木犀草素-6,8-二-C-葡萄糖苷	Flavonoids	黄酮	Flavones	黄酮	-	3	329801	520801	421874	424159	515400	531824	490481	512568	166389	149282	131122	148931	144102	144231	113533	-	-
Zmcp002666	627.14	303.05	626.148	C27H30O17	[M+H]+	Quercetin-3,7-Di-O-glucoside	槲皮素-3,7-二-O-葡萄糖苷	Flavonoids	黄酮	Flavonols	黄酮醇	-	3	76830.7	96568.5	82928.5	85442.6	76971.4	74198.6	53057.5	68075.8	44984.6	45672.3	45878.5	45511.8	134256	138174	107264	-	-
pmn001644	519.08	300	520.085	C23H20O14	[M-H]-	Quercetin-3-O-(2''-O-acetyl)glucuronide	槲皮素-3-O-(2''-O-乙酰)葡萄糖醛酸苷	Flavonoids	黄酮	Flavonols	黄酮醇	-	3	90581.7	79465.5	122820	97622.6	79432.2	68945.8	61155.6	69844.5	19679.1	18523.6	26372.4	21525.1	228918	189443	178650	-	-
pme0432	575.12	285.04	576.127	C30H24O12	[M-H]-	Procyanidin A2	原花青素 A2	Tannins	鞣质	Proanthocyanidins	原花青素	41743-41-3	3	44229.6	45156.2	31643.3	40343.1	29827.2	37765.3	21629.3	29740.6	28132.7	40125.8	28620.2	32292.9	125163	163323	152457	C10237	-
Lmmp002463	625.18	317.07	624.169	C28H32O16	[M+H]+	Sexangularetin-3-O-glucoside-7-O-rhamnoside	3,5,7,4'-四羟基-8-甲氧基黄酮-3-O-葡萄糖苷-7-O-鼠李糖苷	Flavonoids	黄酮	Flavonols	黄酮醇	-	1	5.54414e+06	5.92874e+06	4.94216e+06	5.47168e+06	3.95825e+06	3.37659e+06	2.51039e+06	3.28174e+06	1.05362e+06	1.34458e+06	1.20422e+06	1.2008e+06	1.04749e+07	9.35557e+06	1.22003e+07	-	-
Lmnp102580	565.16	433.11	564.148	C26H28O14	[M+H]+	Apigenin-6-C-(2''-xylosyl)glucoside	芹菜素-6-C-(2''-木糖基)葡萄糖苷	Flavonoids	黄酮	Flavones	黄酮	-	3	792178	1.08035e+06	790759	887763	979365	1.09291e+06	900112	990796	1.79955e+06	1.75764e+06	1.21307e+06	1.59009e+06	999969	838495	772809	-	-
Lmdp003808	317.07	302.04	316.058	C16H12O7	[M+H]+	Azaleatin (5-O-Methylquercetin)	杜鹃黄素	Flavonoids	黄酮	Flavonols	黄酮醇	529-51-1	3	113628	85873.7	133446	110983	55944.8	59528.5	37420	50964.4	37614.4	28829.4	29606.8	32016.9	879806	701334	907827	C10022	-
Zmjp004610	537.16	375.11	536.153	C25H28O13	[M+H]+	5,4'-Dihydroxy-3,6,7,3'-tetramethoxyflavone-4'-O-glucoside	5,4'-二羟基-3,6,7,3'-四甲氧基黄酮-4'-O-葡萄糖苷	Flavonoids	黄酮	Flavones	黄酮	23279-19-8	3	33773.4	31553	42783.6	36036.7	50119.6	25037.9	6925.43	27361	4471.39	2984.82	3619.95	3692.06	31626.1	33456	40680.6	-	-
Lmmp003109	305.1	139.04	304.095	C16H16O6	[M+H]+	3'-O-Methyl-epicatechin	3'-甲氧基-表儿茶素	Flavonoids	黄酮	Flavanols	黄烷醇类	76549-34-3	1	1180.56	8045.87	9140.27	6122.23	1095.64	4498.61	7676.26	4423.5	6312.48	9	5966.03	4095.84	17972.9	16127	21118.4	-	-
Lmmn003398	489.11	285.04	490.111	C23H22O12	[M-H]-	Kaempferol-3-O-(6''-O-acetyl)glucoside	山柰酚-3-O-(6''-O-乙酰)葡萄糖苷	Flavonoids	黄酮	Flavonols	黄酮醇	-	3	545876	781327	741207	689470	261152	301981	325475	296203	71384.1	88691.7	85271	81782.2	293423	252168	223277	-	-
Lmyp004081	579.17	313.07	578.164	C27H30O14	[M+H]+	Isovitexin-2''-O-rhamnoside	异牡荆素-2''-O-鼠李糖苷	Flavonoids	黄酮	Flavones	黄酮	-	3	52308.1	64150.1	34806.1	50421.4	61121.5	81927.7	56725.3	66591.5	9678	30937.6	24904.9	21840.2	40073.2	31124	39930	-	-
Lmmp002755	773.21	303.05	772.206	C33H40O21	[M+H]+	Quercetin-7-O-rutinoside-4'-O-glucoside	槲皮素-7-O-芸香糖苷-4'-O-葡萄糖苷	Flavonoids	黄酮	Flavonols	黄酮醇	-	2	8894.17	6490.99	21154	12179.7	14169.6	0	9122.14	7763.92	2234.74	11146.7	2377.53	5253	77487.5	63776.8	84177.5	-	-
mws2118	435.13	167.04	436.137	C21H24O10	[M-H]-	Phloretin-2'-O-glucoside (Phlorizin)	根皮苷	Flavonoids	黄酮	Chalcones	查耳酮	60-81-1	3	17974	8167.48	18816.6	14986	15089.5	5898.48	18085.5	13024.5	8976.06	6943.46	10486.6	8802.03	78084.7	63593.3	60488	C01604	ko00941,ko01110
mws0463	301.07	164.01	302.079	C16H14O6	[M-H]-	Hesperetin	橙皮素	Flavonoids	黄酮	Flavanones	二氢黄酮	520-33-2	3	18606.7	15304.6	10977.8	14963	43539.4	12761.4	19339.6	25213.5	40515.4	17679.2	35858.4	31351	40384.4	32055.8	31912.7	C01709	ko00941
Hmgp002189	463.13	301.07	462.116	C22H22O11	[M+H]+	Hispidulin-7-O-glucoside(Homoplantaginin)*	高车前素-7-O-葡萄糖苷; 高车前苷*	Flavonoids	黄酮	Flavones	黄酮	17680-84-1	1	201891	140204	103193	148429	72432.1	133629	38229.9	81430.3	83272.7	65120.9	104095	84162.8	419436	345753	322258	C17762	-
Smhp003438	611.16	593.14	610.153	C27H30O16	[M+H]+	Luteolin-6,8-di-C-glucoside	木犀草素-6,8-C-二葡萄糖苷	Flavonoids	黄酮	Flavones	黄酮	29428-58-8	3	378582	550825	392536	440648	520690	494425	423124	479413	124761	159672	162065	148832	164317	122998	141846	C10102	-
mws0836	577.14	425.09	578.142	C30H26O12	[M-H]-	Procyanidin B1	原花青素 B1	Tannins	鞣质	Proanthocyanidins	原花青素	20315-25-7	1	177933	221502	220219	206551	493050	444732	308475	415419	248206	404822	357756	336928	2.50694e+06	1.97037e+06	1.96622e+06	-	-
mws2220	457.08	169.01	458.085	C22H18O11	[M-H]-	Gallocatechin 3-O-gallate	没食子儿茶素 3-O-没食子酸酯	Flavonoids	黄酮	Flavanols	黄烷醇类	5127-64-0	3	13100.9	13541.1	9832.57	12158.2	110668	26200.3	18175.9	51681.3	20066.3	58388.6	24971.6	34475.5	53065.5	45826	39684.5	-	-
Wbtp006564	317.07	302.04	316.058	C16H12O7	[M+H]+	(2s)-4,8,10-trihydroxy-2-methoxy-1h,2h-furo[3,2-a]xanthen-11-one	(2s)-4,8,10-三羟基-2-甲氧基-1h,2h-呋喃并[3,2-a]-11-蒽酮	Flavonoids	黄酮	Other Flavonoids	其它类黄酮	-	3	11697.9	20751.8	13538.9	15329.5	31961.9	26575.6	9750.02	22762.5	28667.5	32245.9	47443.6	36119	27007.5	22552.5	20281.8	-	-
Wbtn004381	319.04	183.03	320.053	C15H12O8	[M-H]-	1,3,6,8-tetrahydroxy-2,5-dimethoxyxanthen-9-one	1,3,6,8-四羟基-2,5-二甲氧基-9-蒽酮	Flavonoids	黄酮	Other Flavonoids	其它类黄酮	-	3	35006	50510.3	47758.2	44424.8	16297.9	13765.4	14428.5	14830.6	5934.24	2993.85	3846.86	4258.32	120668	89885.9	111683	-	-
pmb2586	593.13	285.6	594.137	C30H26O13	[M-H]-	Gallocatechin-(4α→8)-catechin	没食子儿茶素-(4α→8)-儿茶素	Flavonoids	黄酮	Flavanols	黄烷醇类	-	3	157266	257654	233298	216073	300914	319219	310410	310181	79329.1	85949.6	96991.2	87423.3	112958	109483	85189.9	-	-
MWSHY0104	449.11	287.06	448.101	C21H20O11	[M+H]+	Luteolin-7-O-glucoside (Cynaroside)*	木犀草素-7-O-葡萄糖苷 (木犀草苷)*	Flavonoids	黄酮	Flavones	黄酮	5373-11-5	1	1.4362e+06	1.63607e+06	1.35427e+06	1.47551e+06	783376	939467	970933	897925	681861	753605	534368	656612	2.45008e+06	1.82457e+06	2.09816e+06	C03951	ko00944
MW0139490	505.1	300.03	506.106	C23H22O13	[M-H]-	[6-[2-(3,4-Dihydroxyphenyl)-5,7-dihydroxy-4-oxochromen-3-yl]oxy-3,4,5-trihydroxyoxan-2-yl]methyl acetate*	槲皮素3-(6′′-乙酰基葡萄糖苷）*	Flavonoids	黄酮	Flavones	黄酮	54542-51-7	2	3.4046e+06	3.41206e+06	4.34435e+06	3.72034e+06	3.69536e+06	3.72258e+06	3.42245e+06	3.61346e+06	946460	858977	858187	887875	4.78381e+06	3.54852e+06	4.27637e+06	-	-
Lmjp003655	463.12	301.08	462.116	C22H22O11	[M+H]+	6-C-MethylKaempferol-3-glucoside*	6-甲基山柰酚-3-O-葡萄糖苷*	Flavonoids	黄酮	Flavones	黄酮	-	1	163291	168394	117564	149750	67022.9	104483	42669.9	71392.1	77731.3	58287.5	112310	82776.4	389382	340489	288877	-	-
MWSHY0201	579.17	287.06	578.164	C27H30O14	[M+H]+	Kaempferol-3,7-O-dirhamnoside (Kaempferitrin)	山柰酚-3,7-O-二鼠李糖苷 (山柰苷)	Flavonoids	黄酮	Flavonols	黄酮醇	482-38-2	3	14723.6	0	14280.6	9668.07	14347	6722.72	12843	11304.3	3669.96	3913.17	13331	6971.39	446866	338037	363404	C16981	-
Lmpn006208	461.11	315.05	462.116	C22H22O11	[M-H]-	8-Methoxykaempferol-7-O-rhamnoside	8-甲氧基山柰酚-7-O-鼠李糖苷	Flavonoids	黄酮	Flavonols	黄酮醇	-	3	153520	160761	149886	154722	123307	186352	98550.8	136070	21012.4	21567.3	17918	20165.9	80880.9	75181.7	59907.6	-	-
Zmjp004852	509.13	347.08	508.122	C23H24O13	[M+H]+	5,6,3',4'-Tetrahydroxy-3,7-dimethoxyflavone-6-O-glucoside	5,6,3',4'-四羟基-3,7-二甲氧基黄酮-6-O-葡萄糖苷	Flavonoids	黄酮	Flavones	黄酮	-	1	2825.18	2607.37	6966.87	4133.14	5060.7	4350.62	7219.79	5543.7	8900.01	8784.88	8269.37	8651.42	60319.8	81450.8	69046.9	-	-
mws0064	287.06	135.05	288.063	C15H12O6	[M-H]-	Eriodictyol (5,7,3',4'-Tetrahydroxyflavanone)	圣草酚	Flavonoids	黄酮	Flavanones	二氢黄酮	552-58-9	3	75719	96624.1	82371.5	84904.9	97535.4	146073	65936.1	103181	53366.1	46859.8	37220.8	45815.6	102531	78462.1	80618.6	C05631	ko00941,ko01100,ko01110
pmb3006	431.1	269.04	432.106	C21H20O10	[M-H]-	Apigenin-7-O-glucoside(Cosmosiin)	芹菜素-7-O-葡萄糖苷	Flavonoids	黄酮	Flavones	黄酮	578-74-5	3	43085	44820.4	42542.6	43482.6	32305.4	29532.9	21169.8	27669.4	36051.3	35378.8	25437	32289	152996	112724	130391	C04608	ko00944
HJAP119	771.22	317.06	770.227	C34H42O20	[M+H]+	Rhamnetin-3-O-Rutinoside-5-O-rhamnoside	鼠李素-3-O-芸香糖苷-5-O-鼠李糖苷	Flavonoids	黄酮	Flavonols	黄酮醇	-	2	762375	490263	550719	601119	821211	775050	478449	691570	166269	98831.4	330995	198698	369995	335543	270645	-	-
mws0091	463.09	300.03	464.096	C21H20O12	[M-H]-	Quercetin-3-O-glucoside (Isoquercitrin)	槲皮素-3-O-葡萄糖苷(异槲皮苷)	Flavonoids	黄酮	Flavonols	黄酮醇	482-35-9	1	94919.6	94733.1	113400	101018	68417.9	57633.1	54266.3	60105.8	21304.8	14102.5	17672.4	17693.2	294273	237574	219870	C05623	ko00944,ko01100,ko01110
Hmgp002036	479.12	317.06	478.111	C22H22O12	[M+H]+	Nepetin-7-O-glucoside(Nepitrin)*	泽兰黄酮-7-O-葡萄糖苷(假荆芥属苷)*	Flavonoids	黄酮	Flavones	黄酮	569-90-4	1	866155	1.09732e+06	1.1623e+06	1.04192e+06	1.14862e+06	932945	819614	967060	316744	390128	426938	377937	2.23663e+06	1.85362e+06	1.65175e+06	-	-
pmb0542	535.11	287.06	535.108	C24H23O14+	[M]+	Cyanidin-3-O-(6''-O-malonyl)glucoside	矢车菊素-3-O-(6''-O-丙二酰)葡萄糖苷	Flavonoids	黄酮	Anthocyanidins	花青素	171828-62-9	1	130686	136300	122236	129741	307532	265503	239011	270682	18244.6	25909	20219	21457.5	565591	460328	418354	C12643	ko00942
MWSHY0113	465.1	303.06	464.096	C21H20O12	[M+H]+	Quercetin-3-O-galactoside (Hyperin)*	槲皮素-3-O-半乳糖苷 (金丝桃苷)*	Flavonoids	黄酮	Flavonols	黄酮醇	482-36-0	1	693698	688280	600245	660741	381218	450547	325899	385888	101358	116092	110220	109223	1.0091e+07	8.77139e+06	7.33492e+06	C10073	-
pmp001161	389.12	328.1	388.116	C20H20O8	[M+H]+	5-Hydroxyauranetin	5-羟基酸橙黄酮	Flavonoids	黄酮	Flavonols	黄酮醇	50439-46-8	1	26427.2	26385	28143.9	26985.4	57022	78123.1	23882.2	53009.1	18298.5	20341	30945.8	23195.1	40382.4	29697.2	33091.2	-	-
HJN074	591.15	289.07	592.158	C31H28O12	[M-H]-	Procyanidin A6	原花青素 A6	Tannins	鞣质	Proanthocyanidins	原花青素	-	3	1434.05	4918.31	3812.22	3388.19	1253.92	5077.15	3848.12	3393.06	0	0	0	0	51532.3	37183.8	44541	-	-
MWStz191	467.12	303.05	466.111	C21H22O12	[M+H]+	Taxifolin-3'-O-glucoside	花旗松素-3'-O-葡萄糖苷	Flavonoids	黄酮	Flavanonols	二氢黄酮醇	31106-05-5	3	34955.1	14123.5	20124.9	23067.9	7339.43	14995.2	14027	12120.6	6932.98	6059.41	3111.93	5368.11	124916	101752	91344.5	-	-
Hmgp002121	609.18	463.08	608.153	C31H28O13	[M+H]+	Hispidulin-7-O-(6''-O-p-Coumaroyl)Glucoside	高车前素-7-O-(6''-O-对香豆酰)葡萄糖苷	Flavonoids	黄酮	Flavones	黄酮	-	3	89471.2	97900.1	106130	97833.7	77255.7	72025.4	68253.3	72511.5	18166.6	21885.2	23333.2	21128.3	69373.5	54410.1	75436	-	-
HJN104	481.14	319.08	482.106	C21H22O13	[M-H]-	Dihydromyricetin-3-O-glucoside	二氢杨梅素-3-O-葡萄糖苷	Flavonoids	黄酮	Flavanonols	二氢黄酮醇	-	3	43800.6	43401	36762.9	41321.5	42967.8	32733	18398.4	31366.4	28119.5	25239.5	18914.4	24091.1	92647.4	72222.4	69274.8	-	-
pma0249	479.12	317.1	478.111	C22H22O12	[M+H]+	3'-O-Methyltricetin-5-O-glucoside*	3'-O-甲基五羟黄酮-5-O-葡萄糖苷*	Flavonoids	黄酮	Flavones	黄酮	-	3	444583	357162	661475	487740	501176	471536	436549	469754	127166	107650	111607	115475	206254	259018	190776	-	-
Lmmp002334	773.21	303.05	772.206	C33H40O21	[M+H]+	Quercetin-3-O-rutinoside-7-O-glucoside*	槲皮素-3-O-芸香糖苷-7-O-葡萄糖苷*	Flavonoids	黄酮	Flavonols	黄酮醇	-	2	31099.5	48754.6	44255	41369.7	42389	37296.7	31182.5	36956.1	33127.7	37194.3	24721.5	31681.2	62250.7	52351.2	44885.6	-	-
Lnrp102163	757.21	303.05	756.211	C33H40O20	[M+H]+	Quercetin-3-O-rutinoside-7-O-rhamnoside	槲皮素-3-O-芸香糖苷-7-O-鼠李糖苷	Flavonoids	黄酮	Flavonols	黄酮醇	-	3	11119.4	5253.52	17538.9	11303.9	26472.3	14206.9	31011.1	23896.8	11110	7046.13	11725.5	9960.55	34605.2	45187.3	34078.4	-	-
pmb3041	521.09	329.2	522.101	C23H22O14	[M-H]-	Tricin-7-O-saccharic acid	苜蓿素-7-O-葡萄糖二酸苷	Flavonoids	黄酮	Flavones	黄酮	-	3	101972	99713.6	83153.7	94946.6	82111.3	61651.3	63473.3	69078.6	93355.8	72505.6	91737.3	85866.2	806384	594672	633962	-	-
Smgp004575	465.1	303.05	464.096	C21H20O12	[M+H]+	Quercetin-5-O-β-D-glucoside*	槲皮素-5-O-β-D-葡萄糖苷*	Flavonoids	黄酮	Flavonols	黄酮醇	-	1	1.56445e+06	1.218e+06	1.73577e+06	1.50607e+06	1.42769e+06	1.45565e+06	1.3739e+06	1.41908e+06	681154	960146	791976	811092	3.74059e+06	3.15075e+06	2.67565e+06	-	-
Lmsp003252	641.17	317.07	640.164	C28H32O17	[M+H]+	Isorhamnetin-3-O-sophoroside	异鼠李素-3-O-槐糖苷	Flavonoids	黄酮	Flavonols	黄酮醇	-	3	48248.7	64714.5	40223.3	51062.1	25450.9	24381.1	18239.8	22690.6	14807.2	16394.1	15003.7	15401.7	98797.1	87975.3	70350.1	-	-
mws1068	285.04	151	286.048	C15H10O6	[M-H]-	Kaempferol (3,5,7,4'-Tetrahydroxyflavone)	山柰酚	Flavonoids	黄酮	Flavonols	黄酮醇	520-18-3	3	14748.5	24759.2	23368.3	20958.7	41406.3	16087.2	15056.6	24183.3	9782.49	9659.38	14353.7	11265.2	32444.7	25158.5	24031.3	C05903	ko00941,ko00944,ko01100,ko01110
Hmpn005101	451.12	289.07	452.132	C21H24O11	[M-H]-	Sieboldin	3-羟基根皮苷	Flavonoids	黄酮	Chalcones	查耳酮	18777-73-6	3	14871	22165.6	20188	19074.9	10595.2	14228.3	8020.43	10948	16333.2	19623.2	20932.9	18963.1	52227.5	41546.6	37957.8	-	-
pme3392	433.11	271.06	433.113	C21H21O10+	[M]+	Pelargonidin-3-O-glucoside	天竺葵素-3-O-葡萄糖苷	Flavonoids	黄酮	Anthocyanidins	花青素	47684-27-5	3	11209	10210.1	19951.1	13790.1	17661.7	19159.7	1834.91	12885.4	3760.85	5757.48	5347.52	4955.28	404779	330929	290072	C12137	ko00942,ko01100,ko01110
MWSHY0065	291.09	139.04	290.079	C15H14O6	[M+H]+	Catechin	儿茶素	Flavonoids	黄酮	Flavanols	黄烷醇类	154-23-4	1	66739.5	72149	45581.2	61489.9	77783.1	120371	102559	100238	56794.6	105336	101622	87917.5	3.35639e+06	2.44923e+06	2.62633e+06	C06562	ko00941,ko01110
pmb0628	613.18	451.1	612.169	C27H32O16	[M+H]+	Eriodictyol-8-C-glucoside-4'-O-glucoside	圣草酚-8-C-葡萄糖苷-4'-O-葡萄糖苷	Flavonoids	黄酮	Flavanones	二氢黄酮	-	3	10532.6	21644.3	16374.4	16183.8	15107.6	26515.6	15554.7	19059.3	7754.02	10033.4	6598.61	8128.69	175005	148090	209189	-	-
Hmcp002207	479.12	317.06	478.111	C22H22O12	[M+H]+	Isorhamnetin-7-O-glucoside (Brassicin)	异鼠李素-7-O-葡萄糖苷 (蔓菁苷)	Flavonoids	黄酮	Flavonols	黄酮醇	6743-96-0	1	779543	931084	731000	813876	635871	555391	497960	563074	356357	323177	438608	372714	1.64317e+06	1.26422e+06	1.78768e+06	-	-
Hmmn003659	549.12	345.06	550.132	C25H26O14	[M-H]-	Limocitrin-7-O-(6''-Acetyl)glucoside	柠檬素-7-O-(6''-乙酰)葡萄糖苷	Flavonoids	黄酮	Flavonols	黄酮醇	-	3	11787.9	14091.7	12095.3	12658.3	10703.8	14783.1	11461.1	12316	11333.9	10826	13347.7	11835.9	25096	18260.9	19551.8	-	-
Lmjp002906	479.12	317.07	478.111	C22H22O12	[M+H]+	Rhamnetin-3-O-Glucoside*	鼠李素-3-O-葡萄糖苷*	Flavonoids	黄酮	Flavonols	黄酮醇	27875-34-9	1	842932	789069	985289	872430	736316	645515	532298	638043	348385	344330	383313	358676	2.04511e+06	1.70989e+06	1.44064e+06	-	-
Hmmp002121	469.12	317.08	468.069	C23H16O11	[M+H]+	Isorhamnetin-3-O-gallate	异鼠李素-3-O-没食子酸酯	Flavonoids	黄酮	Flavonols	黄酮醇	-	3	3406.12	7619.83	9170.21	6732.05	29756.6	21509.5	9482.93	20249.7	14671.9	34600.4	44124.3	31132.2	50033.3	43607.6	35067.2	-	-
Lmtn002997	493.1	331.05	494.106	C22H22O13	[M-H]-	Mearnsetin-3-O-glucoside	3,5,7,3',5'-五羟基-4'-甲氧基黄酮-3-O-葡萄糖苷	Flavonoids	黄酮	Flavones	黄酮	-	3	445733	405371	440139	430414	330794	388327	259531	326217	128745	135397	142324	135489	173274	154334	121359	-	-
Zmhp005139	565.12	317.07	564.111	C25H24O15	[M+H]+	Tamarixetin-3-O-(6''-malonyl)glucoside*	柽柳黄素-3-O-(6''-丙二酰)葡萄糖苷*	Flavonoids	黄酮	Flavonols	黄酮醇	-	1	287177	333706	311617	310834	259262	215785	201046	225364	74494.1	80358.4	81769.9	78874.1	912373	727700	640181	-	-
Lmgp004217	609.18	445.11	608.174	C28H32O15	[M+H]+	Diosmetin-8-C-(2''-O-rhamnosyl)glucoside	香叶木素-8-C-(2''-O-鼠李糖基)葡萄糖苷	Flavonoids	黄酮	Flavones	黄酮	98891-92-0	1	371598	546919	429970	449496	551249	606792	464588	540877	205212	193490	164990	187897	295925	205871	240869	-	-
Lmnp002413	595.17	449.11	594.159	C27H30O15	[M+H]+	Luteolin-6-C-glucoside-7-O-rhamnoside	木犀草素-6-C-葡萄糖苷-7-O-鼠李糖苷	Flavonoids	黄酮	Flavones	黄酮	-	2	6.12614e+06	9.71644e+06	7.44059e+06	7.76106e+06	7.59384e+06	9.40885e+06	8.38651e+06	8.46306e+06	2.36932e+06	2.42825e+06	2.39154e+06	2.39637e+06	6.15804e+06	4.67403e+06	4.43476e+06	-	-
MWSHY0064	625.17	317.07	624.169	C28H32O16	[M+H]+	Isorhamnetin-3-O-neohesperidoside	异鼠李素-3-O-新橙皮糖苷	Flavonoids	黄酮	Flavonols	黄酮醇	55033-90-4	1	5.68074e+06	1.7884e+06	6.44633e+06	4.63849e+06	4.33867e+06	3.61765e+06	2.92033e+06	3.62555e+06	2.13757e+06	1.81629e+06	1.24454e+06	1.7328e+06	9.25339e+06	6.89335e+06	9.97333e+06	-	-
HJAP058	345.1	284.07	344.126	C19H20O6	[M+H]+	5,6,7,4'-Tetramethoxyflavanone	5,6,7,4'-四甲氧基黄烷酮	Flavonoids	黄酮	Flavanones	二氢黄酮	2569-77-9	3	12762.5	10955.9	5234.59	9651.02	12170.5	11988.2	7611.84	10590.2	28058.8	36274.3	41176.1	35169.7	23973.5	18384.3	17055.6	C15118	-
Lmln001951	595.13	300.03	596.138	C26H28O16	[M-H]-	Quercetin-3-O-(6''-O-arabinosyl)glucoside	檞皮素-3-O-(6''-O-阿拉伯糖基)葡萄糖苷	Flavonoids	黄酮	Flavonols	黄酮醇	-	3	14573.9	16344.9	17353.4	16090.7	13665.5	14344.5	10359	12789.7	5996.29	8846.75	4777.14	6540.06	276370	194213	216531	-	-
Lmnp002845	463.13	343.09	462.116	C22H22O11	[M+H]+	Hispidulin-8-C-glucoside	高车前素-8-C-葡萄糖苷	Flavonoids	黄酮	Flavones	黄酮	-	1	135086	147282	165666	149344	137073	144417	75785	119091	37265.4	20691.2	16413.2	24789.9	110599	97948.2	75796.2	-	-
pme0368	579.17	271.04	578.164	C27H30O14	[M+H]+	Apigenin-7-O-rutinoside (Isorhoifolin)*	芹菜素-7-O-芸香糖苷 (异野漆树苷)*	Flavonoids	黄酮	Flavones	黄酮	552-57-8	3	124297	109759	141050	125035	82770.3	99059.7	71079	84303	50439.8	55446.6	57204.2	54363.6	153378	131967	105099	-	-
Lmlp002990	595.17	313.07	594.159	C27H30O15	[M+H]+	Isosaponarin(Isovitexin-4'-O-glucoside)	异皂草苷(异牡荆黄素-4'-O-葡萄糖苷)	Flavonoids	黄酮	Flavones	黄酮	19416-87-6	3	109869	214001	160346	161405	96473.3	130038	123288	116600	40435.7	39981.3	17286.4	32567.8	110645	82984.4	78003.9	-	-
Wbtp004753	303.05	229.05	302.043	C15H10O7	[M+H]+	1,2,3,7,8-pentahydroxy-6-methylanthracene-9,10-dione	1,2,3,7,8-五羟基-6-甲基蒽-9,10-二酮	Flavonoids	黄酮	Other Flavonoids	其它类黄酮	-	1	401437	509358	452429	454408	439830	408307	410150	419429	285936	301803	298483	295407	1.54469e+06	1.09012e+06	1.15238e+06	-	-
MW0138670	449.11	287.06	448.101	C21H20O11	[M+H]+	kaempferol 7-O-glucoside*	山奈酚7-O-葡萄糖苷*	Flavonoids	黄酮	Flavones	黄酮	-	1	1.2755e+06	1.72066e+06	1.57317e+06	1.52311e+06	997213	1.11976e+06	766298	961090	493927	687678	459567	547057	2.75852e+06	2.57985e+06	1.86437e+06	-	-
pme2246	301	185.02	302.006	C14H6O8	[M-H]-	Ellagic acid	鞣花酸	Tannins	鞣质	Tannin	鞣质	476-66-4	3	15610	12019.8	14301.3	13977	14927	8387	11527.3	11613.8	8241	8977.62	5992.7	7737.11	18099.2	13458.2	12587.3	C10788	-
pme0088	285.04	151	286.048	C15H10O6	[M-H]-	Luteolin (5,7,3',4'-Tetrahydroxyflavone)	木犀草素	Flavonoids	黄酮	Flavones	黄酮	491-70-3	1	189840	252440	191608	211296	216349	214659	91110.3	174039	108521	113268	131527	117772	166786	120152	118345	C01514	ko00941,ko00944,ko01100,ko01110
MWSslk254	595.17	287.06	594.159	C27H30O15	[M+H]+	Kaempferol-3-O-glucorhamnoside*	山柰酚-3-O-葡萄糖鼠李糖苷*	Flavonoids	黄酮	Flavonols	黄酮醇	40437-72-7	1	2.43166e+06	4.70134e+06	5.6176e+06	4.2502e+06	3.61056e+06	4.35453e+06	3.38554e+06	3.78354e+06	2.46642e+06	1.49229e+06	2.71771e+06	2.22547e+06	1.06354e+07	1.23715e+07	8.1446e+06	-	-
Hmcn002875	301.04	255.02	302.043	C15H10O7	[M-H]-	6-Hydroxyluteolin	6-羟基木犀草素	Flavonoids	黄酮	Flavones	黄酮	18003-33-3	3	39236.9	64759.9	58719.2	54238.7	39332.4	26318.2	21765.4	29138.7	17303.1	15476.2	15439.6	16073	59958.2	40964.4	45041.7	C10072	-
Lmhp206353	493.13	331.08	492.127	C23H24O12	[M+H]+	Tricin-4'-O-glucoside*	苜蓿素-4'-O-葡萄糖苷*	Flavonoids	黄酮	Flavones	黄酮	-	1	344976	333844	207578	295466	133417	212394	48788.3	131533	81652.7	79757.3	37097.7	66169.2	415846	295651	295892	-	-
Qmyp010713	317.07	271.06	316.058	C16H12O7	[M+H]+	Hyperxanthone F	Hyperxanthone F	Flavonoids	黄酮	Other Flavonoids	其它类黄酮	-	2	54532	35638.9	36360.9	42177.3	16958.6	31153.6	22178.4	23430.2	8481.89	19256.8	6699.42	11479.4	82080.9	56663.2	60294.1	-	-
Hmpp002612	611.16	287.05	610.153	C27H30O16	[M+H]+	Luteolin-7-O-gentiobioside	木犀草素-7-O-龙胆双糖苷	Flavonoids	黄酮	Flavones	黄酮	-	3	151832	147011	148974	149272	153306	210906	146182	170131	1303.64	0	6127.41	2477.02	672720	438543	564204	-	-
Lmsp003881	741.22	287.06	740.216	C33H40O19	[M+H]+	Kaempferol-3-O-rutinoside-7-O-rhamnoside	山柰酚-3-O-芸香糖苷-7-O-鼠李糖苷	Flavonoids	黄酮	Flavonols	黄酮醇	-	3	588341	472135	472463	510980	232677	466364	225606	308216	417976	657750	301892	459206	160319	214491	143513	-	-
pme3285	275.09	139.04	274.084	C15H14O5	[M+H]+	Afzelechin (3,5,7,4'-Tetrahydroxyflavan)	阿夫儿茶精	Flavonoids	黄酮	Flavanols	黄烷醇类	2545-00-8	1	18437.9	26560.7	27886.8	24295.1	26028.2	19687.6	25888.2	23868	4558.2	7532.85	999.042	4363.36	129050	82924.1	105535	C09320	ko00941,ko01110
Lmgp004731	433.11	271.06	432.106	C21H20O10	[M+H]+	Genistein-7-O-galactoside*	染料木素-7-O-半乳糖苷*	Flavonoids	黄酮	Isoflavones	异黄酮	-	3	7080.64	8118.23	564.184	5254.35	4646.26	3910.73	3722.99	4093.33	0	0	0	0	33823.3	27340.7	21657.7	-	-
MWSHY0174	291.09	139.04	290.079	C15H14O6	[M+H]+	Epicatechin	表儿茶素	Flavonoids	黄酮	Flavanols	黄烷醇类	490-46-0	1	76761.2	66340.3	63705.6	68935.7	109099	102475	56038.3	89204.2	61467.6	64308.4	85417.6	70397.9	3.63787e+06	2.50495e+06	2.5418e+06	C09727	ko00941,ko01100,ko01110
Cmsp004086	303.09	229.08	302.079	C16H14O6	[M+H]+	Dihydrokaempferide	二氢山柰素	Flavonoids	黄酮	Flavanonols	二氢黄酮醇	137225-59-3	3	840186	761765	909920	837291	1.00518e+06	762185	866500	877956	644792	656480	561009	620760	2.10397e+06	1.50196e+06	1.41696e+06	-	-
Zmhp002640	773.21	303.05	772.206	C33H40O21	[M+H]+	6-Hydroxykaempferol-3-O-Rutinoside-6-O-glucoside*	6-羟基山柰酚-3-O-芸香糖-6-O-葡萄糖苷*	Flavonoids	黄酮	Flavonols	黄酮醇	-	2	49909.5	43448.2	44155.9	45837.8	60953.6	28104.7	26400.9	38486.4	26376.6	37249.5	38627.9	34084.7	74958.2	55716.9	48778	-	-
Hmln002199	505.1	300.03	506.106	C23H22O13	[M-H]-	Quercetin-3-O-(6''-O-acetyl)galactoside*	槲皮素-3-O-(6''-O-乙酰)半乳糖苷*	Flavonoids	黄酮	Flavonols	黄酮醇	-	2	3.18902e+06	2.66726e+06	4.26116e+06	3.37248e+06	3.22456e+06	4.35148e+06	2.77897e+06	3.45167e+06	913572	903408	1.04091e+06	952629	4.22041e+06	4.45514e+06	2.84138e+06	-	-
Zbdp005176	317.07	153.05	316.058	C16H12O7	[M+H]+	Scandione	Scandione	Flavonoids	黄酮	Other Flavonoids	其它类黄酮	-	1	328142	277652	268537	291444	213797	207589	224107	215165	70821.6	93844	124112	96259.1	658208	491743	422777	-	-
pmn001650	1153.26	575.11	1154.27	C60H50O24	[M-H]-	Cinnamtannin B2	肉桂单宁 B2	Tannins	鞣质	Tannin	鞣质	88038-12-4	1	38557	49394.2	33136.5	40362.6	26877.6	31767.8	22513.2	27052.9	11883.1	21316.8	15538.5	16246.1	245051	245102	158500	C17629	-
pme1201	273.08	167.03	274.084	C15H14O5	[M-H]-	Phloretin	根皮素	Flavonoids	黄酮	Chalcones	查耳酮	60-82-2	3	4592.25	4800.71	4473.31	4622.09	4652.67	4621.99	3707.26	4327.31	4563.09	3461.23	3064.12	3696.15	29449.8	19430.5	20473.9	C00774	ko00941,ko01110
Lmtp004044	597.14	303.04	596.138	C26H28O16	[M+H]+	Quercetin-3-O-apiosyl(1→2)galactoside*	槲皮素-3-O-芹糖基(1→2)半乳糖苷*	Flavonoids	黄酮	Flavonols	黄酮醇	-	1	12806.3	19044.3	37926.7	23259.1	3437.02	25318.2	10610.5	13121.9	4854.04	6131.35	2014.18	4333.19	238393	367340	260129	-	-
MWSHY0061	595.16	287.06	594.159	C27H30O15	[M+H]+	Kaempferol-3-O-neohesperidoside	山柰酚-3-O-新橙皮糖苷	Flavonoids	黄酮	Flavonols	黄酮醇	32602-81-6	1	2.64053e+06	3.90502e+06	4.1841e+06	3.57655e+06	1.90058e+06	3.23263e+06	3.29168e+06	2.80829e+06	864845	1.97298e+06	1.56275e+06	1.46686e+06	7.69822e+06	1.02974e+07	6.42601e+06	-	-
Lmsp002982	773.21	303.05	772.206	C33H40O21	[M+H]+	Quercetin-3-O-sophoroside-7-O-rhamnoside	槲皮素-3-O-槐糖苷-7-O-鼠李糖苷	Flavonoids	黄酮	Flavonols	黄酮醇	-	3	60447.7	57653.1	53295.1	57132	47019.1	69255.8	39175.1	51816.7	36150.2	48576.4	28807.3	37844.7	67320.3	41272.4	52517.7	-	-
Wbtp004961	303.05	229.05	302.043	C15H10O7	[M+H]+	1,2,4,5-tetrahydroxy-7-(hydroxymethyl)anthracene-9,10-dione	1,2,4,5-四羟基-7-(羟甲基)蒽-9,10-二酮	Flavonoids	黄酮	Other Flavonoids	其它类黄酮	-	2	234349	124453	94280.7	151028	88307	80942.4	56135.6	75128.3	26808.2	17897.4	51999.8	32235.1	420706	469491	282043	-	-
Zmhp004034	465.1	303.05	464.096	C21H20O12	[M+H]+	Rhodiolgin	Rhodiolgin	Flavonoids	黄酮	Flavonols	黄酮醇	94696-39-6	2	323321	464694	161765	316593	509648	432875	633620	525381	391909	502255	541067	478410	1.01308e+06	693006	654151	-	-
MWSHY0162	627.16	303.06	626.148	C27H30O17	[M+H]+	Quercetin-3-O-sophoroside (Baimaside)	槲皮素-3-O-槐糖苷(白麻苷)	Flavonoids	黄酮	Flavonols	黄酮醇	18609-17-1	3	9271.82	27523.8	13630.7	16808.8	19902.7	15983.4	9538.68	15141.6	1373.27	3734.85	510.385	1872.83	297383	178654	234362	C12667	ko00944,ko01110
Zmjp006969	315.09	282.05	314.079	C17H14O6	[M+H]+	Pectolinarigenin*	柳穿鱼黄素*	Flavonoids	黄酮	Flavones	黄酮	520-12-7	2	828.806	3289.36	7072.62	3730.26	2294.7	5824.93	10520.6	6213.4	0	0	0	0	6422.01	5419.55	3795.73	-	-
Lmsp003939	625.18	317.07	624.169	C28H32O16	[M+H]+	Isorhamnetin-3-O-galactoide-7-O-rhamnoside*	异鼠李素-3-O-半乳糖苷-7-O-鼠李糖苷*	Flavonoids	黄酮	Flavonols	黄酮醇	-	1	1.23608e+06	616777	1.30751e+06	1.05346e+06	951273	836749	710428	832816	516063	312002	248141	358735	454774	669638	421746	-	-
Lmsp004045	625.18	317.07	624.169	C28H32O16	[M+H]+	Isorhamnetin-3-O-glucoside-7-O-rhamnoside*	异鼠李素-3-O-葡萄糖苷-7-O-鼠李糖苷*	Flavonoids	黄酮	Flavonols	黄酮醇	17331-71-4	1	1.23608e+06	616777	1.30751e+06	1.05346e+06	951273	836749	710428	832816	516063	312002	248141	358735	454774	669638	421746	-	-
Hmcp002316	449.11	317.06	448.101	C21H20O11	[M+H]+	Isorhamnetin-3-O-arabinoside	异鼠李素-3-O-阿拉伯糖苷	Flavonoids	黄酮	Flavonols	黄酮醇	-	3	2710.48	4881.84	5317.98	4303.43	0	740.304	3692.21	1477.51	0	0	0	0	23390.5	13498.9	17610.8	-	-
pmb3045	505.1	329.07	506.106	C23H22O13	[M-H]-	Tricin-7-O-Glucuronide	苜蓿素-7-O-葡萄糖醛酸苷	Flavonoids	黄酮	Flavones	黄酮	-	2	7197.78	5617.7	10810	7875.15	12001.2	3874.07	6138.26	7337.83	909.161	1924.41	1345.4	1392.99	10555.1	8322.49	5956.13	-	-
pmb0603	625.18	301.6	624.169	C28H32O16	[M+H]+	Chrysoeriol-7,4'-di-O-glucoside	金圣草黄素-7,4'-二-O-葡萄糖苷	Flavonoids	黄酮	Flavones	黄酮	-	3	8264.57	11516	4356.53	8045.7	12461.3	13190.1	20132.6	15261.3	2843.06	4233.66	6231.73	4436.15	26127.4	41009.3	25639.6	-	-
Lmmp004504	287.06	153.02	286.048	C15H10O6	[M+H]+	2'-Hydroxygenistein	2'-羟基染料木素	Flavonoids	黄酮	Isoflavones	异黄酮	1156-78-1	3	2518.62	6457.41	7343.36	5439.8	4397.37	4660.41	1768.68	3608.82	3314.18	2978.53	4089.73	3460.81	3902.67	4052.12	2233.71	C12134	-
mws1422	275.09	107.05	274.084	C15H14O5	[M+H]+	Epiafzelechin	表阿夫儿茶精	Flavonoids	黄酮	Flavanols	黄烷醇类	24808-04-6	2	6410.9	12469.9	4884.73	7921.84	8404.6	12580.5	3371.74	8118.93	0	0	0	0	33467.3	18151.4	30882.1	C12128	ko00941,ko01110
Lmdp004311	979.27	369.12	978.264	C44H50O25	[M+H]+	Quercetin-3-O-(6''-O-sinapoyl)glucoside-7-O-rutinoside	槲皮素-3-O-(6''-O-芥子酰)葡萄糖苷-7-O-芸香糖苷	Flavonoids	黄酮	Flavonols	黄酮醇	-	3	18199.4	11347.1	12447.7	13998.1	27205.2	47902.9	54721.4	43276.5	19346.9	24516.9	21798.6	21887.5	27055.3	32978.3	48252.2	-	-
pmp001080	609.18	301.07	608.174	C28H32O15	[M+H]+	Diosmetin-7-O-Neohesperidoside (Neodiosmin)*	香叶木素-7-O-新橘皮糖苷*	Flavonoids	黄酮	Flavones	黄酮	38665-01-9	3	64679.9	97183.6	105518	89127.1	116187	101312	69350	95616.5	23899.9	31572.9	16867.7	24113.5	70500.6	109908	64229.5	-	-
Lmjp003206	759.2	303.05	758.191	C32H38O21	[M+H]+	Quercetin-3-O-Sambubioside-5-O-Glucoside	槲皮素-3-O-桑布双糖苷-5-O-葡萄糖苷	Flavonoids	黄酮	Flavonols	黄酮醇	-	3	73587.3	26197.6	28567.5	42784.2	32121.6	82991.9	29213.7	48109.1	35289.5	81527.2	23797.6	46871.4	30744.1	21854.3	16853.9	-	-
MWSHY0135	625.18	317.08	624.169	C28H32O16	[M+H]+	Isorhamnetin-3-O-rutinoside (Narcissin)	异鼠李素-3-O-芸香糖苷 (水仙苷)	Flavonoids	黄酮	Flavonols	黄酮醇	604-80-8	3	4.25024e+06	7.46033e+06	4.40953e+06	5.37337e+06	4.08455e+06	2.90077e+06	4.15595e+06	3.71376e+06	2.17341e+06	1.54813e+06	1.22023e+06	1.64725e+06	1.47221e+07	7.76604e+06	1.12297e+07	-	-
Lmmp002963	625.18	317.06	624.169	C28H32O16	[M+H]+	6-C-Methylquercetin-3-O-rutinoside	6-C-甲基槲皮素-3-O-芸香糖苷	Flavonoids	黄酮	Flavonols	黄酮醇	-	1	734713	797263	1.34873e+06	960235	630220	582039	918051	710103	324740	205659	223684	251361	322003	353276	560514	-	-
Hmcp002187	509.13	347.07	508.122	C23H24O13	[M+H]+	Limocitrin-3-O-galactoside	柠檬素-3-O-半乳糖苷	Flavonoids	黄酮	Flavonols	黄酮醇	-	2	21521.6	17483.6	7658.65	15554.6	24288.1	17577.9	11612	17826	2454.7	5354.25	3428.17	3745.71	38213.5	24327.3	21690.1	-	-
pmb3014	641.15	285.3	642.159	C31H30O15	[M-H]-	Luteolin-7-O-(6''-eudesmyl)glucoside	木犀草素-7-O-[6''-(3,4,5-三甲氧基苯甲酰)]葡萄糖苷	Flavonoids	黄酮	Flavones	黄酮	-	3	18963.4	11959.3	34157.7	21693.4	31959.4	13490.7	10787.5	18745.9	3478.64	9199.87	7892.62	6857.04	149744	146895	79318.4	-	-
MWSHY0190	609.18	301.08	608.174	C28H32O15	[M+H]+	Diosmetin-7-O-rutinoside (Diosmin)*	香叶木苷*	Flavonoids	黄酮	Flavones	黄酮	520-27-4	3	234839	264940	308861	269547	252393	294894	216061	254449	36783.9	63155	58345.7	52761.6	328823	366974	585016	C10039	-
pmb0631	581.15	515.4	580.143	C26H28O15	[M+H]+	Orientin-6-C-arabinoside	荭草素-6-C-阿拉伯糖苷	Flavonoids	黄酮	Flavones	黄酮	-	3	23004.3	32374.1	28883.4	28087.3	34686.4	32069.6	29506.3	32087.4	25695.9	24403.1	27961.2	26020.1	26625.3	13433	23129.7	-	-
HJAP128	771.23	317.06	770.227	C34H42O20	[M+H]+	Isorhamnetin-3-O-rutinoside-7-O-rhamnoside*	异鼠李素-3-O-芸香糖苷-7-O-鼠李糖苷*	Flavonoids	黄酮	Flavonols	黄酮醇	-	1	746111	745018	1.84558e+06	1.11224e+06	735968	332154	878683	648935	253258	159321	379044	263874	275271	384368	195920	-	-
Lmcp003788	479.12	317.06	478.111	C22H22O12	[M+H]+	Isotamarixin	异柽柳苷	Flavonoids	黄酮	Flavonols	黄酮醇	-	2	202485	274683	198272	225146	291554	201551	243733	245613	96212.4	87669.8	113676	99186.2	124094	64231.2	125188	-	-
pmb0665	611.16	465.1	610.153	C27H30O16	[M+H]+	Orientin-7-O-glucoside	荭草素-7-O-葡萄糖苷	Flavonoids	黄酮	Flavones	黄酮	-	3	127483	261607	221715	203602	216380	222641	308498	249173	64289.7	150047	109148	107828	300418	351851	555189	-	-
Lmsp004166	611.16	303.05	610.153	C27H30O16	[M+H]+	Quercetin-3-O-glucoside-7-O-rhamnoside*	槲皮素-3-O-葡萄糖苷-7-O-鼠李糖苷*	Flavonoids	黄酮	Flavonols	黄酮醇	-	1	1.25427e+07	7.52987e+06	4.71108e+06	8.2612e+06	9.49034e+06	5.04919e+06	5.62314e+06	6.72089e+06	3.04832e+06	8.88806e+06	2.99226e+06	4.97621e+06	1.47907e+07	1.24565e+07	2.32521e+07	-	-
HJAP011	463.11	343.08	462.116	C22H22O11	[M+H]+	Chrysoeriol-8-C-glucoside (Scoparin)	金圣草黄素-8-C-葡萄糖苷 (金雀花素)	Flavonoids	黄酮	Flavones	黄酮	301-16-6	1	185226	227376	135339	182647	103541	153262	74224	110343	15200.9	13818.3	27772.4	18930.5	81642.1	75877.6	38770.4	-	-
MWSmce498	579.17	271.07	578.164	C27H30O14	[M+H]+	Apigenin-7-O-neohesperidoside (Rhoifolin)*	芹菜素-7-O-新橙皮糖苷 (野漆树苷)*	Flavonoids	黄酮	Flavones	黄酮	17306-46-6	3	104898	121709	136043	120884	76253.7	115927	81620.8	91267.2	65894.6	62876.9	82344.9	70372.1	106803	123512	203889	C12627	ko00944
MW0139483	611.16	303.05	610.153	C27H30O16	[M+H]+	Quercetin 3-(2-glucosylrhamnoside)	槲皮素3-(2-葡萄糖基鼠李糖苷）	Flavonoids	黄酮	Flavones	黄酮	143016-74-4	3	8.04351e+06	6.23678e+06	1.1401e+07	8.56042e+06	5.48106e+06	4.19279e+06	8.49268e+06	6.05551e+06	3.00623e+06	2.98151e+06	4.36918e+06	3.45231e+06	1.87862e+07	1.65735e+07	8.57854e+06	-	-
Lmjp002461	611.16	303.05	610.153	C27H30O16	[M+H]+	Quercetin-3-O-neohesperidoside*	槲皮素-3-O-新橘皮糖苷*	Flavonoids	黄酮	Flavonols	黄酮醇	29662-79-1	1	8.04351e+06	6.23678e+06	1.1401e+07	8.56042e+06	5.48106e+06	4.19279e+06	8.49268e+06	6.05551e+06	3.00623e+06	2.98151e+06	4.36918e+06	3.45231e+06	1.87862e+07	1.65735e+07	8.57854e+06	-	-
Lmdp003509	435.09	303.06	434.085	C20H18O11	[M+H]+	Quercetin-3-O-xyloside (Reynoutrin)*	槲皮素-3-O-木糖苷 (瑞诺苷)*	Flavonoids	黄酮	Flavonols	黄酮醇	549-32-6	1	14173	30732.2	25463.1	23456.1	8817.08	17302.7	19549.2	15223	6564.46	6201.93	932.462	4566.28	242423	113941	145750	-	-
Lmfp004055	435.09	303.05	434.085	C20H18O11	[M+H]+	Morin-3-O-xyloside*	桑色素-3-O-木糖苷*	Flavonoids	黄酮	Flavonols	黄酮醇	-	1	12420.1	28065.8	39778	26754.6	15067.7	23321.9	18944.7	19111.4	8584.74	1737.28	3429.63	4583.89	207872	128055	87227.6	-	-
MWSslk187	771.24	317.07	770.227	C34H42O20	[M+H]+	Typhaneoside*	香蒲新苷*	Flavonoids	黄酮	Flavones	黄酮	104472-68-6	1	863250	722384	448102	677912	897497	347033	565220	603250	389401	217912	117371	241561	455542	338838	171562	-	-
Lmmp003091	611.16	303.05	610.153	C27H30O16	[M+H]+	Quercetin-3-O-(4''-O-glucosyl)rhamnoside	槲皮素-3-O-(4''-O-葡萄糖基)鼠李糖苷	Flavonoids	黄酮	Flavonols	黄酮醇	59262-54-3	2	3.57669e+06	4.52572e+06	4.99307e+06	4.36516e+06	6.3288e+06	7.89039e+06	6.16875e+06	6.79598e+06	3.80738e+06	2.18194e+06	4.14776e+06	3.37903e+06	1.96572e+07	7.17515e+06	1.65597e+07	C17563	-
Hmlp003185	681.17	287.05	680.159	C30H32O18	[M+H]+	Luteolin-7-O-(6''-malonyl)glucoside-5-O-rhamnoside	木犀草素-7-O-(6''-丙二酰)葡萄糖苷-5-O-鼠李糖苷	Flavonoids	黄酮	Flavones	黄酮	-	1	36655.4	86184.5	58167.6	60335.8	57910.3	50524.3	27149.8	45194.8	35647.9	44248.5	26592.3	35496.2	57580.6	23764.7	28938.5	-	-
Lmsp003161	757.22	287.06	756.211	C33H40O20	[M+H]+	Kaempferol-3-O-sophoroside-7-O-rhamnoside*	山柰酚-3-O-槐糖苷-7-O-鼠李糖苷*	Flavonoids	黄酮	Flavonols	黄酮醇	-	3	57786.9	85253.1	57254.7	66764.9	58538.7	54262.9	52885.6	55229	23233.3	24282.8	24362.4	23959.5	111850	53701.6	47678.3	-	-
pmp001105	757.22	287.06	756.211	C33H40O20	[M+H]+	Kaempferol-3-O-neohesperidoside-7-O-glucoside*	山柰酚-3-O-新橙皮糖苷-7-O-葡萄糖苷*	Flavonoids	黄酮	Flavonols	黄酮醇	-	3	57786.9	85253.1	57254.7	66764.9	58538.7	54262.9	52885.6	55229	23233.3	24282.8	24362.4	23959.5	111850	53701.6	47678.3	-	-
[truncated: 11 more columns]
