# Supplementary material for: Joint analysis of transcriptional metabolism for flavonoid synthesis during different developmental periods in oil palm exocarp
Source: Front Plant Sci. 2025 Mar 24;16:1530673. doi: 10.3389/fpls.2025.1530673 (PMC11973354; doi:10.3389/fpls.2025.1530673)
Supplement: Supplementary file 2 [file Table2.xlsx]

## Sheet: FP
FP1 vs FP2
Index	Formula	Compounds	物质	Class I	物质一级分类	Class II	物质二级分类	CAS	Level	DFP1-1	DFP1-2	DFP1-3	DFP2-1	DFP2-2	DFP2-3	VIP	P-value	Fold_Change	Log2FC	Type
Lmzp002365	C22H24O11	Hesperetin-7-O-glucoside	橙皮素-7-O-葡萄糖苷	Flavonoids	黄酮	Flavanones	二氢黄酮	31712-49-9	3	9	9	9	17577.1	19955.6	6031.78	1.54589	0.0776987	1613.5	10.656	up
Lmjp004941	C16H12O6	3,5,4'-Trihydroxy-7-methoxyflavone (Rhamnocitrin)	鼠李柠檬素	Flavonoids	黄酮	Flavonols	黄酮醇	569-92-6	1	163775	66949.6	44267.6	5.23834e+06	264689	367888	1.1895	0.373504	21.3494	4.41612	up
MWSHY0009	C16H12O6	Diosmetin (5,7,3'-Trihydroxy-4'-methoxyflavone)*	香叶木素*	Flavonoids	黄酮	Flavones	黄酮	520-34-3	1	163454	59576.3	51307	5.05482e+06	251794	365006	1.18424	0.373449	20.6739	4.36974	up
Zmhp003514	C16H12O6	6,7,8-Tetrahydroxy-5-methoxyflavone*	6,7,8-三羟基-5-甲氧基黄酮*	Flavonoids	黄酮	Flavones	黄酮	-	1	163031	64462	53152.7	4.99642e+06	239268	335894	1.16033	0.377982	19.8527	4.31127	up
Hajp007218	C16H12O6	5,7,3',5'-tetrahydroxy-6-methylfavanone	5,7,3',5'-四羟基-6-甲基黄酮	Flavonoids	黄酮	Flavones	黄酮	-	1	163941	68844.2	46428.4	4.85976e+06	280057	334589	1.18809	0.37203	19.6065	4.29326	up
Xmyn008071	C16H12O6	Gnetifolin B*	买麻滕乙素*	Flavonoids	黄酮	Flavones	黄酮	140671-06-3	1	1.65845e+06	639258	525817	4.36343e+07	2.23936e+06	3.3056e+06	1.15551	0.37436	17.4177	4.12248	up
Wbtn007603	C16H12O6	9,11-dimethoxy-2h-[1,3]dioxolo[4,5-b]xanthen-10-one*	9,11-二甲氧基-2h-[1,3]二氧基[4,5-b]-10-蒽酮*	Flavonoids	黄酮	Other Flavonoids	其它类黄酮	-	1	1.78604e+06	614823	520754	4.36096e+07	2.3746e+06	3.64755e+06	1.17094	0.369044	16.9878	4.08642	up
Hmhp005160	C17H14O7	Rehderianin I	甘肃黄芩素 I	Flavonoids	黄酮	Flavonols	黄酮醇	90965-30-3	1	9986.13	13958.7	7459.19	321922	17590.4	31724.5	1.10182	0.371665	11.8213	3.56332	up
Wagp007602	C17H14O7	Demethoxysudachitin	Demethoxysudachitin	Flavonoids	黄酮	Flavones	黄酮	4323-80-2	1	9855.29	19575.2	5643.12	349909	22233.6	40505.5	1.15127	0.358076	11.7652	3.55646	up
mws1397	C22H18O10	Epicatechin gallate*	表儿茶素没食子酸酯*	Flavonoids	黄酮	Flavanols	黄烷醇类	1257-08-5	3	7604.61	9600.42	6134.6	204805	34670.3	9238.83	1.07533	0.345654	10.6563	3.41364	up
pmp000004	C17H14O7	4',5,7-Trihydroxy-3',6-dimethoxyflavone (Jaceosidin)*	4',5,7-三羟基-3',6-二甲氧基黄酮 (棕矢车菊素)*	Flavonoids	黄酮	Flavones	黄酮	18085-97-7	1	15352.9	22335.8	4041.91	381873	23853.4	38798.5	1.08659	0.369644	10.6522	3.41309	up
Hmgp003130	C17H14O7	Iristectorigenin A*	鸢尾甲黄素 A*	Flavonoids	黄酮	Isoflavones	异黄酮	-	1	12559.9	23825.7	12955.8	346003	25367.1	46735	1.10513	0.356883	8.47372	3.083	up
pmf0392	C17H16O6	Persicogenin (5,3'-dihydroxy-7,4'-dimethoxyflavanone)	桃苷元 (5,3'-二羟基-7,4'-二甲氧基黄烷酮)	Flavonoids	黄酮	Flavanones	二氢黄酮	28590-40-1	3	624.702	2780.88	2573.35	9	9	9	1.52444	0.101843	0.00451585	-7.79079	down
FP1 vs FP3
Index	Formula	Compounds	物质	Class I	物质一级分类	Class II	物质二级分类	CAS	Level	DFP1-1	DFP1-2	DFP1-3	DFP3-1	DFP3-2	DFP3-3	VIP	P-value	Fold_Change	Log2FC	Type
Lmzp002365	C22H24O11	Hesperetin-7-O-glucoside	橙皮素-7-O-葡萄糖苷	Flavonoids	黄酮	Flavanones	二氢黄酮	31712-49-9	3	9	9	9	4233.22	2754.11	6053.93	1.16435	0.0451385	483.01	8.91591	up
Hajp007218	C16H12O6	5,7,3',5'-tetrahydroxy-6-methylfavanone	5,7,3',5'-四羟基-6-甲基黄酮	Flavonoids	黄酮	Flavones	黄酮	-	1	163941	68844.2	46428.4	3.21142e+06	3.40598e+06	5.20699e+06	1.14329	0.0258654	42.3488	5.40425	up
Lmjp004941	C16H12O6	3,5,4'-Trihydroxy-7-methoxyflavone (Rhamnocitrin)	鼠李柠檬素	Flavonoids	黄酮	Flavonols	黄酮醇	569-92-6	1	163775	66949.6	44267.6	3.34747e+06	3.25419e+06	5.03762e+06	1.14243	0.0222519	42.3258	5.40347	up
MWSHY0009	C16H12O6	Diosmetin (5,7,3'-Trihydroxy-4'-methoxyflavone)*	香叶木素*	Flavonoids	黄酮	Flavones	黄酮	520-34-3	1	163454	59576.3	51307	3.10663e+06	3.23967e+06	5.26383e+06	1.14314	0.0321729	42.3206	5.40329	up
Zmhp003514	C16H12O6	6,7,8-Tetrahydroxy-5-methoxyflavone*	6,7,8-三羟基-5-甲氧基黄酮*	Flavonoids	黄酮	Flavones	黄酮	-	1	163031	64462	53152.7	2.88746e+06	3.1347e+06	4.91442e+06	1.14416	0.0305028	38.9694	5.28427	up
Xmyn008071	C16H12O6	Gnetifolin B*	买麻滕乙素*	Flavonoids	黄酮	Flavones	黄酮	140671-06-3	1	1.65845e+06	639258	525817	3.17318e+07	2.92483e+07	4.57268e+07	1.14427	0.0208117	37.792	5.24001	up
Wagp007602	C17H14O7	Demethoxysudachitin	Demethoxysudachitin	Flavonoids	黄酮	Flavones	黄酮	4323-80-2	1	9855.29	19575.2	5643.12	496938	388049	423783	1.14676	0.0050555	37.315	5.22168	up
Wbtn007603	C16H12O6	9,11-dimethoxy-2h-[1,3]dioxolo[4,5-b]xanthen-10-one*	9,11-二甲氧基-2h-[1,3]二氧基[4,5-b]-10-蒽酮*	Flavonoids	黄酮	Other Flavonoids	其它类黄酮	-	1	1.78604e+06	614823	520754	3.09635e+07	3.08021e+07	4.52447e+07	1.14104	0.0179294	36.6272	5.19484	up
Hmhp005160	C17H14O7	Rehderianin I	甘肃黄芩素 I	Flavonoids	黄酮	Flavonols	黄酮醇	90965-30-3	1	9986.13	13958.7	7459.19	419845	321047	365076	1.16116	0.00612696	35.2175	5.13822	up
pmp000004	C17H14O7	4',5,7-Trihydroxy-3',6-dimethoxyflavone (Jaceosidin)*	4',5,7-三羟基-3',6-二甲氧基黄酮 (棕矢车菊素)*	Flavonoids	黄酮	Flavones	黄酮	18085-97-7	1	15352.9	22335.8	4041.91	535172	386801	452854	1.12427	0.00841865	32.9453	5.042	up
Hmgp003130	C17H14O7	Iristectorigenin A*	鸢尾甲黄素 A*	Flavonoids	黄酮	Isoflavones	异黄酮	-	1	12559.9	23825.7	12955.8	506145	399001	438816	1.15828	0.00473345	27.238	4.76755	up
Lmjn005592	C18H16O7	Cirsilineol (4',5-Dihydroxy-3',6,7-trimethoxyflavone)	甲基条叶蓟素	Flavonoids	黄酮	Flavanones	二氢黄酮	41365-32-6	2	12665.7	30112	23265.1	198307	231773	304540	1.13773	0.0171894	11.1234	3.47552	up
mws1474	C18H16O7	5,7-Dihydroxy-3',4',5'-trimethoxyflavone	5,7-二羟基-3',4',5'-三甲氧基黄酮	Flavonoids	黄酮	Flavones	黄酮	18103-42-9	3	8856.77	10441.6	8470.73	61776.3	75598.6	110028	1.15199	0.0361163	8.9093	3.15531	up
Zmhp004065	C18H16O7	7,8-Dihydroxy-5,6,4'-trimethoxyflavone	7,8-二羟基-5,6,4'-三甲氧基黄酮	Flavonoids	黄酮	Flavones	黄酮	-	3	4174.29	6529.9	7446.1	42301.2	51216.1	66315.8	1.14509	0.0196909	8.80608	3.1385	up
Lmmp003817	C24H22O14	Kaempferol-3-O-(6''-malonyl)glucoside*	山柰酚-3-O-(6''-丙二酰)葡萄糖苷*	Flavonoids	黄酮	Flavonols	黄酮醇	-	1	127993	194166	197726	17308	26338.9	20617.1	1.14903	0.0204026	0.123612	-3.01611	down
Lmjp002596	C26H28O16	Quercetin-3-O-sambubioside*	槲皮素-3-O-桑布双糖苷*	Flavonoids	黄酮	Flavonols	黄酮醇	83048-35-5	1	32197.3	18764	24665	1994.12	4069.99	3280.31	1.13315	0.0271967	0.12356	-3.01671	down
Lmmn003398	C23H22O12	Kaempferol-3-O-(6''-O-acetyl)glucoside	山柰酚-3-O-(6''-O-乙酰)葡萄糖苷	Flavonoids	黄酮	Flavonols	黄酮醇	-	3	545876	781327	741207	71384.1	88691.7	85271	1.15882	0.0136575	0.118616	-3.07563	down
mws1299	C21H20O11	Luteolin-8-C-glucoside (Orientin)	木犀草素-8-C-葡萄糖苷 (荭草素)	Flavonoids	黄酮	Flavones	黄酮	28608-75-5	2	2.80052e+06	4.29773e+06	3.59572e+06	427925	349198	470855	1.15607	0.0178036	0.116699	-3.09913	down
mws0089	C21H20O11	Kaempferol-7-O-glucoside	山柰酚-7-O-葡萄糖苷	Flavonoids	黄酮	Flavonols	黄酮醇	16290-07-6	2	336619	372879	416842	48932.3	39353	42098.4	1.16405	0.00435973	0.115759	-3.11081	down
MWSHY0162	C27H30O17	Quercetin-3-O-sophoroside (Baimaside)	槲皮素-3-O-槐糖苷(白麻苷)	Flavonoids	黄酮	Flavonols	黄酮醇	18609-17-1	3	9271.82	27523.8	13630.7	1373.27	3734.85	510.385	1.02205	0.109055	0.11142	-3.16592	down
pmp000587	C24H22O14	Luteolin-7-O-(6''-malonyl)glucoside*	木犀草素-7-O-(6''-丙二酰)葡萄糖苷*	Flavonoids	黄酮	Flavones	黄酮	-	1	172059	268139	209152	20893.5	30111.8	19085.8	1.1505	0.0191126	0.107941	-3.21169	down
pmb0578	C32H30O15	Luteolin-7-O-(6''-sinapoyl)glucoside	木犀草素-7-O-(6''-芥子酰)葡萄糖苷	Flavonoids	黄酮	Flavones	黄酮	-	3	693819	1.16798e+06	1.35492e+06	125196	100514	108126	1.14726	0.0392931	0.103782	-3.26838	down
HJAP011	C22H22O11	Chrysoeriol-8-C-glucoside (Scoparin)	金圣草黄素-8-C-葡萄糖苷 (金雀花素)	Flavonoids	黄酮	Flavones	黄酮	301-16-6	1	185226	227376	135339	15200.9	13818.3	27772.4	1.13746	0.0228764	0.103645	-3.27027	down
Zmjp004610	C25H28O13	5,4'-Dihydroxy-3,6,7,3'-tetramethoxyflavone-4'-O-glucoside	5,4'-二羟基-3,6,7,3'-四甲氧基黄酮-4'-O-葡萄糖苷	Flavonoids	黄酮	Flavones	黄酮	23279-19-8	3	33773.4	31553	42783.6	4471.39	2984.82	3619.95	1.15861	0.0101838	0.102453	-3.28697	down
Lmdp004892	C24H22O14	Kaempferol-3-O-(6''-malonyl)galactoside*	山柰酚-3-O-(6''-丙二酰)半乳糖苷*	Flavonoids	黄酮	Flavonols	黄酮醇	-	1	146429	193713	158950	17907.4	17289.2	14718.2	1.16281	0.00856319	0.100011	-3.32177	down
Wbtn004381	C15H12O8	1,3,6,8-tetrahydroxy-2,5-dimethoxyxanthen-9-one	1,3,6,8-四羟基-2,5-二甲氧基-9-蒽酮	Flavonoids	黄酮	Other Flavonoids	其它类黄酮	-	3	35006	50510.3	47758.2	5934.24	2993.85	3846.86	1.14671	0.0117599	0.0958545	-3.38301	down
mws1608	C21H20O11	Luteolin-6-C-glucoside (Isoorientin)	木犀草素-6-C-葡萄糖苷 (异荭草素)	Flavonoids	黄酮	Flavones	黄酮	4261-42-1	1	9.03988e+06	1.43607e+07	1.12666e+07	868228	1.02092e+06	1.15628e+06	1.15768	0.0205046	0.0878474	-3.50886	down
pmb0550	C21H21O11+	Cyanidin-3-O-glucoside (Kuromanin)	矢车菊素-3-O-葡萄糖苷	Flavonoids	黄酮	Anthocyanidins	花青素	47705-70-4	1	2.31466e+06	2.56912e+06	2.14565e+06	130532	110694	370401	1.12055	0.000298383	0.0870094	-3.52268	down
pmf0203	C22H23O11+	Peonidin-3-O-glucoside	芍药花素-3-O-葡萄糖苷	Flavonoids	黄酮	Anthocyanidins	花青素	68795-37-9	3	61204.4	72948.8	67379.7	3538.33	8632.7	3935.89	1.13992	0.000615778	0.079922	-3.64526	down
Lmtp003079	C28H33O15+	Peonidin-3-O-rutinoside	芍药花素-3-O-芸香糖苷	Flavonoids	黄酮	Anthocyanidins	花青素	-	1	164753	131979	167522	18942.6	13005.8	4695.87	1.11364	0.00291645	0.0789315	-3.66325	down
Zmxp003107	C27H30O16	Luteolin-7,3'-di-O-glucoside	木犀草素-7,3'-O-二葡萄糖苷	Flavonoids	黄酮	Flavones	黄酮	52187-80-1	3	138037	183313	167319	14241.5	6125.91	5894.3	1.14538	0.00563741	0.0537414	-4.21782	down
pmb0725	C33H32O15	Tricin-7-O-(2''-feruloyl)glucoside	苜蓿素-7-O-(2''-阿魏酰)葡萄糖苷	Flavonoids	黄酮	Flavones	黄酮	-	1	651982	842810	621635	24767.8	25639.7	41226	1.15931	0.0100187	0.0432964	-4.52961	down
Wbtn005483	C16H14O8	1,3,6-trihydroxy-2,5,7-trimethoxyxanthen-9-one	1,3,6-三羟基-2,5,7-三甲氧基-9-蒽酮	Flavonoids	黄酮	Other Flavonoids	其它类黄酮	-	1	469263	627917	553294	15518.6	11817.4	14346.8	1.16543	0.00719777	0.0252551	-5.30728	down
HJN074	C31H28O12	Procyanidin A6	原花青素 A6	Tannins	鞣质	Proanthocyanidins	原花青素	-	3	1434.05	4918.31	3812.22	9	9	9	1.15791	0.0813948	0.00265628	-8.55638	down
HJAP057	C17H14O6	Dihydroxy-dimethoxyflavone*	二羟基二甲氧基黄酮*	Flavonoids	黄酮	Flavones	黄酮	-	2	1759.6	2038.26	6779.13	9	9	9	1.15569	0.163466	0.00255271	-8.61375	down
MWSmce415	C17H14O6	Cirsimaritin (4',5-dihydroxy-6,7-dimethoxyflavone)*	蓟黄素 (4',5-二羟基-6,7-二甲氧基黄酮)*	Flavonoids	黄酮	Flavones	黄酮	6601-62-3	2	1759.6	2038.26	6779.13	9	9	9	1.15569	0.163466	0.00255271	-8.61375	down
Zmjp006969	C17H14O6	Pectolinarigenin*	柳穿鱼黄素*	Flavonoids	黄酮	Flavones	黄酮	520-12-7	2	828.806	3289.36	7072.62	9	9	9	1.14065	0.176956	0.0024127	-8.69514	down
Hmcp002316	C21H20O11	Isorhamnetin-3-O-arabinoside	异鼠李素-3-O-阿拉伯糖苷	Flavonoids	黄酮	Flavonols	黄酮醇	-	3	2710.48	4881.84	5317.98	9	9	9	1.16498	0.0334963	0.00209135	-8.90135	down
Lmgp004731	C21H20O10	Genistein-7-O-galactoside*	染料木素-7-O-半乳糖苷*	Flavonoids	黄酮	Isoflavones	异黄酮	-	3	7080.64	8118.23	564.184	9	9	9	1.11878	0.156735	0.00171287	-9.18937	down
mws1422	C15H14O5	Epiafzelechin	表阿夫儿茶精	Flavonoids	黄酮	Flavanols	黄烷醇类	24808-04-6	2	6410.9	12469.9	4884.73	9	9	9	1.16336	0.0760442	0.0011361	-9.7817	down
mws2186	C20H18O11	Avicularin(Quercetin-3-O-α-L-arabinofuranoside)*	扁蓄苷(广寄生苷)*	Flavonoids	黄酮	Flavonols	黄酮醇	572-30-5	1	11008.6	22875.1	30893.2	9	9	9	1.16414	0.0647385	0.000416815	-11.2283	down
FP2 vs FP3
Index	Formula	Compounds	物质	Class I	物质一级分类	Class II	物质二级分类	CAS	Level	DFP2-1	DFP2-2	DFP2-3	DFP3-1	DFP3-2	DFP3-3	VIP	P-value	Fold_Change	Log2FC	Type
pmf0392	C17H16O6	Persicogenin (5,3'-dihydroxy-7,4'-dimethoxyflavanone)	桃苷元 (5,3'-二羟基-7,4'-二甲氧基黄烷酮)	Flavonoids	黄酮	Flavanones	二氢黄酮	28590-40-1	3	9	9	9	111008	5968.05	7517.27	1.22497	0.355002	4610.87	12.1708	up
mws0038	C17H14O6	5,4'-Dihydroxy-3,7-dimethoxyflavone(Kumatakenin)	5,4'-二羟基-3,7-二甲氧基黄酮(华良姜素,熊竹素)	Flavonoids	黄酮	Flavonols	黄酮醇	3301-49-3	3	107248	64805.9	134149	1.99272e+06	435524	471234	1.11737	0.234018	9.46916	3.24324	up
Lmsp008392	C17H14O6	4',5-Dihydroxy-3',5'-dimethoxyflavone	4',5-二羟基-3',5'-二甲氧基黄酮	Flavonoids	黄酮	Flavones	黄酮	-	2	7915.06	6302.58	14122.4	161604	31438.7	38813.3	1.08247	0.249035	8.18121	3.03232	up
MWSHY0162	C27H30O17	Quercetin-3-O-sophoroside (Baimaside)	槲皮素-3-O-槐糖苷(白麻苷)	Flavonoids	黄酮	Flavonols	黄酮醇	18609-17-1	3	19902.7	15983.4	9538.68	1373.27	3734.85	510.385	1.11904	0.0379506	0.123688	-3.01522	down
mws1608	C21H20O11	Luteolin-6-C-glucoside (Isoorientin)	木犀草素-6-C-葡萄糖苷 (异荭草素)	Flavonoids	黄酮	Flavones	黄酮	4261-42-1	1	8.16482e+06	1.05933e+07	9.22934e+06	868228	1.02092e+06	1.15628e+06	1.25359	0.00647535	0.108814	-3.20006	down
pmb0578	C32H30O15	Luteolin-7-O-(6''-sinapoyl)glucoside	木犀草素-7-O-(6''-芥子酰)葡萄糖苷	Flavonoids	黄酮	Flavones	黄酮	-	3	957637	1.36455e+06	901206	125196	100514	108126	1.24771	0.021974	0.103567	-3.27137	down
Wbtn005483	C16H14O8	1,3,6-trihydroxy-2,5,7-trimethoxyxanthen-9-one	1,3,6-三羟基-2,5,7-三甲氧基-9-蒽酮	Flavonoids	黄酮	Other Flavonoids	其它类黄酮	-	1	157731	123532	143126	15518.6	11817.4	14346.8	1.25122	0.00551623	0.0982184	-3.34786	down
pmb0550	C21H21O11+	Cyanidin-3-O-glucoside (Kuromanin)	矢车菊素-3-O-葡萄糖苷	Flavonoids	黄酮	Anthocyanidins	花青素	47705-70-4	1	2.45544e+06	2.78295e+06	1.84825e+06	130532	110694	370401	1.20042	0.0104545	0.086307	-3.53438	down
pmb0725	C33H32O15	Tricin-7-O-(2''-feruloyl)glucoside	苜蓿素-7-O-(2''-阿魏酰)葡萄糖苷	Flavonoids	黄酮	Flavones	黄酮	-	1	323587	573020	240629	24767.8	25639.7	41226	1.22187	0.0728125	0.0805757	-3.63351	down
pme1773	C27H31O15+	Cyanidin-3-O-rutinoside (Keracyanin)	矢车菊素-3-O-芸香糖苷	Flavonoids	黄酮	Anthocyanidins	花青素	28338-59-2	3	1.86408e+06	2.09039e+06	1.633e+06	162059	153547	130132	1.25469	0.00568145	0.0797747	-3.64792	down
pmb0542	C24H23O14+	Cyanidin-3-O-(6''-O-malonyl)glucoside	矢车菊素-3-O-(6''-O-丙二酰)葡萄糖苷	Flavonoids	黄酮	Anthocyanidins	花青素	171828-62-9	1	307532	265503	239011	18244.6	25909	20219	1.25297	0.00582315	0.0792721	-3.65704	down
Zmxp003107	C27H30O16	Luteolin-7,3'-di-O-glucoside	木犀草素-7,3'-O-二葡萄糖苷	Flavonoids	黄酮	Flavones	黄酮	52187-80-1	3	148147	146497	125094	14241.5	6125.91	5894.3	1.22991	0.00118532	0.0625669	-3.99846	down
Lmtp003079	C28H33O15+	Peonidin-3-O-rutinoside	芍药花素-3-O-芸香糖苷	Flavonoids	黄酮	Anthocyanidins	花青素	-	1	235237	218741	183473	18942.6	13005.8	4695.87	1.21079	0.0036029	0.0574857	-4.12065	down
pmf0203	C22H23O11+	Peonidin-3-O-glucoside	芍药花素-3-O-葡萄糖苷	Flavonoids	黄酮	Anthocyanidins	花青素	68795-37-9	3	92846.5	118911	72394	3538.33	8632.7	3935.89	1.23371	0.0206696	0.0566843	-4.14091	down
Hmpp002612	C27H30O16	Luteolin-7-O-gentiobioside	木犀草素-7-O-龙胆双糖苷	Flavonoids	黄酮	Flavones	黄酮	-	3	153306	210906	146182	1303.64	9	6127.41	1.04253	0.0140353	0.0145771	-6.10015	down
HJN074	C31H28O12	Procyanidin A6	原花青素 A6	Tannins	鞣质	Proanthocyanidins	原花青素	-	3	1253.92	5077.15	3848.12	9	9	9	1.24746	0.0952998	0.00265247	-8.55845	down
Lmgp004731	C21H20O10	Genistein-7-O-galactoside*	染料木素-7-O-半乳糖苷*	Flavonoids	黄酮	Isoflavones	异黄酮	-	3	4646.26	3910.73	3722.99	9	9	9	1.25795	0.00472431	0.0021987	-8.82913	down
Zmjp006969	C17H14O6	Pectolinarigenin*	柳穿鱼黄素*	Flavonoids	黄酮	Flavones	黄酮	520-12-7	2	2294.7	5824.93	10520.6	9	9	9	1.24904	0.121225	0.00144848	-9.43124	down
HJAP057	C17H14O6	Dihydroxy-dimethoxyflavone*	二羟基二甲氧基黄酮*	Flavonoids	黄酮	Flavones	黄酮	-	2	3676.08	4867.7	12420.6	9	9	9	1.25237	0.125562	0.0012879	-9.60076	down
MWSmce415	C17H14O6	Cirsimaritin (4',5-dihydroxy-6,7-dimethoxyflavone)*	蓟黄素 (4',5-二羟基-6,7-二甲氧基黄酮)*	Flavonoids	黄酮	Flavones	黄酮	6601-62-3	2	3676.08	4867.7	12420.6	9	9	9	1.25237	0.125562	0.0012879	-9.60076	down
mws1422	C15H14O5	Epiafzelechin	表阿夫儿茶精	Flavonoids	黄酮	Flavanols	黄烷醇类	24808-04-6	2	8404.6	12580.5	3371.74	9	9	9	1.2492	0.0929715	0.00110852	-9.81715	down
mws2186	C20H18O11	Avicularin(Quercetin-3-O-α-L-arabinofuranoside)*	扁蓄苷(广寄生苷)*	Flavonoids	黄酮	Flavonols	黄酮醇	572-30-5	1	8436	10618.8	13693.9	9	9	9	1.25835	0.0189956	0.00082446	-10.2443	down
Index	Formula	Compounds	物质	Class I	物质一级分类	Class II	物质二级分类	CAS	Level	DFP1-1	DFP1-2	DFP1-3	DFP2-1	DFP2-2	DFP2-3	VIP	P-value	Fold_Change	Log2FC	Type
Lmzp002365	C22H24O11	Hesperetin-7-O-glucoside	橙皮素-7-O-葡萄糖苷	Flavonoids	黄酮	Flavanones	二氢黄酮	31712-49-9	3	9	9	9	17577.1	19955.6	6031.78	1.54589	0.0776987	1613.5	10.656	up
Lmjp004941	C16H12O6	3,5,4'-Trihydroxy-7-methoxyflavone (Rhamnocitrin)	鼠李柠檬素	Flavonoids	黄酮	Flavonols	黄酮醇	569-92-6	1	163775	66949.6	44267.6	5.23834e+06	264689	367888	1.1895	0.373504	21.3494	4.41612	up
MWSHY0009	C16H12O6	Diosmetin (5,7,3'-Trihydroxy-4'-methoxyflavone)*	香叶木素*	Flavonoids	黄酮	Flavones	黄酮	520-34-3	1	163454	59576.3	51307	5.05482e+06	251794	365006	1.18424	0.373449	20.6739	4.36974	up
Zmhp003514	C16H12O6	6,7,8-Tetrahydroxy-5-methoxyflavone*	6,7,8-三羟基-5-甲氧基黄酮*	Flavonoids	黄酮	Flavones	黄酮	-	1	163031	64462	53152.7	4.99642e+06	239268	335894	1.16033	0.377982	19.8527	4.31127	up
Hajp007218	C16H12O6	5,7,3',5'-tetrahydroxy-6-methylfavanone	5,7,3',5'-四羟基-6-甲基黄酮	Flavonoids	黄酮	Flavones	黄酮	-	1	163941	68844.2	46428.4	4.85976e+06	280057	334589	1.18809	0.37203	19.6065	4.29326	up
Xmyn008071	C16H12O6	Gnetifolin B*	买麻滕乙素*	Flavonoids	黄酮	Flavones	黄酮	140671-06-3	1	1.65845e+06	639258	525817	4.36343e+07	2.23936e+06	3.3056e+06	1.15551	0.37436	17.4177	4.12248	up
Wbtn007603	C16H12O6	9,11-dimethoxy-2h-[1,3]dioxolo[4,5-b]xanthen-10-one*	9,11-二甲氧基-2h-[1,3]二氧基[4,5-b]-10-蒽酮*	Flavonoids	黄酮	Other Flavonoids	其它类黄酮	-	1	1.78604e+06	614823	520754	4.36096e+07	2.3746e+06	3.64755e+06	1.17094	0.369044	16.9878	4.08642	up
Hmhp005160	C17H14O7	Rehderianin I	甘肃黄芩素 I	Flavonoids	黄酮	Flavonols	黄酮醇	90965-30-3	1	9986.13	13958.7	7459.19	321922	17590.4	31724.5	1.10182	0.371665	11.8213	3.56332	up
Wagp007602	C17H14O7	Demethoxysudachitin	Demethoxysudachitin	Flavonoids	黄酮	Flavones	黄酮	4323-80-2	1	9855.29	19575.2	5643.12	349909	22233.6	40505.5	1.15127	0.358076	11.7652	3.55646	up
mws1397	C22H18O10	Epicatechin gallate*	表儿茶素没食子酸酯*	Flavonoids	黄酮	Flavanols	黄烷醇类	1257-08-5	3	7604.61	9600.42	6134.6	204805	34670.3	9238.83	1.07533	0.345654	10.6563	3.41364	up
pmp000004	C17H14O7	4',5,7-Trihydroxy-3',6-dimethoxyflavone (Jaceosidin)*	4',5,7-三羟基-3',6-二甲氧基黄酮 (棕矢车菊素)*	Flavonoids	黄酮	Flavones	黄酮	18085-97-7	1	15352.9	22335.8	4041.91	381873	23853.4	38798.5	1.08659	0.369644	10.6522	3.41309	up
Hmgp003130	C17H14O7	Iristectorigenin A*	鸢尾甲黄素 A*	Flavonoids	黄酮	Isoflavones	异黄酮	-	1	12559.9	23825.7	12955.8	346003	25367.1	46735	1.10513	0.356883	8.47372	3.083	up
mws2220	C22H18O11	Gallocatechin 3-O-gallate	没食子儿茶素 3-O-没食子酸酯	Flavonoids	黄酮	Flavanols	黄烷醇类	5127-64-0	3	13100.9	13541.1	9832.57	110668	26200.3	18175.9	1.1334	0.313225	4.25074	2.08771	up
pmf0392	C17H16O6	Persicogenin (5,3'-dihydroxy-7,4'-dimethoxyflavanone)	桃苷元 (5,3'-二羟基-7,4'-二甲氧基黄烷酮)	Flavonoids	黄酮	Flavanones	二氢黄酮	28590-40-1	3	624.702	2780.88	2573.35	9	9	9	1.52444	0.101843	0.00451585	-7.79079	down
Lmzp002365	C22H24O11	Hesperetin-7-O-glucoside	橙皮素-7-O-葡萄糖苷	Flavonoids	黄酮	Flavanones	二氢黄酮	31712-49-9	3	9	9	9	4233.22	2754.11	6053.93	1.16435	0.0451385	483.01	8.91591	up
Hajp007218	C16H12O6	5,7,3',5'-tetrahydroxy-6-methylfavanone	5,7,3',5'-四羟基-6-甲基黄酮	Flavonoids	黄酮	Flavones	黄酮	-	1	163941	68844.2	46428.4	3.21142e+06	3.40598e+06	5.20699e+06	1.14329	0.0258654	42.3488	5.40425	up
Lmjp004941	C16H12O6	3,5,4'-Trihydroxy-7-methoxyflavone (Rhamnocitrin)	鼠李柠檬素	Flavonoids	黄酮	Flavonols	黄酮醇	569-92-6	1	163775	66949.6	44267.6	3.34747e+06	3.25419e+06	5.03762e+06	1.14243	0.0222519	42.3258	5.40347	up
MWSHY0009	C16H12O6	Diosmetin (5,7,3'-Trihydroxy-4'-methoxyflavone)*	香叶木素*	Flavonoids	黄酮	Flavones	黄酮	520-34-3	1	163454	59576.3	51307	3.10663e+06	3.23967e+06	5.26383e+06	1.14314	0.0321729	42.3206	5.40329	up
Zmhp003514	C16H12O6	6,7,8-Tetrahydroxy-5-methoxyflavone*	6,7,8-三羟基-5-甲氧基黄酮*	Flavonoids	黄酮	Flavones	黄酮	-	1	163031	64462	53152.7	2.88746e+06	3.1347e+06	4.91442e+06	1.14416	0.0305028	38.9694	5.28427	up
Xmyn008071	C16H12O6	Gnetifolin B*	买麻滕乙素*	Flavonoids	黄酮	Flavones	黄酮	140671-06-3	1	1.65845e+06	639258	525817	3.17318e+07	2.92483e+07	4.57268e+07	1.14427	0.0208117	37.792	5.24001	up
Wagp007602	C17H14O7	Demethoxysudachitin	Demethoxysudachitin	Flavonoids	黄酮	Flavones	黄酮	4323-80-2	1	9855.29	19575.2	5643.12	496938	388049	423783	1.14676	0.0050555	37.315	5.22168	up
Wbtn007603	C16H12O6	9,11-dimethoxy-2h-[1,3]dioxolo[4,5-b]xanthen-10-one*	9,11-二甲氧基-2h-[1,3]二氧基[4,5-b]-10-蒽酮*	Flavonoids	黄酮	Other Flavonoids	其它类黄酮	-	1	1.78604e+06	614823	520754	3.09635e+07	3.08021e+07	4.52447e+07	1.14104	0.0179294	36.6272	5.19484	up
Hmhp005160	C17H14O7	Rehderianin I	甘肃黄芩素 I	Flavonoids	黄酮	Flavonols	黄酮醇	90965-30-3	1	9986.13	13958.7	7459.19	419845	321047	365076	1.16116	0.00612696	35.2175	5.13822	up
pmp000004	C17H14O7	4',5,7-Trihydroxy-3',6-dimethoxyflavone (Jaceosidin)*	4',5,7-三羟基-3',6-二甲氧基黄酮 (棕矢车菊素)*	Flavonoids	黄酮	Flavones	黄酮	18085-97-7	1	15352.9	22335.8	4041.91	535172	386801	452854	1.12427	0.00841865	32.9453	5.042	up
Hmgp003130	C17H14O7	Iristectorigenin A*	鸢尾甲黄素 A*	Flavonoids	黄酮	Isoflavones	异黄酮	-	1	12559.9	23825.7	12955.8	506145	399001	438816	1.15828	0.00473345	27.238	4.76755	up
Lmjn005592	C18H16O7	Cirsilineol (4',5-Dihydroxy-3',6,7-trimethoxyflavone)	甲基条叶蓟素	Flavonoids	黄酮	Flavanones	二氢黄酮	41365-32-6	2	12665.7	30112	23265.1	198307	231773	304540	1.13773	0.0171894	11.1234	3.47552	up
mws1474	C18H16O7	5,7-Dihydroxy-3',4',5'-trimethoxyflavone	5,7-二羟基-3',4',5'-三甲氧基黄酮	Flavonoids	黄酮	Flavones	黄酮	18103-42-9	3	8856.77	10441.6	8470.73	61776.3	75598.6	110028	1.15199	0.0361163	8.9093	3.15531	up
Zmhp004065	C18H16O7	7,8-Dihydroxy-5,6,4'-trimethoxyflavone	7,8-二羟基-5,6,4'-三甲氧基黄酮	Flavonoids	黄酮	Flavones	黄酮	-	3	4174.29	6529.9	7446.1	42301.2	51216.1	66315.8	1.14509	0.0196909	8.80608	3.1385	up
Zayn006347	C16H10O8	3,3'-O-Dimethylellagic Acid	3,3'-O-二甲基鞣花酸	Tannins	鞣质	Tannin	鞣质	2239-88-5	3	10656.6	13923.2	15287.2	69871.8	87271.7	95650.5	1.15412	0.00946164	6.34093	2.66469	up
NK10256198	C15H10O6	3,5,7,2'-Tetrahydroxyflavone; Datiscetin	3,5,7,2'-四羟基黄酮; 橡精	Flavonoids	黄酮	Flavones	黄酮	480-15-9	3	20544.9	19803.2	20637.8	103909	95678.5	166461	1.14542	0.0450466	6.00219	2.58549	up
pmp000008	C19H18O7	5-Hydroxy-6,7,3',4'-tetramethoxyflavone	5-羟基-6,7,3',4'-四甲氧基黄酮	Flavonoids	黄酮	Flavones	黄酮	21763-80-4	3	3209.52	2946.93	4707.8	11036.6	16414.3	25921.7	1.09516	0.080542	4.91269	2.29651	up
Hmmp002121	C23H16O11	Isorhamnetin-3-O-gallate	异鼠李素-3-O-没食子酸酯	Flavonoids	黄酮	Flavonols	黄酮醇	-	3	3406.12	7619.83	9170.21	14671.9	34600.4	44124.3	1.00333	0.101411	4.62448	2.20929	up
Lmtn002796	C21H22O11	Aromadendrin-7-O-glucoside*	香橙素-7-O-葡萄糖苷*	Flavonoids	黄酮	Flavanonols	二氢黄酮醇	28189-90-4	1	870856	904211	881899	212860	236130	206151	1.16539	1.03072e-06	0.246575	-2.0199	down
mws0044	C15H12O7	Taxifolin(Dihydroquercetin)	花旗松素(二氢槲皮素)	Flavonoids	黄酮	Flavanonols	二氢黄酮醇	480-18-2	3	25202	33877.4	27845.9	5254.95	10097.3	5614.87	1.11467	0.00379547	0.241208	-2.05165	down
Hmcp002187	C23H24O13	Limocitrin-3-O-galactoside	柠檬素-3-O-半乳糖苷	Flavonoids	黄酮	Flavonols	黄酮醇	-	2	21521.6	17483.6	7658.65	2454.7	5354.25	3428.17	1.01682	0.0974364	0.24081	-2.05403	down
pmp000589	C24H22O15	Quercetin-7-O-(6''-malonyl)glucoside	槲皮素-7-O-(6''-丙二酰)葡萄糖苷	Flavonoids	黄酮	Flavonols	黄酮醇	-	1	641023	725856	830817	114742	203001	211126	1.12143	0.00252186	0.240647	-2.05501	down
pmn001416	C24H20O9	Catechin-(7,8-bc)-4α-(3,4-dihydroxyphenyl)-dihydro-2-(3H)-one	儿茶素-(7,8-bc)-4α-(3,4-二羟基苯基)-二氢-2-(3H)-酮	Flavonoids	黄酮	Flavanols	黄烷醇类	-	2	31702	21821	22734.9	10008.3	4149.36	4056.23	1.07615	0.0103793	0.238846	-2.06585	down
pmn001649	C60H50O24	Cinnamtannin A2	肉桂单宁 A2	Tannins	鞣质	Tannin	鞣质	86631-38-1	2	15057.3	12167	10732.5	1708.12	4129.66	3221.36	1.09153	0.00616273	0.23867	-2.06691	down
MW0139490	C23H22O13	[6-[2-(3,4-Dihydroxyphenyl)-5,7-dihydroxy-4-oxochromen-3-yl]oxy-3,4,5-trihydroxyoxan-2-yl]methyl acetate*	槲皮素3-(6′′-乙酰基葡萄糖苷）*	Flavonoids	黄酮	Flavones	黄酮	54542-51-7	2	3.4046e+06	3.41206e+06	4.34435e+06	946460	858977	858187	1.15965	0.0113769	0.238654	-2.06701	down
HJAP128	C34H42O20	Isorhamnetin-3-O-rutinoside-7-O-rhamnoside*	异鼠李素-3-O-芸香糖苷-7-O-鼠李糖苷*	Flavonoids	黄酮	Flavonols	黄酮醇	-	1	746111	745018	1.84558e+06	253258	159321	379044	1.02129	0.143026	0.237247	-2.07554	down
pma0249	C22H22O12	3'-O-Methyltricetin-5-O-glucoside*	3'-O-甲基五羟黄酮-5-O-葡萄糖苷*	Flavonoids	黄酮	Flavones	黄酮	-	3	444583	357162	661475	127166	107650	111607	1.12991	0.0537063	0.236754	-2.07854	down
Wbtn009443	C18H14O6	O-Demethylforbexanthone	O-Demethylforbexanthone	Flavonoids	黄酮	Other Flavonoids	其它类黄酮	92609-77-3	3	544563	428448	524924	141449	101625	109673	1.15161	0.00468616	0.235489	-2.08627	down
MWStz191	C21H22O12	Taxifolin-3'-O-glucoside	花旗松素-3'-O-葡萄糖苷	Flavonoids	黄酮	Flavanonols	二氢黄酮醇	31106-05-5	3	34955.1	14123.5	20124.9	6932.98	6059.41	3111.93	1.04446	0.0989856	0.232709	-2.1034	down
Hmzp003994	C22H22O12	Pedaliin*	胡麻素-6-O-葡萄糖苷*	Flavonoids	黄酮	Flavones	黄酮	22860-72-6	3	379597	352987	416165	88456.6	78637.7	93842.3	1.16304	0.00247546	0.227149	-2.13829	down
Lmhp206353	C23H24O12	Tricin-4'-O-glucoside*	苜蓿素-4'-O-葡萄糖苷*	Flavonoids	黄酮	Flavones	黄酮	-	1	344976	333844	207578	81652.7	79757.3	37097.7	1.08283	0.025628	0.223949	-2.15876	down
pmb2999	C22H22O11	Chrysoeriol-5-O-glucoside	金圣草黄素-5-O-葡萄糖苷	Flavonoids	黄酮	Flavones	黄酮	-	3	553246	527934	499415	123268	120779	108099	1.16501	0.000630037	0.222793	-2.16622	down
pmn001644	C23H20O14	Quercetin-3-O-(2''-O-acetyl)glucuronide	槲皮素-3-O-(2''-O-乙酰)葡萄糖醛酸苷	Flavonoids	黄酮	Flavonols	黄酮醇	-	3	90581.7	79465.5	122820	19679.1	18523.6	26372.4	1.14054	0.0246708	0.220493	-2.1812	down
Lmmp002463	C28H32O16	Sexangularetin-3-O-glucoside-7-O-rhamnoside	3,5,7,4'-四羟基-8-甲氧基黄酮-3-O-葡萄糖苷-7-O-鼠李糖苷	Flavonoids	黄酮	Flavonols	黄酮醇	-	1	5.54414e+06	5.92874e+06	4.94216e+06	1.05362e+06	1.34458e+06	1.20422e+06	1.15938	0.00249889	0.219458	-2.18798	down
Hmgp002121	C31H28O13	Hispidulin-7-O-(6''-O-p-Coumaroyl)Glucoside	高车前素-7-O-(6''-O-对香豆酰)葡萄糖苷	Flavonoids	黄酮	Flavones	黄酮	-	3	89471.2	97900.1	106130	18166.6	21885.2	23333.2	1.15988	0.0019031	0.215962	-2.21115	down
Cmyp005222	C23H24O12	Iristectorin A*	鸢尾甲苷A*	Flavonoids	黄酮	Isoflavones	异黄酮	37744-61-9	1	387963	361240	219809	79199	48320	80339.2	1.11256	0.0353962	0.214505	-2.22092	down
Wbtp004961	C15H10O7	1,2,4,5-tetrahydroxy-7-(hydroxymethyl)anthracene-9,10-dione	1,2,4,5-四羟基-7-(羟甲基)蒽-9,10-二酮	Flavonoids	黄酮	Other Flavonoids	其它类黄酮	-	2	234349	124453	94280.7	26808.2	17897.4	51999.8	1.03463	0.100737	0.213439	-2.22811	down
Li512111	C24H24O13	Isorhamnetin-3-O-(6''-acetylglucoside)	异鼠李素-3-O-(6''-乙酰)葡萄糖苷	Flavonoids	黄酮	Flavonols	黄酮醇	-	3	665196	566638	608875	134559	114770	142501	1.16207	0.00188251	0.212869	-2.23196	down
HJAP064	C25H24O15	Isorhamnetin-3-O-(6''-malonyl)glucoside*	异鼠李素-3-O-(6''-丙二酰)葡萄糖苷*	Flavonoids	黄酮	Flavonols	黄酮醇	-	1	338439	356468	265220	61970.8	69001.5	70594.2	1.15774	0.0114038	0.209937	-2.25197	down
mws0048	C21H20O10	Apigenin-8-C-Glucoside (Vitexin)*	芹菜素-8-C-葡萄糖苷 (牡荆素)*	Flavonoids	黄酮	Flavones	黄酮	3681-93-4	1	1.88107e+06	2.06478e+06	1.85113e+06	433041	368197	374825	1.16423	0.000834711	0.202875	-2.30134	down
Lmlp002990	C27H30O15	Isosaponarin(Isovitexin-4'-O-glucoside)	异皂草苷(异牡荆黄素-4'-O-葡萄糖苷)	Flavonoids	黄酮	Flavones	黄酮	19416-87-6	3	109869	214001	160346	40435.7	39981.3	17286.4	1.07655	0.0431723	0.201776	-2.30917	down
pme3514	C15H10O7	Morin	桑色素	Flavonoids	黄酮	Flavonols	黄酮醇	480-16-0	3	382038	609535	557724	109691	93566.1	109159	1.14667	0.0261814	0.20165	-2.31007	down
Lmfn004036	C20H18O11	Morin-3-O-lyxoside	桑色素-3-O-来苏糖苷	Flavonoids	黄酮	Flavonols	黄酮醇	-	1	397557	478252	453007	72739.3	113309	78550.5	1.14849	0.000880191	0.199124	-2.32826	down
mws1434	C21H20O10	Apigenin-6-C-glucoside (Isovitexin)*	芹菜素-6-C-葡萄糖苷 (异牡荆素)*	Flavonoids	黄酮	Flavones	黄酮	38953-85-4	1	1.97349e+06	1.99833e+06	2.08705e+06	409296	389608	393979	1.16742	0.000318076	0.196882	-2.34459	down
MWSHY0190	C28H32O15	Diosmetin-7-O-rutinoside (Diosmin)*	香叶木苷*	Flavonoids	黄酮	Flavones	黄酮	520-27-4	3	234839	264940	308861	36783.9	63155	58345.7	1.13895	0.00470092	0.195742	-2.35297	down
Jmgn004021	C21H22O11	6-C-Glucosyl-2-Hydroxynaringenin	6-碳葡萄糖基-2-羟基柚皮素	Flavonoids	黄酮	Flavanones	二氢黄酮	-	2	1.12571e+06	1.2464e+06	1.08328e+06	204555	266363	202633	1.15879	0.000730781	0.194927	-2.35899	down
Lmtp004044	C26H28O16	Quercetin-3-O-apiosyl(1→2)galactoside*	槲皮素-3-O-芹糖基(1→2)半乳糖苷*	Flavonoids	黄酮	Flavonols	黄酮醇	-	1	12806.3	19044.3	37926.7	4854.04	6131.35	2014.18	1.02212	0.125661	0.186301	-2.42429	down
pmp000413	C21H20O10	Genistein-8-C-glucoside	染料木素-8-C-葡萄糖苷	Flavonoids	黄酮	Isoflavones	异黄酮	66026-80-0	1	386684	404448	336705	62770.4	81825.5	63186.8	1.1586	0.00225008	0.184231	-2.44041	down
mws0913	C21H20O11	Kaempferol-3-O-galactoside (Trifolin)	山柰酚-3-O-半乳糖苷(三叶豆苷)	Flavonoids	黄酮	Flavonols	黄酮醇	23627-87-4	3	98131.6	108843	72090.4	16691.7	20605.4	13979.1	1.14466	0.0175947	0.183743	-2.44424	down
pmb3045	C23H22O13	Tricin-7-O-Glucuronide	苜蓿素-7-O-葡萄糖醛酸苷	Flavonoids	黄酮	Flavones	黄酮	-	2	7197.78	5617.7	10810	909.161	1924.41	1345.4	1.10878	0.047441	0.176884	-2.49912	down
mws0091	C21H20O12	Quercetin-3-O-glucoside (Isoquercitrin)	槲皮素-3-O-葡萄糖苷(异槲皮苷)	Flavonoids	黄酮	Flavonols	黄酮醇	482-35-9	1	94919.6	94733.1	113400	21304.8	14102.5	17672.4	1.15513	0.00268579	0.17515	-2.51334	down
mws4183	C20H18O11	Quercetin-3-O-arabinoside	槲皮素-3-O-阿拉伯糖苷(番石榴苷)	Flavonoids	黄酮	Flavonols	黄酮醇	22255-13-6	2	448729	501334	544166	73060	105004	77899.7	1.15605	0.00187735	0.171301	-2.54539	down
Lmnp002845	C22H22O11	Hispidulin-8-C-glucoside	高车前素-8-C-葡萄糖苷	Flavonoids	黄酮	Flavones	黄酮	-	1	135086	147282	165666	37265.4	20691.2	16413.2	1.12749	0.000574481	0.165992	-2.59082	down
pmb0542	C24H23O14+	Cyanidin-3-O-(6''-O-malonyl)glucoside	矢车菊素-3-O-(6''-O-丙二酰)葡萄糖苷	Flavonoids	黄酮	Anthocyanidins	花青素	171828-62-9	1	130686	136300	122236	18244.6	25909	20219	1.1589	0.000127689	0.165388	-2.59607	down
MWSHY0113	C21H20O12	Quercetin-3-O-galactoside (Hyperin)*	槲皮素-3-O-半乳糖苷 (金丝桃苷)*	Flavonoids	黄酮	Flavonols	黄酮醇	482-36-0	1	693698	688280	600245	101358	116092	110220	1.16476	0.00256208	0.165304	-2.59681	down
pme1773	C27H31O15+	Cyanidin-3-O-rutinoside (Keracyanin)	矢车菊素-3-O-芸香糖苷	Flavonoids	黄酮	Anthocyanidins	花青素	28338-59-2	3	1.10119e+06	984952	1.08851e+06	162059	153547	130132	1.16449	0.000896992	0.140405	-2.83233	down
mws0066	C16H12O7	Isorhamnetin; 3'-Methoxy-3,4',5,7-Tetrahydroxyflavone	异鼠李素	Flavonoids	黄酮	Flavonols	黄酮醇	480-19-3	1	58438.2	95927.8	103680	11119.8	8884.54	13985.5	1.14066	0.0320388	0.13172	-2.92445	down
Lmpn006208	C22H22O11	8-Methoxykaempferol-7-O-rhamnoside	8-甲氧基山柰酚-7-O-鼠李糖苷	Flavonoids	黄酮	Flavonols	黄酮醇	-	3	153520	160761	149886	21012.4	21567.3	17918	1.16545	0.000146301	0.130337	-2.93969	down
Lmmp003817	C24H22O14	Kaempferol-3-O-(6''-malonyl)glucoside*	山柰酚-3-O-(6''-丙二酰)葡萄糖苷*	Flavonoids	黄酮	Flavonols	黄酮醇	-	1	127993	194166	197726	17308	26338.9	20617.1	1.14903	0.0204026	0.123612	-3.01611	down
Lmjp002596	C26H28O16	Quercetin-3-O-sambubioside*	槲皮素-3-O-桑布双糖苷*	Flavonoids	黄酮	Flavonols	黄酮醇	83048-35-5	1	32197.3	18764	24665	1994.12	4069.99	3280.31	1.13315	0.0271967	0.12356	-3.01671	down
Lmmn003398	C23H22O12	Kaempferol-3-O-(6''-O-acetyl)glucoside	山柰酚-3-O-(6''-O-乙酰)葡萄糖苷	Flavonoids	黄酮	Flavonols	黄酮醇	-	3	545876	781327	741207	71384.1	88691.7	85271	1.15882	0.0136575	0.118616	-3.07563	down
mws1299	C21H20O11	Luteolin-8-C-glucoside (Orientin)	木犀草素-8-C-葡萄糖苷 (荭草素)	Flavonoids	黄酮	Flavones	黄酮	28608-75-5	2	2.80052e+06	4.29773e+06	3.59572e+06	427925	349198	470855	1.15607	0.0178036	0.116699	-3.09913	down
mws0089	C21H20O11	Kaempferol-7-O-glucoside	山柰酚-7-O-葡萄糖苷	Flavonoids	黄酮	Flavonols	黄酮醇	16290-07-6	2	336619	372879	416842	48932.3	39353	42098.4	1.16405	0.00435973	0.115759	-3.11081	down
MWSHY0162	C27H30O17	Quercetin-3-O-sophoroside (Baimaside)	槲皮素-3-O-槐糖苷(白麻苷)	Flavonoids	黄酮	Flavonols	黄酮醇	18609-17-1	3	9271.82	27523.8	13630.7	1373.27	3734.85	510.385	1.02205	0.109055	0.11142	-3.16592	down
pmp000587	C24H22O14	Luteolin-7-O-(6''-malonyl)glucoside*	木犀草素-7-O-(6''-丙二酰)葡萄糖苷*	Flavonoids	黄酮	Flavones	黄酮	-	1	172059	268139	209152	20893.5	30111.8	19085.8	1.1505	0.0191126	0.107941	-3.21169	down
pmb0578	C32H30O15	Luteolin-7-O-(6''-sinapoyl)glucoside	木犀草素-7-O-(6''-芥子酰)葡萄糖苷	Flavonoids	黄酮	Flavones	黄酮	-	3	693819	1.16798e+06	1.35492e+06	125196	100514	108126	1.14726	0.0392931	0.103782	-3.26838	down
HJAP011	C22H22O11	Chrysoeriol-8-C-glucoside (Scoparin)	金圣草黄素-8-C-葡萄糖苷 (金雀花素)	Flavonoids	黄酮	Flavones	黄酮	301-16-6	1	185226	227376	135339	15200.9	13818.3	27772.4	1.13746	0.0228764	0.103645	-3.27027	down
Zmjp004610	C25H28O13	5,4'-Dihydroxy-3,6,7,3'-tetramethoxyflavone-4'-O-glucoside	5,4'-二羟基-3,6,7,3'-四甲氧基黄酮-4'-O-葡萄糖苷	Flavonoids	黄酮	Flavones	黄酮	23279-19-8	3	33773.4	31553	42783.6	4471.39	2984.82	3619.95	1.15861	0.0101838	0.102453	-3.28697	down
Lmdp004892	C24H22O14	Kaempferol-3-O-(6''-malonyl)galactoside*	山柰酚-3-O-(6''-丙二酰)半乳糖苷*	Flavonoids	黄酮	Flavonols	黄酮醇	-	1	146429	193713	158950	17907.4	17289.2	14718.2	1.16281	0.00856319	0.100011	-3.32177	down
Wbtn004381	C15H12O8	1,3,6,8-tetrahydroxy-2,5-dimethoxyxanthen-9-one	1,3,6,8-四羟基-2,5-二甲氧基-9-蒽酮	Flavonoids	黄酮	Other Flavonoids	其它类黄酮	-	3	35006	50510.3	47758.2	5934.24	2993.85	3846.86	1.14671	0.0117599	0.0958545	-3.38301	down
mws1608	C21H20O11	Luteolin-6-C-glucoside (Isoorientin)	木犀草素-6-C-葡萄糖苷 (异荭草素)	Flavonoids	黄酮	Flavones	黄酮	4261-42-1	1	9.03988e+06	1.43607e+07	1.12666e+07	868228	1.02092e+06	1.15628e+06	1.15768	0.0205046	0.0878474	-3.50886	down
pmb0550	C21H21O11+	Cyanidin-3-O-glucoside (Kuromanin)	矢车菊素-3-O-葡萄糖苷	Flavonoids	黄酮	Anthocyanidins	花青素	47705-70-4	1	2.31466e+06	2.56912e+06	2.14565e+06	130532	110694	370401	1.12055	0.000298383	0.0870094	-3.52268	down
pmf0203	C22H23O11+	Peonidin-3-O-glucoside	芍药花素-3-O-葡萄糖苷	Flavonoids	黄酮	Anthocyanidins	花青素	68795-37-9	3	61204.4	72948.8	67379.7	3538.33	8632.7	3935.89	1.13992	0.000615778	0.079922	-3.64526	down
Lmtp003079	C28H33O15+	Peonidin-3-O-rutinoside	芍药花素-3-O-芸香糖苷	Flavonoids	黄酮	Anthocyanidins	花青素	-	1	164753	131979	167522	18942.6	13005.8	4695.87	1.11364	0.00291645	0.0789315	-3.66325	down
Zmxp003107	C27H30O16	Luteolin-7,3'-di-O-glucoside	木犀草素-7,3'-O-二葡萄糖苷	Flavonoids	黄酮	Flavones	黄酮	52187-80-1	3	138037	183313	167319	14241.5	6125.91	5894.3	1.14538	0.00563741	0.0537414	-4.21782	down
pmb0725	C33H32O15	Tricin-7-O-(2''-feruloyl)glucoside	苜蓿素-7-O-(2''-阿魏酰)葡萄糖苷	Flavonoids	黄酮	Flavones	黄酮	-	1	651982	842810	621635	24767.8	25639.7	41226	1.15931	0.0100187	0.0432964	-4.52961	down
Wbtn005483	C16H14O8	1,3,6-trihydroxy-2,5,7-trimethoxyxanthen-9-one	1,3,6-三羟基-2,5,7-三甲氧基-9-蒽酮	Flavonoids	黄酮	Other Flavonoids	其它类黄酮	-	1	469263	627917	553294	15518.6	11817.4	14346.8	1.16543	0.00719777	0.0252551	-5.30728	down
HJN074	C31H28O12	Procyanidin A6	原花青素 A6	Tannins	鞣质	Proanthocyanidins	原花青素	-	3	1434.05	4918.31	3812.22	9	9	9	1.15791	0.0813948	0.00265628	-8.55638	down
HJAP057	C17H14O6	Dihydroxy-dimethoxyflavone*	二羟基二甲氧基黄酮*	Flavonoids	黄酮	Flavones	黄酮	-	2	1759.6	2038.26	6779.13	9	9	9	1.15569	0.163466	0.00255271	-8.61375	down
MWSmce415	C17H14O6	Cirsimaritin (4',5-dihydroxy-6,7-dimethoxyflavone)*	蓟黄素 (4',5-二羟基-6,7-二甲氧基黄酮)*	Flavonoids	黄酮	Flavones	黄酮	6601-62-3	2	1759.6	2038.26	6779.13	9	9	9	1.15569	0.163466	0.00255271	-8.61375	down
Zmjp006969	C17H14O6	Pectolinarigenin*	柳穿鱼黄素*	Flavonoids	黄酮	Flavones	黄酮	520-12-7	2	828.806	3289.36	7072.62	9	9	9	1.14065	0.176956	0.0024127	-8.69514	down
Hmcp002316	C21H20O11	Isorhamnetin-3-O-arabinoside	异鼠李素-3-O-阿拉伯糖苷	Flavonoids	黄酮	Flavonols	黄酮醇	-	3	2710.48	4881.84	5317.98	9	9	9	1.16498	0.0334963	0.00209135	-8.90135	down
Lmgp004731	C21H20O10	Genistein-7-O-galactoside*	染料木素-7-O-半乳糖苷*	Flavonoids	黄酮	Isoflavones	异黄酮	-	3	7080.64	8118.23	564.184	9	9	9	1.11878	0.156735	0.00171287	-9.18937	down
mws1422	C15H14O5	Epiafzelechin	表阿夫儿茶精	Flavonoids	黄酮	Flavanols	黄烷醇类	24808-04-6	2	6410.9	12469.9	4884.73	9	9	9	1.16336	0.0760442	0.0011361	-9.7817	down
mws2186	C20H18O11	Avicularin(Quercetin-3-O-α-L-arabinofuranoside)*	扁蓄苷(广寄生苷)*	Flavonoids	黄酮	Flavonols	黄酮醇	572-30-5	1	11008.6	22875.1	30893.2	9	9	9	1.16414	0.0647385	0.000416815	-11.2283	down
pmf0392	C17H16O6	Persicogenin (5,3'-dihydroxy-7,4'-dimethoxyflavanone)	桃苷元 (5,3'-二羟基-7,4'-二甲氧基黄烷酮)	Flavonoids	黄酮	Flavanones	二氢黄酮	28590-40-1	3	9	9	9	111008	5968.05	7517.27	1.22497	0.355002	4610.87	12.1708	up
mws0038	C17H14O6	5,4'-Dihydroxy-3,7-dimethoxyflavone(Kumatakenin)	5,4'-二羟基-3,7-二甲氧基黄酮(华良姜素,熊竹素)	Flavonoids	黄酮	Flavonols	黄酮醇	3301-49-3	3	107248	64805.9	134149	1.99272e+06	435524	471234	1.11737	0.234018	9.46916	3.24324	up
Lmsp008392	C17H14O6	4',5-Dihydroxy-3',5'-dimethoxyflavone	4',5-二羟基-3',5'-二甲氧基黄酮	Flavonoids	黄酮	Flavones	黄酮	-	2	7915.06	6302.58	14122.4	161604	31438.7	38813.3	1.08247	0.249035	8.18121	3.03232	up
Lmjn005592	C18H16O7	Cirsilineol (4',5-Dihydroxy-3',6,7-trimethoxyflavone)	甲基条叶蓟素	Flavonoids	黄酮	Flavanones	二氢黄酮	41365-32-6	2	50543.6	28362.9	44307.9	198307	231773	304540	1.22548	0.0192468	5.96213	2.57583	up
mws1474	C18H16O7	5,7-Dihydroxy-3',4',5'-trimethoxyflavone	5,7-二羟基-3',4',5'-三甲氧基黄酮	Flavonoids	黄酮	Flavones	黄酮	18103-42-9	3	18852.7	8478.68	15694.6	61776.3	75598.6	110028	1.19629	0.0366133	5.75009	2.52358	up
Zmhp004065	C18H16O7	7,8-Dihydroxy-5,6,4'-trimethoxyflavone	7,8-二羟基-5,6,4'-三甲氧基黄酮	Flavonoids	黄酮	Flavones	黄酮	-	3	12597	4001.31	11997.3	42301.2	51216.1	66315.8	1.15593	0.0147872	5.58943	2.4827	up
pmp000413	C21H20O10	Genistein-8-C-glucoside	染料木素-8-C-葡萄糖苷	Flavonoids	黄酮	Isoflavones	异黄酮	66026-80-0	1	346680	235618	257040	62770.4	81825.5	63186.8	1.23149	0.0221134	0.247556	-2.01417	down
pma0249	C22H22O12	3'-O-Methyltricetin-5-O-glucoside*	3'-O-甲基五羟黄酮-5-O-葡萄糖苷*	Flavonoids	黄酮	Flavones	黄酮	-	3	501176	471536	436549	127166	107650	111607	1.25125	0.00126412	0.24582	-2.02433	down
MW0139490	C23H22O13	[6-[2-(3,4-Dihydroxyphenyl)-5,7-dihydroxy-4-oxochromen-3-yl]oxy-3,4,5-trihydroxyoxan-2-yl]methyl acetate*	槲皮素3-(6′′-乙酰基葡萄糖苷）*	Flavonoids	黄酮	Flavones	黄酮	54542-51-7	2	3.69536e+06	3.72258e+06	3.42245e+06	946460	858977	858187	1.25532	0.000515446	0.245713	-2.02495	down
pmp000587	C24H22O14	Luteolin-7-O-(6''-malonyl)glucoside*	木犀草素-7-O-(6''-丙二酰)葡萄糖苷*	Flavonoids	黄酮	Flavones	黄酮	-	1	75898.7	95276.2	120207	20893.5	30111.8	19085.8	1.22169	0.0228131	0.240547	-2.05561	down
Lmfp004055	C20H18O11	Morin-3-O-xyloside*	桑色素-3-O-木糖苷*	Flavonoids	黄酮	Flavonols	黄酮醇	-	1	15067.7	23321.9	18944.7	8584.74	1737.28	3429.63	1.07621	0.0104511	0.23985	-2.05979	down
Lmjp002596	C26H28O16	Quercetin-3-O-sambubioside*	槲皮素-3-O-桑布双糖苷*	Flavonoids	黄酮	Flavonols	黄酮醇	83048-35-5	1	6535.91	16323	20275	1994.12	4069.99	3280.31	1.11265	0.107123	0.216638	-2.20664	down
pmp000589	C24H22O15	Quercetin-7-O-(6''-malonyl)glucoside	槲皮素-7-O-(6''-丙二酰)葡萄糖苷	Flavonoids	黄酮	Flavonols	黄酮醇	-	1	828785	894438	721324	114742	203001	211126	1.2193	0.00107599	0.216346	-2.20859	down
Lmdp004892	C24H22O14	Kaempferol-3-O-(6''-malonyl)galactoside*	山柰酚-3-O-(6''-丙二酰)半乳糖苷*	Flavonoids	黄酮	Flavonols	黄酮醇	-	1	81328.3	62811.7	90059.7	17907.4	17289.2	14718.2	1.24302	0.0155792	0.213129	-2.2302	down
Hmcp002187	C23H24O13	Limocitrin-3-O-galactoside	柠檬素-3-O-半乳糖苷	Flavonoids	黄酮	Flavonols	黄酮醇	-	2	24288.1	17577.9	11612	2454.7	5354.25	3428.17	1.17078	0.05488	0.210126	-2.25067	down
Lmnp002845	C22H22O11	Hispidulin-8-C-glucoside	高车前素-8-C-葡萄糖苷	Flavonoids	黄酮	Flavones	黄酮	-	1	137073	144417	75785	37265.4	20691.2	16413.2	1.16243	0.040347	0.208159	-2.26424	down
MWSHY0190	C28H32O15	Diosmetin-7-O-rutinoside (Diosmin)*	香叶木苷*	Flavonoids	黄酮	Flavones	黄酮	520-27-4	3	252393	294894	216061	36783.9	63155	58345.7	1.22661	0.00692991	0.207356	-2.26982	down
pme3514	C15H10O7	Morin	桑色素	Flavonoids	黄酮	Flavonols	黄酮醇	480-16-0	3	842712	397583	273903	109691	93566.1	109159	1.13676	0.146075	0.206324	-2.27701	down
mws0913	C21H20O11	Kaempferol-3-O-galactoside (Trifolin)	山柰酚-3-O-半乳糖苷(三叶豆苷)	Flavonoids	黄酮	Flavonols	黄酮醇	23627-87-4	3	74795.4	130697	61851.4	16691.7	20605.4	13979.1	1.20379	0.0751294	0.191799	-2.38234	down
pmb3045	C23H22O13	Tricin-7-O-Glucuronide	苜蓿素-7-O-葡萄糖醛酸苷	Flavonoids	黄酮	Flavones	黄酮	-	2	12001.2	3874.07	6138.26	909.161	1924.41	1345.4	1.12879	0.131499	0.189837	-2.39717	down
pme3285	C15H14O5	Afzelechin (3,5,7,4'-Tetrahydroxyflavan)	阿夫儿茶精	Flavonoids	黄酮	Flavanols	黄烷醇类	2545-00-8	1	26028.2	19687.6	25888.2	4558.2	7532.85	999.042	1.07507	0.00237214	0.182812	-2.45157	down
Lmyp001666	C33H41O20+	Cyanidin-3-O-glucosylrutinoside	矢车菊素-3-O-葡萄糖基芸香糖苷	Flavonoids	黄酮	Anthocyanidins	花青素	-	1	39986.4	43989.1	30896.5	6474.79	6570.45	6705.77	1.2485	0.0145765	0.171939	-2.54003	down
HJAP011	C22H22O11	Chrysoeriol-8-C-glucoside (Scoparin)	金圣草黄素-8-C-葡萄糖苷 (金雀花素)	Flavonoids	黄酮	Flavones	黄酮	301-16-6	1	103541	153262	74224	15200.9	13818.3	27772.4	1.18822	0.0535563	0.171562	-2.5432	down
mws1299	C21H20O11	Luteolin-8-C-glucoside (Orientin)	木犀草素-8-C-葡萄糖苷 (荭草素)	Flavonoids	黄酮	Flavones	黄酮	28608-75-5	2	2.38026e+06	3.07107e+06	2.36447e+06	427925	349198	470855	1.24629	0.00982525	0.159674	-2.6468	down
Wbtn009443	C18H14O6	O-Demethylforbexanthone	O-Demethylforbexanthone	Flavonoids	黄酮	Other Flavonoids	其它类黄酮	92609-77-3	3	871060	856706	615675	141449	101625	109673	1.23968	0.01375	0.150526	-2.73192	down
Lmpn006208	C22H22O11	8-Methoxykaempferol-7-O-rhamnoside	8-甲氧基山柰酚-7-O-鼠李糖苷	Flavonoids	黄酮	Flavonols	黄酮醇	-	3	123307	186352	98550.8	21012.4	21567.3	17918	1.23242	0.0470344	0.148203	-2.75436	down
mws0066	C16H12O7	Isorhamnetin; 3'-Methoxy-3,4',5,7-Tetrahydroxyflavone	异鼠李素	Flavonoids	黄酮	Flavonols	黄酮醇	480-19-3	1	157809	64720.4	23177.8	11119.8	8884.54	13985.5	1.03743	0.218088	0.138335	-2.85377	down
Zmjp004610	C25H28O13	5,4'-Dihydroxy-3,6,7,3'-tetramethoxyflavone-4'-O-glucoside	5,4'-二羟基-3,6,7,3'-四甲氧基黄酮-4'-O-葡萄糖苷	Flavonoids	黄酮	Flavones	黄酮	23279-19-8	3	50119.6	25037.9	6925.43	4471.39	2984.82	3619.95	1.0281	0.199199	0.134939	-2.88962	down
Zmmp002007	C36H37O18+	Cyanidin-3-O-(6''-O-p-coumaroyl)glucoside-5-O-glucoside	矢车菊素-3-O-(6''-O-对香豆酰)葡萄糖苷-5-O-葡萄糖苷	Flavonoids	黄酮	Anthocyanidins	花青素	-	3	116362	109425	51203.7	7424.96	16386.5	11291.9	1.19231	0.0577315	0.126731	-2.98016	down
MWSHY0162	C27H30O17	Quercetin-3-O-sophoroside (Baimaside)	槲皮素-3-O-槐糖苷(白麻苷)	Flavonoids	黄酮	Flavonols	黄酮醇	18609-17-1	3	19902.7	15983.4	9538.68	1373.27	3734.85	510.385	1.11904	0.0379506	0.123688	-3.01522	down
mws1608	C21H20O11	Luteolin-6-C-glucoside (Isoorientin)	木犀草素-6-C-葡萄糖苷 (异荭草素)	Flavonoids	黄酮	Flavones	黄酮	4261-42-1	1	8.16482e+06	1.05933e+07	9.22934e+06	868228	1.02092e+06	1.15628e+06	1.25359	0.00647535	0.108814	-3.20006	down
pmb0578	C32H30O15	Luteolin-7-O-(6''-sinapoyl)glucoside	木犀草素-7-O-(6''-芥子酰)葡萄糖苷	Flavonoids	黄酮	Flavones	黄酮	-	3	957637	1.36455e+06	901206	125196	100514	108126	1.24771	0.021974	0.103567	-3.27137	down
Wbtn005483	C16H14O8	1,3,6-trihydroxy-2,5,7-trimethoxyxanthen-9-one	1,3,6-三羟基-2,5,7-三甲氧基-9-蒽酮	Flavonoids	黄酮	Other Flavonoids	其它类黄酮	-	1	157731	123532	143126	15518.6	11817.4	14346.8	1.25122	0.00551623	0.0982184	-3.34786	down
pmb0550	C21H21O11+	Cyanidin-3-O-glucoside (Kuromanin)	矢车菊素-3-O-葡萄糖苷	Flavonoids	黄酮	Anthocyanidins	花青素	47705-70-4	1	2.45544e+06	2.78295e+06	1.84825e+06	130532	110694	370401	1.20042	0.0104545	0.086307	-3.53438	down
pmb0725	C33H32O15	Tricin-7-O-(2''-feruloyl)glucoside	苜蓿素-7-O-(2''-阿魏酰)葡萄糖苷	Flavonoids	黄酮	Flavones	黄酮	-	1	323587	573020	240629	24767.8	25639.7	41226	1.22187	0.0728125	0.0805757	-3.63351	down
pme1773	C27H31O15+	Cyanidin-3-O-rutinoside (Keracyanin)	矢车菊素-3-O-芸香糖苷	Flavonoids	黄酮	Anthocyanidins	花青素	28338-59-2	3	1.86408e+06	2.09039e+06	1.633e+06	162059	153547	130132	1.25469	0.00568145	0.0797747	-3.64792	down
pmb0542	C24H23O14+	Cyanidin-3-O-(6''-O-malonyl)glucoside	矢车菊素-3-O-(6''-O-丙二酰)葡萄糖苷	Flavonoids	黄酮	Anthocyanidins	花青素	171828-62-9	1	307532	265503	239011	18244.6	25909	20219	1.25297	0.00582315	0.0792721	-3.65704	down
Zmxp003107	C27H30O16	Luteolin-7,3'-di-O-glucoside	木犀草素-7,3'-O-二葡萄糖苷	Flavonoids	黄酮	Flavones	黄酮	52187-80-1	3	148147	146497	125094	14241.5	6125.91	5894.3	1.22991	0.00118532	0.0625669	-3.99846	down
Lmtp003079	C28H33O15+	Peonidin-3-O-rutinoside	芍药花素-3-O-芸香糖苷	Flavonoids	黄酮	Anthocyanidins	花青素	-	1	235237	218741	183473	18942.6	13005.8	4695.87	1.21079	0.0036029	0.0574857	-4.12065	down
pmf0203	C22H23O11+	Peonidin-3-O-glucoside	芍药花素-3-O-葡萄糖苷	Flavonoids	黄酮	Anthocyanidins	花青素	68795-37-9	3	92846.5	118911	72394	3538.33	8632.7	3935.89	1.23371	0.0206696	0.0566843	-4.14091	down
Hmpp002612	C27H30O16	Luteolin-7-O-gentiobioside	木犀草素-7-O-龙胆双糖苷	Flavonoids	黄酮	Flavones	黄酮	-	3	153306	210906	146182	1303.64	9	6127.41	1.04253	0.0140353	0.0145771	-6.10015	down
HJN074	C31H28O12	Procyanidin A6	原花青素 A6	Tannins	鞣质	Proanthocyanidins	原花青素	-	3	1253.92	5077.15	3848.12	9	9	9	1.24746	0.0952998	0.00265247	-8.55845	down
Lmgp004731	C21H20O10	Genistein-7-O-galactoside*	染料木素-7-O-半乳糖苷*	Flavonoids	黄酮	Isoflavones	异黄酮	-	3	4646.26	3910.73	3722.99	9	9	9	1.25795	0.00472431	0.0021987	-8.82913	down
Zmjp006969	C17H14O6	Pectolinarigenin*	柳穿鱼黄素*	Flavonoids	黄酮	Flavones	黄酮	520-12-7	2	2294.7	5824.93	10520.6	9	9	9	1.24904	0.121225	0.00144848	-9.43124	down
HJAP057	C17H14O6	Dihydroxy-dimethoxyflavone*	二羟基二甲氧基黄酮*	Flavonoids	黄酮	Flavones	黄酮	-	2	3676.08	4867.7	12420.6	9	9	9	1.25237	0.125562	0.0012879	-9.60076	down
MWSmce415	C17H14O6	Cirsimaritin (4',5-dihydroxy-6,7-dimethoxyflavone)*	蓟黄素 (4',5-二羟基-6,7-二甲氧基黄酮)*	Flavonoids	黄酮	Flavones	黄酮	6601-62-3	2	3676.08	4867.7	12420.6	9	9	9	1.25237	0.125562	0.0012879	-9.60076	down
mws1422	C15H14O5	Epiafzelechin	表阿夫儿茶精	Flavonoids	黄酮	Flavanols	黄烷醇类	24808-04-6	2	8404.6	12580.5	3371.74	9	9	9	1.2492	0.0929715	0.00110852	-9.81715	down
mws2186	C20H18O11	Avicularin(Quercetin-3-O-α-L-arabinofuranoside)*	扁蓄苷(广寄生苷)*	Flavonoids	黄酮	Flavonols	黄酮醇	572-30-5	1	8436	10618.8	13693.9	9	9	9	1.25835	0.0189956	0.00082446	-10.2443	down

## Sheet: FP分类
FP1 vs FP2
Index	Formula	Compounds	物质	Class I	物质一级分类	Class II	物质二级分类	CAS	Level	DFP1-1	DFP1-2	DFP1-3	DFP2-1	DFP2-2	DFP2-3	VIP	P-value	Fold_Change	Log2FC	Type
Lmzp002365	C22H24O11	Hesperetin-7-O-glucoside	橙皮素-7-O-葡萄糖苷	Flavonoids	黄酮	Flavanones	二氢黄酮	31712-49-9	3	9	9	9	17577.1	19955.6	6031.78	1.54589	0.0776987	1613.5	10.656	up
Lmjp004941	C16H12O6	3,5,4'-Trihydroxy-7-methoxyflavone (Rhamnocitrin)	鼠李柠檬素	Flavonoids	黄酮	Flavonols	黄酮醇	569-92-6	1	163775	66949.6	44267.6	5.23834e+06	264689	367888	1.1895	0.373504	21.3494	4.41612	up
MWSHY0009	C16H12O6	Diosmetin (5,7,3'-Trihydroxy-4'-methoxyflavone)*	香叶木素*	Flavonoids	黄酮	Flavones	黄酮	520-34-3	1	163454	59576.3	51307	5.05482e+06	251794	365006	1.18424	0.373449	20.6739	4.36974	up
Zmhp003514	C16H12O6	6,7,8-Tetrahydroxy-5-methoxyflavone*	6,7,8-三羟基-5-甲氧基黄酮*	Flavonoids	黄酮	Flavones	黄酮	-	1	163031	64462	53152.7	4.99642e+06	239268	335894	1.16033	0.377982	19.8527	4.31127	up
Hajp007218	C16H12O6	5,7,3',5'-tetrahydroxy-6-methylfavanone	5,7,3',5'-四羟基-6-甲基黄酮	Flavonoids	黄酮	Flavones	黄酮	-	1	163941	68844.2	46428.4	4.85976e+06	280057	334589	1.18809	0.37203	19.6065	4.29326	up
Xmyn008071	C16H12O6	Gnetifolin B*	买麻滕乙素*	Flavonoids	黄酮	Flavones	黄酮	140671-06-3	1	1.65845e+06	639258	525817	4.36343e+07	2.23936e+06	3.3056e+06	1.15551	0.37436	17.4177	4.12248	up
Wbtn007603	C16H12O6	9,11-dimethoxy-2h-[1,3]dioxolo[4,5-b]xanthen-10-one*	9,11-二甲氧基-2h-[1,3]二氧基[4,5-b]-10-蒽酮*	Flavonoids	黄酮	Other Flavonoids	其它类黄酮	-	1	1.78604e+06	614823	520754	4.36096e+07	2.3746e+06	3.64755e+06	1.17094	0.369044	16.9878	4.08642	up
Hmhp005160	C17H14O7	Rehderianin I	甘肃黄芩素 I	Flavonoids	黄酮	Flavonols	黄酮醇	90965-30-3	1	9986.13	13958.7	7459.19	321922	17590.4	31724.5	1.10182	0.371665	11.8213	3.56332	up
Wagp007602	C17H14O7	Demethoxysudachitin	Demethoxysudachitin	Flavonoids	黄酮	Flavones	黄酮	4323-80-2	1	9855.29	19575.2	5643.12	349909	22233.6	40505.5	1.15127	0.358076	11.7652	3.55646	up
mws1397	C22H18O10	Epicatechin gallate*	表儿茶素没食子酸酯*	Flavonoids	黄酮	Flavanols	黄烷醇类	1257-08-5	3	7604.61	9600.42	6134.6	204805	34670.3	9238.83	1.07533	0.345654	10.6563	3.41364	up
pmp000004	C17H14O7	4',5,7-Trihydroxy-3',6-dimethoxyflavone (Jaceosidin)*	4',5,7-三羟基-3',6-二甲氧基黄酮 (棕矢车菊素)*	Flavonoids	黄酮	Flavones	黄酮	18085-97-7	1	15352.9	22335.8	4041.91	381873	23853.4	38798.5	1.08659	0.369644	10.6522	3.41309	up
Hmgp003130	C17H14O7	Iristectorigenin A*	鸢尾甲黄素 A*	Flavonoids	黄酮	Isoflavones	异黄酮	-	1	12559.9	23825.7	12955.8	346003	25367.1	46735	1.10513	0.356883	8.47372	3.083	up
pmf0392	C17H16O6	Persicogenin (5,3'-dihydroxy-7,4'-dimethoxyflavanone)	桃苷元 (5,3'-二羟基-7,4'-二甲氧基黄烷酮)	Flavonoids	黄酮	Flavanones	二氢黄酮	28590-40-1	3	624.702	2780.88	2573.35	9	9	9	1.52444	0.101843	0.00451585	-7.79079	down
FP1 vs FP3
Index	Formula	Compounds	物质	Class I	物质一级分类	Class II	物质二级分类	CAS	Level	DFP1-1	DFP1-2	DFP1-3	DFP3-1	DFP3-2	DFP3-3	VIP	P-value	Fold_Change	Log2FC	Type
Lmzp002365	C22H24O11	Hesperetin-7-O-glucoside	橙皮素-7-O-葡萄糖苷	Flavonoids	黄酮	Flavanones	二氢黄酮	31712-49-9	3	9	9	9	4233.22	2754.11	6053.93	1.16435	0.0451385	483.01	8.91591	up
Hajp007218	C16H12O6	5,7,3',5'-tetrahydroxy-6-methylfavanone	5,7,3',5'-四羟基-6-甲基黄酮	Flavonoids	黄酮	Flavones	黄酮	-	1	163941	68844.2	46428.4	3.21142e+06	3.40598e+06	5.20699e+06	1.14329	0.0258654	42.3488	5.40425	up
Lmjp004941	C16H12O6	3,5,4'-Trihydroxy-7-methoxyflavone (Rhamnocitrin)	鼠李柠檬素	Flavonoids	黄酮	Flavonols	黄酮醇	569-92-6	1	163775	66949.6	44267.6	3.34747e+06	3.25419e+06	5.03762e+06	1.14243	0.0222519	42.3258	5.40347	up
MWSHY0009	C16H12O6	Diosmetin (5,7,3'-Trihydroxy-4'-methoxyflavone)*	香叶木素*	Flavonoids	黄酮	Flavones	黄酮	520-34-3	1	163454	59576.3	51307	3.10663e+06	3.23967e+06	5.26383e+06	1.14314	0.0321729	42.3206	5.40329	up
Zmhp003514	C16H12O6	6,7,8-Tetrahydroxy-5-methoxyflavone*	6,7,8-三羟基-5-甲氧基黄酮*	Flavonoids	黄酮	Flavones	黄酮	-	1	163031	64462	53152.7	2.88746e+06	3.1347e+06	4.91442e+06	1.14416	0.0305028	38.9694	5.28427	up
Xmyn008071	C16H12O6	Gnetifolin B*	买麻滕乙素*	Flavonoids	黄酮	Flavones	黄酮	140671-06-3	1	1.65845e+06	639258	525817	3.17318e+07	2.92483e+07	4.57268e+07	1.14427	0.0208117	37.792	5.24001	up
Wagp007602	C17H14O7	Demethoxysudachitin	Demethoxysudachitin	Flavonoids	黄酮	Flavones	黄酮	4323-80-2	1	9855.29	19575.2	5643.12	496938	388049	423783	1.14676	0.0050555	37.315	5.22168	up
Wbtn007603	C16H12O6	9,11-dimethoxy-2h-[1,3]dioxolo[4,5-b]xanthen-10-one*	9,11-二甲氧基-2h-[1,3]二氧基[4,5-b]-10-蒽酮*	Flavonoids	黄酮	Other Flavonoids	其它类黄酮	-	1	1.78604e+06	614823	520754	3.09635e+07	3.08021e+07	4.52447e+07	1.14104	0.0179294	36.6272	5.19484	up
Hmhp005160	C17H14O7	Rehderianin I	甘肃黄芩素 I	Flavonoids	黄酮	Flavonols	黄酮醇	90965-30-3	1	9986.13	13958.7	7459.19	419845	321047	365076	1.16116	0.00612696	35.2175	5.13822	up
pmp000004	C17H14O7	4',5,7-Trihydroxy-3',6-dimethoxyflavone (Jaceosidin)*	4',5,7-三羟基-3',6-二甲氧基黄酮 (棕矢车菊素)*	Flavonoids	黄酮	Flavones	黄酮	18085-97-7	1	15352.9	22335.8	4041.91	535172	386801	452854	1.12427	0.00841865	32.9453	5.042	up
Hmgp003130	C17H14O7	Iristectorigenin A*	鸢尾甲黄素 A*	Flavonoids	黄酮	Isoflavones	异黄酮	-	1	12559.9	23825.7	12955.8	506145	399001	438816	1.15828	0.00473345	27.238	4.76755	up
Lmjn005592	C18H16O7	Cirsilineol (4',5-Dihydroxy-3',6,7-trimethoxyflavone)	甲基条叶蓟素	Flavonoids	黄酮	Flavanones	二氢黄酮	41365-32-6	2	12665.7	30112	23265.1	198307	231773	304540	1.13773	0.0171894	11.1234	3.47552	up
mws1474	C18H16O7	5,7-Dihydroxy-3',4',5'-trimethoxyflavone	5,7-二羟基-3',4',5'-三甲氧基黄酮	Flavonoids	黄酮	Flavones	黄酮	18103-42-9	3	8856.77	10441.6	8470.73	61776.3	75598.6	110028	1.15199	0.0361163	8.9093	3.15531	up
Zmhp004065	C18H16O7	7,8-Dihydroxy-5,6,4'-trimethoxyflavone	7,8-二羟基-5,6,4'-三甲氧基黄酮	Flavonoids	黄酮	Flavones	黄酮	-	3	4174.29	6529.9	7446.1	42301.2	51216.1	66315.8	1.14509	0.0196909	8.80608	3.1385	up
Lmmp003817	C24H22O14	Kaempferol-3-O-(6''-malonyl)glucoside*	山柰酚-3-O-(6''-丙二酰)葡萄糖苷*	Flavonoids	黄酮	Flavonols	黄酮醇	-	1	127993	194166	197726	17308	26338.9	20617.1	1.14903	0.0204026	0.123612	-3.01611	down
Lmjp002596	C26H28O16	Quercetin-3-O-sambubioside*	槲皮素-3-O-桑布双糖苷*	Flavonoids	黄酮	Flavonols	黄酮醇	83048-35-5	1	32197.3	18764	24665	1994.12	4069.99	3280.31	1.13315	0.0271967	0.12356	-3.01671	down
Lmmn003398	C23H22O12	Kaempferol-3-O-(6''-O-acetyl)glucoside	山柰酚-3-O-(6''-O-乙酰)葡萄糖苷	Flavonoids	黄酮	Flavonols	黄酮醇	-	3	545876	781327	741207	71384.1	88691.7	85271	1.15882	0.0136575	0.118616	-3.07563	down
mws1299	C21H20O11	Luteolin-8-C-glucoside (Orientin)	木犀草素-8-C-葡萄糖苷 (荭草素)	Flavonoids	黄酮	Flavones	黄酮	28608-75-5	2	2.80052e+06	4.29773e+06	3.59572e+06	427925	349198	470855	1.15607	0.0178036	0.116699	-3.09913	down
mws0089	C21H20O11	Kaempferol-7-O-glucoside	山柰酚-7-O-葡萄糖苷	Flavonoids	黄酮	Flavonols	黄酮醇	16290-07-6	2	336619	372879	416842	48932.3	39353	42098.4	1.16405	0.00435973	0.115759	-3.11081	down
MWSHY0162	C27H30O17	Quercetin-3-O-sophoroside (Baimaside)	槲皮素-3-O-槐糖苷(白麻苷)	Flavonoids	黄酮	Flavonols	黄酮醇	18609-17-1	3	9271.82	27523.8	13630.7	1373.27	3734.85	510.385	1.02205	0.109055	0.11142	-3.16592	down
pmp000587	C24H22O14	Luteolin-7-O-(6''-malonyl)glucoside*	木犀草素-7-O-(6''-丙二酰)葡萄糖苷*	Flavonoids	黄酮	Flavones	黄酮	-	1	172059	268139	209152	20893.5	30111.8	19085.8	1.1505	0.0191126	0.107941	-3.21169	down
pmb0578	C32H30O15	Luteolin-7-O-(6''-sinapoyl)glucoside	木犀草素-7-O-(6''-芥子酰)葡萄糖苷	Flavonoids	黄酮	Flavones	黄酮	-	3	693819	1.16798e+06	1.35492e+06	125196	100514	108126	1.14726	0.0392931	0.103782	-3.26838	down
HJAP011	C22H22O11	Chrysoeriol-8-C-glucoside (Scoparin)	金圣草黄素-8-C-葡萄糖苷 (金雀花素)	Flavonoids	黄酮	Flavones	黄酮	301-16-6	1	185226	227376	135339	15200.9	13818.3	27772.4	1.13746	0.0228764	0.103645	-3.27027	down
Zmjp004610	C25H28O13	5,4'-Dihydroxy-3,6,7,3'-tetramethoxyflavone-4'-O-glucoside	5,4'-二羟基-3,6,7,3'-四甲氧基黄酮-4'-O-葡萄糖苷	Flavonoids	黄酮	Flavones	黄酮	23279-19-8	3	33773.4	31553	42783.6	4471.39	2984.82	3619.95	1.15861	0.0101838	0.102453	-3.28697	down
Lmdp004892	C24H22O14	Kaempferol-3-O-(6''-malonyl)galactoside*	山柰酚-3-O-(6''-丙二酰)半乳糖苷*	Flavonoids	黄酮	Flavonols	黄酮醇	-	1	146429	193713	158950	17907.4	17289.2	14718.2	1.16281	0.00856319	0.100011	-3.32177	down
Wbtn004381	C15H12O8	1,3,6,8-tetrahydroxy-2,5-dimethoxyxanthen-9-one	1,3,6,8-四羟基-2,5-二甲氧基-9-蒽酮	Flavonoids	黄酮	Other Flavonoids	其它类黄酮	-	3	35006	50510.3	47758.2	5934.24	2993.85	3846.86	1.14671	0.0117599	0.0958545	-3.38301	down
mws1608	C21H20O11	Luteolin-6-C-glucoside (Isoorientin)	木犀草素-6-C-葡萄糖苷 (异荭草素)	Flavonoids	黄酮	Flavones	黄酮	4261-42-1	1	9.03988e+06	1.43607e+07	1.12666e+07	868228	1.02092e+06	1.15628e+06	1.15768	0.0205046	0.0878474	-3.50886	down
pmb0550	C21H21O11+	Cyanidin-3-O-glucoside (Kuromanin)	矢车菊素-3-O-葡萄糖苷	Flavonoids	黄酮	Anthocyanidins	花青素	47705-70-4	1	2.31466e+06	2.56912e+06	2.14565e+06	130532	110694	370401	1.12055	0.000298383	0.0870094	-3.52268	down
pmf0203	C22H23O11+	Peonidin-3-O-glucoside	芍药花素-3-O-葡萄糖苷	Flavonoids	黄酮	Anthocyanidins	花青素	68795-37-9	3	61204.4	72948.8	67379.7	3538.33	8632.7	3935.89	1.13992	0.000615778	0.079922	-3.64526	down
Lmtp003079	C28H33O15+	Peonidin-3-O-rutinoside	芍药花素-3-O-芸香糖苷	Flavonoids	黄酮	Anthocyanidins	花青素	-	1	164753	131979	167522	18942.6	13005.8	4695.87	1.11364	0.00291645	0.0789315	-3.66325	down
Zmxp003107	C27H30O16	Luteolin-7,3'-di-O-glucoside	木犀草素-7,3'-O-二葡萄糖苷	Flavonoids	黄酮	Flavones	黄酮	52187-80-1	3	138037	183313	167319	14241.5	6125.91	5894.3	1.14538	0.00563741	0.0537414	-4.21782	down
pmb0725	C33H32O15	Tricin-7-O-(2''-feruloyl)glucoside	苜蓿素-7-O-(2''-阿魏酰)葡萄糖苷	Flavonoids	黄酮	Flavones	黄酮	-	1	651982	842810	621635	24767.8	25639.7	41226	1.15931	0.0100187	0.0432964	-4.52961	down
Wbtn005483	C16H14O8	1,3,6-trihydroxy-2,5,7-trimethoxyxanthen-9-one	1,3,6-三羟基-2,5,7-三甲氧基-9-蒽酮	Flavonoids	黄酮	Other Flavonoids	其它类黄酮	-	1	469263	627917	553294	15518.6	11817.4	14346.8	1.16543	0.00719777	0.0252551	-5.30728	down
HJN074	C31H28O12	Procyanidin A6	原花青素 A6	Tannins	鞣质	Proanthocyanidins	原花青素	-	3	1434.05	4918.31	3812.22	9	9	9	1.15791	0.0813948	0.00265628	-8.55638	down
HJAP057	C17H14O6	Dihydroxy-dimethoxyflavone*	二羟基二甲氧基黄酮*	Flavonoids	黄酮	Flavones	黄酮	-	2	1759.6	2038.26	6779.13	9	9	9	1.15569	0.163466	0.00255271	-8.61375	down
MWSmce415	C17H14O6	Cirsimaritin (4',5-dihydroxy-6,7-dimethoxyflavone)*	蓟黄素 (4',5-二羟基-6,7-二甲氧基黄酮)*	Flavonoids	黄酮	Flavones	黄酮	6601-62-3	2	1759.6	2038.26	6779.13	9	9	9	1.15569	0.163466	0.00255271	-8.61375	down
Zmjp006969	C17H14O6	Pectolinarigenin*	柳穿鱼黄素*	Flavonoids	黄酮	Flavones	黄酮	520-12-7	2	828.806	3289.36	7072.62	9	9	9	1.14065	0.176956	0.0024127	-8.69514	down
Hmcp002316	C21H20O11	Isorhamnetin-3-O-arabinoside	异鼠李素-3-O-阿拉伯糖苷	Flavonoids	黄酮	Flavonols	黄酮醇	-	3	2710.48	4881.84	5317.98	9	9	9	1.16498	0.0334963	0.00209135	-8.90135	down
Lmgp004731	C21H20O10	Genistein-7-O-galactoside*	染料木素-7-O-半乳糖苷*	Flavonoids	黄酮	Isoflavones	异黄酮	-	3	7080.64	8118.23	564.184	9	9	9	1.11878	0.156735	0.00171287	-9.18937	down
mws1422	C15H14O5	Epiafzelechin	表阿夫儿茶精	Flavonoids	黄酮	Flavanols	黄烷醇类	24808-04-6	2	6410.9	12469.9	4884.73	9	9	9	1.16336	0.0760442	0.0011361	-9.7817	down
mws2186	C20H18O11	Avicularin(Quercetin-3-O-α-L-arabinofuranoside)*	扁蓄苷(广寄生苷)*	Flavonoids	黄酮	Flavonols	黄酮醇	572-30-5	1	11008.6	22875.1	30893.2	9	9	9	1.16414	0.0647385	0.000416815	-11.2283	down
FP2 vs FP3
Index	Formula	Compounds	物质	Class I	物质一级分类	Class II	物质二级分类	CAS	Level	DFP2-1	DFP2-2	DFP2-3	DFP3-1	DFP3-2	DFP3-3	VIP	P-value	Fold_Change	Log2FC	Type
pmf0392	C17H16O6	Persicogenin (5,3'-dihydroxy-7,4'-dimethoxyflavanone)	桃苷元 (5,3'-二羟基-7,4'-二甲氧基黄烷酮)	Flavonoids	黄酮	Flavanones	二氢黄酮	28590-40-1	3	9	9	9	111008	5968.05	7517.27	1.22497	0.355002	4610.87	12.1708	up
mws0038	C17H14O6	5,4'-Dihydroxy-3,7-dimethoxyflavone(Kumatakenin)	5,4'-二羟基-3,7-二甲氧基黄酮(华良姜素,熊竹素)	Flavonoids	黄酮	Flavonols	黄酮醇	3301-49-3	3	107248	64805.9	134149	1.99272e+06	435524	471234	1.11737	0.234018	9.46916	3.24324	up
Lmsp008392	C17H14O6	4',5-Dihydroxy-3',5'-dimethoxyflavone	4',5-二羟基-3',5'-二甲氧基黄酮	Flavonoids	黄酮	Flavones	黄酮	-	2	7915.06	6302.58	14122.4	161604	31438.7	38813.3	1.08247	0.249035	8.18121	3.03232	up
MWSHY0162	C27H30O17	Quercetin-3-O-sophoroside (Baimaside)	槲皮素-3-O-槐糖苷(白麻苷)	Flavonoids	黄酮	Flavonols	黄酮醇	18609-17-1	3	19902.7	15983.4	9538.68	1373.27	3734.85	510.385	1.11904	0.0379506	0.123688	-3.01522	down
mws1608	C21H20O11	Luteolin-6-C-glucoside (Isoorientin)	木犀草素-6-C-葡萄糖苷 (异荭草素)	Flavonoids	黄酮	Flavones	黄酮	4261-42-1	1	8.16482e+06	1.05933e+07	9.22934e+06	868228	1.02092e+06	1.15628e+06	1.25359	0.00647535	0.108814	-3.20006	down
pmb0578	C32H30O15	Luteolin-7-O-(6''-sinapoyl)glucoside	木犀草素-7-O-(6''-芥子酰)葡萄糖苷	Flavonoids	黄酮	Flavones	黄酮	-	3	957637	1.36455e+06	901206	125196	100514	108126	1.24771	0.021974	0.103567	-3.27137	down
Wbtn005483	C16H14O8	1,3,6-trihydroxy-2,5,7-trimethoxyxanthen-9-one	1,3,6-三羟基-2,5,7-三甲氧基-9-蒽酮	Flavonoids	黄酮	Other Flavonoids	其它类黄酮	-	1	157731	123532	143126	15518.6	11817.4	14346.8	1.25122	0.00551623	0.0982184	-3.34786	down
pmb0550	C21H21O11+	Cyanidin-3-O-glucoside (Kuromanin)	矢车菊素-3-O-葡萄糖苷	Flavonoids	黄酮	Anthocyanidins	花青素	47705-70-4	1	2.45544e+06	2.78295e+06	1.84825e+06	130532	110694	370401	1.20042	0.0104545	0.086307	-3.53438	down
pmb0725	C33H32O15	Tricin-7-O-(2''-feruloyl)glucoside	苜蓿素-7-O-(2''-阿魏酰)葡萄糖苷	Flavonoids	黄酮	Flavones	黄酮	-	1	323587	573020	240629	24767.8	25639.7	41226	1.22187	0.0728125	0.0805757	-3.63351	down
pme1773	C27H31O15+	Cyanidin-3-O-rutinoside (Keracyanin)	矢车菊素-3-O-芸香糖苷	Flavonoids	黄酮	Anthocyanidins	花青素	28338-59-2	3	1.86408e+06	2.09039e+06	1.633e+06	162059	153547	130132	1.25469	0.00568145	0.0797747	-3.64792	down
pmb0542	C24H23O14+	Cyanidin-3-O-(6''-O-malonyl)glucoside	矢车菊素-3-O-(6''-O-丙二酰)葡萄糖苷	Flavonoids	黄酮	Anthocyanidins	花青素	171828-62-9	1	307532	265503	239011	18244.6	25909	20219	1.25297	0.00582315	0.0792721	-3.65704	down
Zmxp003107	C27H30O16	Luteolin-7,3'-di-O-glucoside	木犀草素-7,3'-O-二葡萄糖苷	Flavonoids	黄酮	Flavones	黄酮	52187-80-1	3	148147	146497	125094	14241.5	6125.91	5894.3	1.22991	0.00118532	0.0625669	-3.99846	down
Lmtp003079	C28H33O15+	Peonidin-3-O-rutinoside	芍药花素-3-O-芸香糖苷	Flavonoids	黄酮	Anthocyanidins	花青素	-	1	235237	218741	183473	18942.6	13005.8	4695.87	1.21079	0.0036029	0.0574857	-4.12065	down
pmf0203	C22H23O11+	Peonidin-3-O-glucoside	芍药花素-3-O-葡萄糖苷	Flavonoids	黄酮	Anthocyanidins	花青素	68795-37-9	3	92846.5	118911	72394	3538.33	8632.7	3935.89	1.23371	0.0206696	0.0566843	-4.14091	down
Hmpp002612	C27H30O16	Luteolin-7-O-gentiobioside	木犀草素-7-O-龙胆双糖苷	Flavonoids	黄酮	Flavones	黄酮	-	3	153306	210906	146182	1303.64	9	6127.41	1.04253	0.0140353	0.0145771	-6.10015	down
HJN074	C31H28O12	Procyanidin A6	原花青素 A6	Tannins	鞣质	Proanthocyanidins	原花青素	-	3	1253.92	5077.15	3848.12	9	9	9	1.24746	0.0952998	0.00265247	-8.55845	down
Lmgp004731	C21H20O10	Genistein-7-O-galactoside*	染料木素-7-O-半乳糖苷*	Flavonoids	黄酮	Isoflavones	异黄酮	-	3	4646.26	3910.73	3722.99	9	9	9	1.25795	0.00472431	0.0021987	-8.82913	down
Zmjp006969	C17H14O6	Pectolinarigenin*	柳穿鱼黄素*	Flavonoids	黄酮	Flavones	黄酮	520-12-7	2	2294.7	5824.93	10520.6	9	9	9	1.24904	0.121225	0.00144848	-9.43124	down
HJAP057	C17H14O6	Dihydroxy-dimethoxyflavone*	二羟基二甲氧基黄酮*	Flavonoids	黄酮	Flavones	黄酮	-	2	3676.08	4867.7	12420.6	9	9	9	1.25237	0.125562	0.0012879	-9.60076	down
MWSmce415	C17H14O6	Cirsimaritin (4',5-dihydroxy-6,7-dimethoxyflavone)*	蓟黄素 (4',5-二羟基-6,7-二甲氧基黄酮)*	Flavonoids	黄酮	Flavones	黄酮	6601-62-3	2	3676.08	4867.7	12420.6	9	9	9	1.25237	0.125562	0.0012879	-9.60076	down
mws1422	C15H14O5	Epiafzelechin	表阿夫儿茶精	Flavonoids	黄酮	Flavanols	黄烷醇类	24808-04-6	2	8404.6	12580.5	3371.74	9	9	9	1.2492	0.0929715	0.00110852	-9.81715	down
mws2186	C20H18O11	Avicularin(Quercetin-3-O-α-L-arabinofuranoside)*	扁蓄苷(广寄生苷)*	Flavonoids	黄酮	Flavonols	黄酮醇	572-30-5	1	8436	10618.8	13693.9	9	9	9	1.25835	0.0189956	0.00082446	-10.2443	down
