# Supplementary material for: Joint analysis of transcriptional metabolism for flavonoid synthesis during different developmental periods in oil palm exocarp
Source: Front Plant Sci. 2025 Mar 24;16:1530673. doi: 10.3389/fpls.2025.1530673 (PMC11973354; doi:10.3389/fpls.2025.1530673)
Supplement: Supplementary file 3 [file Table3.xlsx]

## Sheet: Sheet1
差异代谢物	FS1	FS2	FS3
Apigenin-6-C-glucoside (Isovitexin)*	2.01962e+06	1.46233e+06	397628
Apigenin-8-C-Glucoside (Vitexin)*	1.93233e+06	1.52572e+06	392021
Taxifolin(Dihydroquercetin)	28975.1	14020	6989.04
Cyanidin-3-O-rutinoside (Keracyanin)	1.05822e+06	1.86249e+06	148580
Hesperetin-7-O-glucoside	0	14521.5	4347.09
Kaempferol-3-O-galactoside (Trifolin)	93021.6	89114.6	17092.1
Quercetin-3-O-sambubioside*	25208.8	14378	3114.81
Cyanidin-3-O-glucoside (Kuromanin)	2.34314e+06	2.36221e+06	203875
Peonidin-3-O-glucoside	67177.7	94717.1	5368.97
Quercetin-3-O-glucoside (Isoquercitrin)	101018	60105.8	17693.2
Cyanidin-3-O-(6''-O-malonyl)glucoside	129741	270682	21457.5
Afzelechin (3,5,7,4'-Tetrahydroxyflavan)	24295.1	23868	4363.36
Quercetin-3-O-sophoroside (Baimaside)	16808.8	15141.6	1872.83
Epiafzelechin	7921.84	8118.93	0
Quercetin-3-O-Sambubioside-5-O-Glucoside	42784.2	48109.1	46871.4
