# Supplementary material for: Joint analysis of transcriptional metabolism for flavonoid synthesis during different developmental periods in oil palm exocarp
Source: Front Plant Sci. 2025 Mar 24;16:1530673. doi: 10.3389/fpls.2025.1530673 (PMC11973354; doi:10.3389/fpls.2025.1530673)
Supplement: Supplementary file 4 [file Table4.xlsx]

## Sheet: FS1
Index	Formula	Compounds	物质	Class I	物质一级分类	Class II	物质二级分类	CAS	Level	DFS1-1	DFS1-2	DFS1-3	DFS2-1	DFS2-2	DFS2-3	VIP	P-value	Fold_Change	Log2FC	Type
Lmzp002365	C22H24O11	Hesperetin-7-O-glucoside	橙皮素-7-O-葡萄糖苷	Flavonoids	黄酮	Flavanones	二氢黄酮	31712-49-9	3	9	9	9	17577.1	19955.6	6031.78	1.54589	0.0776987	1613.5	10.656	up
Lmjp004941	C16H12O6	3,5,4'-Trihydroxy-7-methoxyflavone (Rhamnocitrin)	鼠李柠檬素	Flavonoids	黄酮	Flavonols	黄酮醇	569-92-6	1	163775	66949.6	44267.6	5.23834e+06	264689	367888	1.1895	0.373504	21.3494	4.41612	up
MWSHY0009	C16H12O6	Diosmetin (5,7,3'-Trihydroxy-4'-methoxyflavone)*	香叶木素*	Flavonoids	黄酮	Flavones	黄酮	520-34-3	1	163454	59576.3	51307	5.05482e+06	251794	365006	1.18424	0.373449	20.6739	4.36974	up
Zmhp003514	C16H12O6	6,7,8-Tetrahydroxy-5-methoxyflavone*	6,7,8-三羟基-5-甲氧基黄酮*	Flavonoids	黄酮	Flavones	黄酮	-	1	163031	64462	53152.7	4.99642e+06	239268	335894	1.16033	0.377982	19.8527	4.31127	up
Hajp007218	C16H12O6	5,7,3',5'-tetrahydroxy-6-methylfavanone	5,7,3',5'-四羟基-6-甲基黄酮	Flavonoids	黄酮	Flavones	黄酮	-	1	163941	68844.2	46428.4	4.85976e+06	280057	334589	1.18809	0.37203	19.6065	4.29326	up
Xmyn008071	C16H12O6	Gnetifolin B*	买麻滕乙素*	Flavonoids	黄酮	Flavones	黄酮	140671-06-3	1	1.65845e+06	639258	525817	4.36343e+07	2.23936e+06	3.3056e+06	1.15551	0.37436	17.4177	4.12248	up
Wbtn007603	C16H12O6	9,11-dimethoxy-2h-[1,3]dioxolo[4,5-b]xanthen-10-one*	9,11-二甲氧基-2h-[1,3]二氧基[4,5-b]-10-蒽酮*	Flavonoids	黄酮	Other Flavonoids	其它类黄酮	-	1	1.78604e+06	614823	520754	4.36096e+07	2.3746e+06	3.64755e+06	1.17094	0.369044	16.9878	4.08642	up
Hmhp005160	C17H14O7	Rehderianin I	甘肃黄芩素 I	Flavonoids	黄酮	Flavonols	黄酮醇	90965-30-3	1	9986.13	13958.7	7459.19	321922	17590.4	31724.5	1.10182	0.371665	11.8213	3.56332	up
Wagp007602	C17H14O7	Demethoxysudachitin	Demethoxysudachitin	Flavonoids	黄酮	Flavones	黄酮	4323-80-2	1	9855.29	19575.2	5643.12	349909	22233.6	40505.5	1.15127	0.358076	11.7652	3.55646	up
mws1397	C22H18O10	Epicatechin gallate*	表儿茶素没食子酸酯*	Flavonoids	黄酮	Flavanols	黄烷醇类	1257-08-5	3	7604.61	9600.42	6134.6	204805	34670.3	9238.83	1.07533	0.345654	10.6563	3.41364	up
pmp000004	C17H14O7	4',5,7-Trihydroxy-3',6-dimethoxyflavone (Jaceosidin)*	4',5,7-三羟基-3',6-二甲氧基黄酮 (棕矢车菊素)*	Flavonoids	黄酮	Flavones	黄酮	18085-97-7	1	15352.9	22335.8	4041.91	381873	23853.4	38798.5	1.08659	0.369644	10.6522	3.41309	up
Hmgp003130	C17H14O7	Iristectorigenin A*	鸢尾甲黄素 A*	Flavonoids	黄酮	Isoflavones	异黄酮	-	1	12559.9	23825.7	12955.8	346003	25367.1	46735	1.10513	0.356883	8.47372	3.083	up
mws2220	C22H18O11	Gallocatechin 3-O-gallate	没食子儿茶素 3-O-没食子酸酯	Flavonoids	黄酮	Flavanols	黄烷醇类	5127-64-0	3	13100.9	13541.1	9832.57	110668	26200.3	18175.9	1.1334	0.313225	4.25074	2.08771	up
Zajn002491	C21H24O11	catechin-4-β-D-galactopyranoside*	儿茶素-4-β-D-吡喃半乳糖苷*	Flavonoids	黄酮	Flavanols	黄烷醇类	-	1	97856.1	82730.2	98940.9	371232	392138	330710	1.54144	0.00245209	3.91404	1.96866	up
Hagn002801	C20H18O8	5,6,7,5'-tetramethoxy-3',4'-methylenedioxyflavonoid	5,6,7,5'-四甲氧基-3',4'-亚甲二氧基类黄酮	Flavonoids	黄酮	Flavones	黄酮	-	3	132672	133650	139794	519392	536557	448734	1.54772	0.00509695	3.70506	1.8895	up
Hmdp001950	C17H18O5	2',7-Dihydroxy-3',4'-dimethoxyisoflavan	2',7-二羟基-3',4'-二甲氧基异黄烷	Flavonoids	黄酮	Other Flavonoids	其它类黄酮	52250-35-8	3	100707	97779.7	131069	369581	339079	421845	1.52674	0.00297516	3.43039	1.77837	up
Lmdp004311	C44H50O25	Quercetin-3-O-(6''-O-sinapoyl)glucoside-7-O-rutinoside	槲皮素-3-O-(6''-O-芥子酰)葡萄糖苷-7-O-芸香糖苷	Flavonoids	黄酮	Flavonols	黄酮醇	-	3	18199.4	11347.1	12447.7	27205.2	47902.9	54721.4	1.39032	0.0633792	3.09161	1.62836	up
Hmmp002121	C23H16O11	Isorhamnetin-3-O-gallate	异鼠李素-3-O-没食子酸酯	Flavonoids	黄酮	Flavonols	黄酮醇	-	3	3406.12	7619.83	9170.21	29756.6	21509.5	9482.93	1.20121	0.139647	3.00795	1.58878	up
HJN041	C21H24O11	Epicatechin glucoside	表儿茶素苷	Flavonoids	黄酮	Flavanols	黄烷醇类	-	2	61293.5	157838	145649	280324	384559	401351	1.35251	0.00956854	2.92294	1.54742	up
pme0436	C30H26O12	Procyanidin B3	原花青素 B3	Tannins	鞣质	Proanthocyanidins	原花青素	23567-23-9	1	229021	296767	250046	699584	584215	454132	1.4705	0.0373033	2.24008	1.16355	up
Lnrp102163	C33H40O20	Quercetin-3-O-rutinoside-7-O-rhamnoside	槲皮素-3-O-芸香糖苷-7-O-鼠李糖苷	Flavonoids	黄酮	Flavonols	黄酮醇	-	3	11119.4	5253.52	17538.9	26472.3	14206.9	31011.1	1.06722	0.117596	2.11402	1.07999	up
pmb0542	C24H23O14+	Cyanidin-3-O-(6''-O-malonyl)glucoside	矢车菊素-3-O-(6''-O-丙二酰)葡萄糖苷	Flavonoids	黄酮	Anthocyanidins	花青素	171828-62-9	1	130686	136300	122236	307532	265503	239011	1.52598	0.0163083	2.08633	1.06097	up
MWSHY0171	C30H26O12	Procyanidin B2	原花青素 B2	Tannins	鞣质	Proanthocyanidins	原花青素	29106-49-8	1	157025	166638	220049	606944	320230	202603	1.09444	0.243346	2.07789	1.05512	up
Zmmp002007	C36H37O18+	Cyanidin-3-O-(6''-O-p-coumaroyl)glucoside-5-O-glucoside	矢车菊素-3-O-(6''-O-对香豆酰)葡萄糖苷-5-O-葡萄糖苷	Flavonoids	黄酮	Anthocyanidins	花青素	-	3	46864.4	47752.9	41038.1	116362	109425	51203.7	1.21092	0.148815	2.04187	1.02989	up
mws0836	C30H26O12	Procyanidin B1	原花青素 B1	Tannins	鞣质	Proanthocyanidins	原花青素	20315-25-7	1	177933	221502	220219	493050	444732	308475	1.4182	0.0554699	2.01122	1.00807	up
Wbtp004961	C15H10O7	1,2,4,5-tetrahydroxy-7-(hydroxymethyl)anthracene-9,10-dione	1,2,4,5-四羟基-7-(羟甲基)蒽-9,10-二酮	Flavonoids	黄酮	Other Flavonoids	其它类黄酮	-	2	234349	124453	94280.7	88307	80942.4	56135.6	1.1277	0.212294	0.497447	-1.00738	down
mws0044	C15H12O7	Taxifolin(Dihydroquercetin)	花旗松素(二氢槲皮素)	Flavonoids	黄酮	Flavanonols	二氢黄酮醇	480-18-2	3	25202	33877.4	27845.9	10421.4	12968	18670.8	1.3883	0.0135153	0.483865	-1.04732	down
mws0046	C27H32O14	Naringenin-7-O-Neohesperidoside(Naringin)*	柚皮素-7-O-新橙皮糖苷(柚皮苷)*	Flavonoids	黄酮	Flavanones	二氢黄酮	10236-47-2	2	301476	253867	364854	84675.4	190253	169257	1.29642	0.0252699	0.482707	-1.05078	down
pmb3023	C21H22O11	Eriodictyol-8-C-glucoside*	圣草酚-8-C-葡萄糖苷*	Flavonoids	黄酮	Flavanones	二氢黄酮	1023271-51-3	1	606965	825310	748960	416195	391872	237527	1.36359	0.011666	0.479358	-1.06082	down
Lmjp003655	C22H22O11	6-C-MethylKaempferol-3-glucoside*	6-甲基山柰酚-3-O-葡萄糖苷*	Flavonoids	黄酮	Flavones	黄酮	-	1	163291	168394	117564	67022.9	104483	42669.9	1.26695	0.032144	0.476743	-1.06872	down
Lmdp004892	C24H22O14	Kaempferol-3-O-(6''-malonyl)galactoside*	山柰酚-3-O-(6''-丙二酰)半乳糖苷*	Flavonoids	黄酮	Flavonols	黄酮醇	-	1	146429	193713	158950	81328.3	62811.7	90059.7	1.45269	0.0106311	0.469251	-1.09157	down
Wbtn004165	C26H32O7	1,6-dihydroxy-3,7-dimethoxy-8-(3-methoxy-3-methylbutyl)-2-(3-methylbut-2-en-1-yl)xanthen-9-one	1,6-二羟基-3,7-二甲氧基-8-(3-甲氧基-3-甲基丁基)-2-(3-甲基-2-烯-1-基)-9-蒽酮	Flavonoids	黄酮	Other Flavonoids	其它类黄酮	-	1	6.62859e+06	5.02648e+06	5.78447e+06	3.26334e+06	2.29102e+06	2.58928e+06	1.46425	0.00797	0.466964	-1.09862	down
Lmdp003808	C16H12O7	Azaleatin (5-O-Methylquercetin)	杜鹃黄素	Flavonoids	黄酮	Flavonols	黄酮醇	529-51-1	3	113628	85873.7	133446	55944.8	59528.5	37420	1.3966	0.0312996	0.459211	-1.12277	down
HJN087	C21H22O10	Naringenin-4'-O-glucoside	柚皮素-4'-O-葡萄糖苷	Flavonoids	黄酮	Flavanones	二氢黄酮	-	3	18965.8	15309.1	16575.5	7086.69	9820.54	6125.79	1.46218	0.00385335	0.452956	-1.14256	down
pmb0736	C23H24O12	Tricin-7-O-Glucoside*	苜蓿素-7-O-葡萄糖苷*	Flavonoids	黄酮	Flavones	黄酮	32769-01-0	1	337869	247296	207297	78685	201560	75419.3	1.23707	0.0624391	0.448809	-1.15583	down
pmp000587	C24H22O14	Luteolin-7-O-(6''-malonyl)glucoside*	木犀草素-7-O-(6''-丙二酰)葡萄糖苷*	Flavonoids	黄酮	Flavones	黄酮	-	1	172059	268139	209152	75898.7	95276.2	120207	1.41286	0.0342307	0.448729	-1.15608	down
Lmhp206353	C23H24O12	Tricin-4'-O-glucoside*	苜蓿素-4'-O-葡萄糖苷*	Flavonoids	黄酮	Flavones	黄酮	-	1	344976	333844	207578	133417	212394	48788.3	1.10963	0.0644303	0.445172	-1.16757	down
Lmsp003252	C28H32O17	Isorhamnetin-3-O-sophoroside	异鼠李素-3-O-槐糖苷	Flavonoids	黄酮	Flavonols	黄酮醇	-	3	48248.7	64714.5	40223.3	25450.9	24381.1	18239.8	1.41415	0.0484282	0.444372	-1.17016	down
pmp000579	C22H22O11	Diosmetin-7-O-galactoside*	香叶木素-7-O-半乳糖苷*	Flavonoids	黄酮	Flavones	黄酮	-	1	175365	176762	112027	70435.3	96112	34052.5	1.23548	0.0360255	0.432185	-1.21028	down
Lmmn003398	C23H22O12	Kaempferol-3-O-(6''-O-acetyl)glucoside	山柰酚-3-O-(6''-O-乙酰)葡萄糖苷	Flavonoids	黄酮	Flavonols	黄酮醇	-	3	545876	781327	741207	261152	301981	325475	1.48515	0.0263675	0.429609	-1.2189	down
Lmmp003817	C24H22O14	Kaempferol-3-O-(6''-malonyl)glucoside*	山柰酚-3-O-(6''-丙二酰)葡萄糖苷*	Flavonoids	黄酮	Flavonols	黄酮醇	-	1	127993	194166	197726	69379.1	67036.5	86375	1.44424	0.0408268	0.428539	-1.2225	down
Jmgn004021	C21H22O11	6-C-Glucosyl-2-Hydroxynaringenin	6-碳葡萄糖基-2-羟基柚皮素	Flavonoids	黄酮	Flavanones	二氢黄酮	-	2	1.12571e+06	1.2464e+06	1.08328e+06	526588	522056	347961	1.47825	0.000991244	0.404181	-1.30693	down
Cmyp005222	C23H24O12	Iristectorin A*	鸢尾甲苷A*	Flavonoids	黄酮	Isoflavones	异黄酮	37744-61-9	1	387963	361240	219809	130183	191163	57158.9	1.22488	0.0430769	0.390609	-1.3562	down
Wbtn004381	C15H12O8	1,3,6,8-tetrahydroxy-2,5-dimethoxyxanthen-9-one	1,3,6,8-四羟基-2,5-二甲氧基-9-蒽酮	Flavonoids	黄酮	Other Flavonoids	其它类黄酮	-	3	35006	50510.3	47758.2	16297.9	13765.4	14428.5	1.50697	0.0227864	0.333836	-1.58279	down
mws0089	C21H20O11	Kaempferol-7-O-glucoside	山柰酚-7-O-葡萄糖苷	Flavonoids	黄酮	Flavonols	黄酮醇	16290-07-6	2	336619	372879	416842	113161	106445	94123.4	1.53888	0.00511908	0.278539	-1.84405	down
Wbtn005483	C16H14O8	1,3,6-trihydroxy-2,5,7-trimethoxyxanthen-9-one	1,3,6-三羟基-2,5,7-三甲氧基-9-蒽酮	Flavonoids	黄酮	Other Flavonoids	其它类黄酮	-	1	469263	627917	553294	157731	123532	143126	1.52666	0.00974718	0.257132	-1.95942	down
pmf0392	C17H16O6	Persicogenin (5,3'-dihydroxy-7,4'-dimethoxyflavanone)	桃苷元 (5,3'-二羟基-7,4'-二甲氧基黄烷酮)	Flavonoids	黄酮	Flavanones	二氢黄酮	28590-40-1	3	624.702	2780.88	2573.35	9	9	9	1.52444	0.101843	0.00451585	-7.79079	down

## Sheet: FS2
Index	Formula	Compounds	物质	Class I	物质一级分类	Class II	物质二级分类	CAS	Level	DFP1-1	DFP1-2	DFP1-3	DFP3-1	DFP3-2	DFP3-3	VIP	P-value	Fold_Change	Log2FC	Type
Lmzp002365	C22H24O11	Hesperetin-7-O-glucoside	橙皮素-7-O-葡萄糖苷	Flavonoids	黄酮	Flavanones	二氢黄酮	31712-49-9	3	9	9	9	4233.22	2754.11	6053.93	1.16435	0.0451385	483.01	8.91591	up
Hajp007218	C16H12O6	5,7,3',5'-tetrahydroxy-6-methylfavanone	5,7,3',5'-四羟基-6-甲基黄酮	Flavonoids	黄酮	Flavones	黄酮	-	1	163941	68844.2	46428.4	3.21142e+06	3.40598e+06	5.20699e+06	1.14329	0.0258654	42.3488	5.40425	up
Lmjp004941	C16H12O6	3,5,4'-Trihydroxy-7-methoxyflavone (Rhamnocitrin)	鼠李柠檬素	Flavonoids	黄酮	Flavonols	黄酮醇	569-92-6	1	163775	66949.6	44267.6	3.34747e+06	3.25419e+06	5.03762e+06	1.14243	0.0222519	42.3258	5.40347	up
MWSHY0009	C16H12O6	Diosmetin (5,7,3'-Trihydroxy-4'-methoxyflavone)*	香叶木素*	Flavonoids	黄酮	Flavones	黄酮	520-34-3	1	163454	59576.3	51307	3.10663e+06	3.23967e+06	5.26383e+06	1.14314	0.0321729	42.3206	5.40329	up
Zmhp003514	C16H12O6	6,7,8-Tetrahydroxy-5-methoxyflavone*	6,7,8-三羟基-5-甲氧基黄酮*	Flavonoids	黄酮	Flavones	黄酮	-	1	163031	64462	53152.7	2.88746e+06	3.1347e+06	4.91442e+06	1.14416	0.0305028	38.9694	5.28427	up
Xmyn008071	C16H12O6	Gnetifolin B*	买麻滕乙素*	Flavonoids	黄酮	Flavones	黄酮	140671-06-3	1	1.65845e+06	639258	525817	3.17318e+07	2.92483e+07	4.57268e+07	1.14427	0.0208117	37.792	5.24001	up
Wagp007602	C17H14O7	Demethoxysudachitin	Demethoxysudachitin	Flavonoids	黄酮	Flavones	黄酮	4323-80-2	1	9855.29	19575.2	5643.12	496938	388049	423783	1.14676	0.0050555	37.315	5.22168	up
Wbtn007603	C16H12O6	9,11-dimethoxy-2h-[1,3]dioxolo[4,5-b]xanthen-10-one*	9,11-二甲氧基-2h-[1,3]二氧基[4,5-b]-10-蒽酮*	Flavonoids	黄酮	Other Flavonoids	其它类黄酮	-	1	1.78604e+06	614823	520754	3.09635e+07	3.08021e+07	4.52447e+07	1.14104	0.0179294	36.6272	5.19484	up
Hmhp005160	C17H14O7	Rehderianin I	甘肃黄芩素 I	Flavonoids	黄酮	Flavonols	黄酮醇	90965-30-3	1	9986.13	13958.7	7459.19	419845	321047	365076	1.16116	0.00612696	35.2175	5.13822	up
pmp000004	C17H14O7	4',5,7-Trihydroxy-3',6-dimethoxyflavone (Jaceosidin)*	4',5,7-三羟基-3',6-二甲氧基黄酮 (棕矢车菊素)*	Flavonoids	黄酮	Flavones	黄酮	18085-97-7	1	15352.9	22335.8	4041.91	535172	386801	452854	1.12427	0.00841865	32.9453	5.042	up
Hmgp003130	C17H14O7	Iristectorigenin A*	鸢尾甲黄素 A*	Flavonoids	黄酮	Isoflavones	异黄酮	-	1	12559.9	23825.7	12955.8	506145	399001	438816	1.15828	0.00473345	27.238	4.76755	up
Lmjn005592	C18H16O7	Cirsilineol (4',5-Dihydroxy-3',6,7-trimethoxyflavone)	甲基条叶蓟素	Flavonoids	黄酮	Flavanones	二氢黄酮	41365-32-6	2	12665.7	30112	23265.1	198307	231773	304540	1.13773	0.0171894	11.1234	3.47552	up
mws1474	C18H16O7	5,7-Dihydroxy-3',4',5'-trimethoxyflavone	5,7-二羟基-3',4',5'-三甲氧基黄酮	Flavonoids	黄酮	Flavones	黄酮	18103-42-9	3	8856.77	10441.6	8470.73	61776.3	75598.6	110028	1.15199	0.0361163	8.9093	3.15531	up
Zmhp004065	C18H16O7	7,8-Dihydroxy-5,6,4'-trimethoxyflavone	7,8-二羟基-5,6,4'-三甲氧基黄酮	Flavonoids	黄酮	Flavones	黄酮	-	3	4174.29	6529.9	7446.1	42301.2	51216.1	66315.8	1.14509	0.0196909	8.80608	3.1385	up
Zayn006347	C16H10O8	3,3'-O-Dimethylellagic Acid	3,3'-O-二甲基鞣花酸	Tannins	鞣质	Tannin	鞣质	2239-88-5	3	10656.6	13923.2	15287.2	69871.8	87271.7	95650.5	1.15412	0.00946164	6.34093	2.66469	up
NK10256198	C15H10O6	3,5,7,2'-Tetrahydroxyflavone; Datiscetin	3,5,7,2'-四羟基黄酮; 橡精	Flavonoids	黄酮	Flavones	黄酮	480-15-9	3	20544.9	19803.2	20637.8	103909	95678.5	166461	1.14542	0.0450466	6.00219	2.58549	up
pmp000008	C19H18O7	5-Hydroxy-6,7,3',4'-tetramethoxyflavone	5-羟基-6,7,3',4'-四甲氧基黄酮	Flavonoids	黄酮	Flavones	黄酮	21763-80-4	3	3209.52	2946.93	4707.8	11036.6	16414.3	25921.7	1.09516	0.080542	4.91269	2.29651	up
Hmmp002121	C23H16O11	Isorhamnetin-3-O-gallate	异鼠李素-3-O-没食子酸酯	Flavonoids	黄酮	Flavonols	黄酮醇	-	3	3406.12	7619.83	9170.21	14671.9	34600.4	44124.3	1.00333	0.101411	4.62448	2.20929	up
HJAP058	C19H20O6	5,6,7,4'-Tetramethoxyflavanone	5,6,7,4'-四甲氧基黄烷酮	Flavonoids	黄酮	Flavanones	二氢黄酮	2569-77-9	3	12762.5	10955.9	5234.59	28058.8	36274.3	41176.1	1.06986	0.00841089	3.64414	1.86558	up
HJN041	C21H24O11	Epicatechin glucoside	表儿茶素苷	Flavonoids	黄酮	Flavanols	黄烷醇类	-	2	61293.5	157838	145649	281715	426762	377551	1.01769	0.0127285	2.9772	1.57396	up
Zajn002491	C21H24O11	catechin-4-β-D-galactopyranoside*	儿茶素-4-β-D-吡喃半乳糖苷*	Flavonoids	黄酮	Flavanols	黄烷醇类	-	1	97856.1	82730.2	98940.9	220050	294125	245281	1.14373	0.0140274	2.71693	1.44198	up
pmb0608	C25H24O14	Chrysoeriol-7-O-(6''-malonyl)glucoside	金圣草黄素-7-O-(6''-丙二酰)葡萄糖苷	Flavonoids	黄酮	Flavones	黄酮	-	1	87798.2	107861	98852.7	231964	199153	336413	1.0997	0.0598847	2.6061	1.38189	up
mws0917	C17H14O7	3,7-Di-O-methylquercetin	3,7-二-O-甲基槲皮素	Flavonoids	黄酮	Flavonols	黄酮醇	2068-02-2	3	9897.89	17657.8	15014.8	35427.6	28711.5	41706.6	1.06944	0.0137681	2.48637	1.31404	up
Lmyn006227	C15H10O5	Galangin (3,5,7-Trihydroxyflavone)	高良姜素	Flavonoids	黄酮	Flavones	黄酮	548-83-4	2	70168.2	61497.7	33152.7	117587	131262	142407	1.03674	0.007567	2.37387	1.24724	up
Wbtp006564	C16H12O7	(2s)-4,8,10-trihydroxy-2-methoxy-1h,2h-furo[3,2-a]xanthen-11-one	(2s)-4,8,10-三羟基-2-甲氧基-1h,2h-呋喃并[3,2-a]-11-蒽酮	Flavonoids	黄酮	Other Flavonoids	其它类黄酮	-	3	11697.9	20751.8	13538.9	28667.5	32245.9	47443.6	1.03216	0.050214	2.35617	1.23644	up
Hagn002801	C20H18O8	5,6,7,5'-tetramethoxy-3',4'-methylenedioxyflavonoid	5,6,7,5'-四甲氧基-3',4'-亚甲二氧基类黄酮	Flavonoids	黄酮	Flavones	黄酮	-	3	132672	133650	139794	278776	368344	304132	1.14584	0.0202426	2.34231	1.22793	up
Zmjp003463	C26H28O14	Vitexin-2''-O-xyloside	牡荆素-2''-O-木糖苷	Flavonoids	黄酮	Flavones	黄酮	-	3	673266	990031	727008	1.75296e+06	1.7967e+06	1.81498e+06	1.12342	0.00788472	2.24433	1.16629	up
pmp000411	C26H28O14	Genistein-8-C-apiosyl(1→6)glucoside	染料木素-8-C-芹糖基(1→6)葡萄糖苷	Flavonoids	黄酮	Isoflavones	异黄酮	-	3	683509	1.03068e+06	719527	1.74419e+06	1.68697e+06	1.59474e+06	1.10177	0.00838886	2.06511	1.04622	up
pmn001648	C45H36O18	Cinnamtannin D1	肉桂单宁 D1	Tannins	鞣质	Tannin	鞣质	97233-06-2	3	55462	60716.2	47023.8	18176.3	26792.9	35929	1.01147	0.015197	0.495693	-1.01248	down
pmp001311	C27H30O17	6-Hydroxykaempferol-7,6-O-Diglucoside	6-羟基山柰酚-7,6-O-二葡萄糖苷	Flavonoids	黄酮	Flavonols	黄酮醇	-	3	104948	110758	106325	41718.5	65761.6	51269.1	1.09548	0.0121477	0.492962	-1.02045	down
pmn001646	C45H38O18	Procyanidin C1	原花青素 C1	Tannins	鞣质	Proanthocyanidins	原花青素	37064-30-5	2	218052	333788	269021	92960.6	144323	148418	1.03802	0.0305976	0.469874	-1.08966	down
pmb2947	C45H38O18	Catechin-catechin-catechin	三儿茶素	Flavonoids	黄酮	Flavanols	黄烷醇类	-	3	354318	492025	406811	145300	200209	234679	1.06947	0.013507	0.462982	-1.11097	down
HJN086	C21H22O11	Eriodictyol-3'-O-glucoside*	圣草酚-3'-O-葡萄糖苷*	Flavonoids	黄酮	Flavanones	二氢黄酮	-	3	42389.5	59271.3	62287.2	33477.9	21148.7	20786.4	1.04459	0.0216047	0.459981	-1.12035	down
Hmcp002207	C22H22O12	Isorhamnetin-7-O-glucoside (Brassicin)	异鼠李素-7-O-葡萄糖苷 (蔓菁苷)	Flavonoids	黄酮	Flavonols	黄酮醇	6743-96-0	1	779543	931084	731000	356357	323177	438608	1.11982	0.00662139	0.45795	-1.12674	down
MWSHY0050	C27H30O15	Kaempferol-3-O-rutinoside(Nicotiflorin)*	山柰酚-3-O-芸香糖苷(烟花苷)*	Flavonoids	黄酮	Flavonols	黄酮醇	17650-84-9	1	6.92264e+06	3.81976e+06	4.06025e+06	1.82851e+06	2.41357e+06	2.38146e+06	1.02741	0.106871	0.447456	-1.16018	down
pmp000127	C28H32O16	Chrysoeriol-6,8-di-C-glucoside	金圣草黄素-6,8-二-C-葡萄糖苷	Flavonoids	黄酮	Flavones	黄酮	-	3	292585	280648	267803	125489	114926	135131	1.15793	9.66857e-05	0.446528	-1.16318	down
Hmpp003270	C21H20O11	Luteolin-4'-O-glucoside	木犀草素-4'-O-葡萄糖苷	Flavonoids	黄酮	Flavones	黄酮	6920-38-3	3	1.28112e+06	1.29876e+06	1.38445e+06	548368	664936	552432	1.15169	0.000151246	0.445406	-1.16681	down
MWSHY0104	C21H20O11	Luteolin-7-O-glucoside (Cynaroside)*	木犀草素-7-O-葡萄糖苷 (木犀草苷)*	Flavonoids	黄酮	Flavones	黄酮	5373-11-5	1	1.4362e+06	1.63607e+06	1.35427e+06	681861	753605	534368	1.12186	0.00192257	0.445006	-1.1681	down
Lmcp003788	C22H22O12	Isotamarixin	异柽柳苷	Flavonoids	黄酮	Flavonols	黄酮醇	-	2	202485	274683	198272	96212.4	87669.8	113676	1.11182	0.0279833	0.440541	-1.18265	down
Lmmn004625	C21H22O11	Dihydrokaempferol-7-O-glucoside*	二氢山柰酚-7-O-葡萄糖苷*	Flavonoids	黄酮	Flavanonols	二氢黄酮醇	-	3	53421.5	61874.5	53353.8	28920.5	21309.1	23450.4	1.13385	0.00116559	0.436882	-1.19468	down
pme0368	C27H30O14	Apigenin-7-O-rutinoside (Isorhoifolin)*	芹菜素-7-O-芸香糖苷 (异野漆树苷)*	Flavonoids	黄酮	Flavones	黄酮	552-57-8	3	124297	109759	141050	50439.8	55446.6	57204.2	1.14647	0.012716	0.434787	-1.20162	down
MW0139572	C17H14O7	Rhamnazin	鼠李秦素	Flavonoids	黄酮	Flavonols	黄酮醇	552-54-5	3	704115	818964	629510	295573	282731	356245	1.13249	0.00940288	0.434151	-1.20373	down
Lmgp004217	C28H32O15	Diosmetin-8-C-(2''-O-rhamnosyl)glucoside	香叶木素-8-C-(2''-O-鼠李糖基)葡萄糖苷	Flavonoids	黄酮	Flavones	黄酮	98891-92-0	1	371598	546919	429970	205212	193490	164990	1.11708	0.0312698	0.418018	-1.25836	down
Lmjp002906	C22H22O12	Rhamnetin-3-O-Glucoside*	鼠李素-3-O-葡萄糖苷*	Flavonoids	黄酮	Flavonols	黄酮醇	27875-34-9	1	842932	789069	985289	348385	344330	383313	1.15257	0.0101851	0.411123	-1.28236	down
Lmzp004885	C17H14O7	Tricin (5,7,4'-Trihydroxy-3',5'-dimethoxyflavone)	苜蓿素(麦黄酮)	Flavonoids	黄酮	Flavones	黄酮	520-32-1	3	162628	214666	147019	67508.2	68436.8	79479.7	1.12243	0.0334819	0.41087	-1.28325	down
Lmln001951	C26H28O16	Quercetin-3-O-(6''-O-arabinosyl)glucoside	檞皮素-3-O-(6''-O-阿拉伯糖基)葡萄糖苷	Flavonoids	黄酮	Flavonols	黄酮醇	-	3	14573.9	16344.9	17353.4	5996.29	8846.75	4777.14	1.08252	0.0043594	0.406449	-1.29885	down
pmb2586	C30H26O13	Gallocatechin-(4α→8)-catechin	没食子儿茶素-(4α→8)-儿茶素	Flavonoids	黄酮	Flavanols	黄烷醇类	-	3	157266	257654	233298	79329.1	85949.6	96991.2	1.09662	0.0474751	0.404601	-1.30543	down
MW0139483	C27H30O16	Quercetin 3-(2-glucosylrhamnoside)	槲皮素3-(2-葡萄糖基鼠李糖苷）	Flavonoids	黄酮	Flavones	黄酮	143016-74-4	3	8.04351e+06	6.23678e+06	1.1401e+07	3.00623e+06	2.98151e+06	4.36918e+06	1.05391	0.0670648	0.403287	-1.31012	down
Lmjp002461	C27H30O16	Quercetin-3-O-neohesperidoside*	槲皮素-3-O-新橘皮糖苷*	Flavonoids	黄酮	Flavonols	黄酮醇	29662-79-1	1	8.04351e+06	6.23678e+06	1.1401e+07	3.00623e+06	2.98151e+06	4.36918e+06	1.05391	0.0670648	0.403287	-1.31012	down
pmn001650	C60H50O24	Cinnamtannin B2	肉桂单宁 B2	Tannins	鞣质	Tannin	鞣质	88038-12-4	1	38557	49394.2	33136.5	11883.1	21316.8	15538.5	1.06543	0.0194296	0.402505	-1.31292	down
pmb0738	C34H34O16	Tricin-7-O-(2''-Sinapoyl)glucoside	苜蓿素-7-O-(2''-芥子酰)葡萄糖苷	Flavonoids	黄酮	Flavones	黄酮	-	1	4.52117e+06	7.56242e+06	6.1645e+06	2.09031e+06	2.32553e+06	2.7099e+06	1.0972	0.0468357	0.390492	-1.35663	down
Lmsp004670	C27H30O15	Kaempferol-3-O-glucoside-7-O-rhamnoside*	山柰酚-3-O-葡萄糖苷-7-O-鼠李糖苷*	Flavonoids	黄酮	Flavonols	黄酮醇	2392-95-2	1	6.18651e+06	4.32926e+06	5.46641e+06	1.75522e+06	2.98098e+06	1.45329e+06	1.05012	0.0107839	0.387275	-1.36857	down
Wbtp005759	C15H10O7	1,2,5,7,8-pentahydroxy-3-methylanthracene-9,10-dione	1,2,5,7,8-五羟基-3-甲基蒽-9,10-二酮	Flavonoids	黄酮	Other Flavonoids	其它类黄酮	-	2	36188.8	44022.1	54999.1	23538	10978	16374.6	1.04707	0.0171415	0.376382	-1.40973	down
Hmgp002036	C22H22O12	Nepetin-7-O-glucoside(Nepitrin)*	泽兰黄酮-7-O-葡萄糖苷(假荆芥属苷)*	Flavonoids	黄酮	Flavones	黄酮	569-90-4	1	866155	1.09732e+06	1.1623e+06	316744	390128	426938	1.13313	0.010613	0.36273	-1.46303	down
pme3392	C21H21O10+	Pelargonidin-3-O-glucoside	天竺葵素-3-O-葡萄糖苷	Flavonoids	黄酮	Anthocyanidins	花青素	47684-27-5	3	11209	10210.1	19951.1	3760.85	5757.48	5347.52	1.04657	0.0987358	0.359336	-1.47659	down
MW0138670	C21H20O11	kaempferol 7-O-glucoside*	山奈酚7-O-葡萄糖苷*	Flavonoids	黄酮	Flavones	黄酮	-	1	1.2755e+06	1.72066e+06	1.57317e+06	493927	687678	459567	1.11881	0.00663842	0.359171	-1.47726	down
Smsp002643	C27H31O14+	Pelargonidin-3-O-rutinoside	天竺葵素-3-O-芸香糖苷	Flavonoids	黄酮	Anthocyanidins	花青素	-	3	217629	258222	394992	76760.1	117729	118031	1.06537	0.066001	0.358871	-1.47846	down
Lmsp003161	C33H40O20	Kaempferol-3-O-sophoroside-7-O-rhamnoside*	山柰酚-3-O-槐糖苷-7-O-鼠李糖苷*	Flavonoids	黄酮	Flavonols	黄酮醇	-	3	57786.9	85253.1	57254.7	23233.3	24282.8	24362.4	1.12838	0.0434274	0.358864	-1.47849	down
pmp001105	C33H40O20	Kaempferol-3-O-neohesperidoside-7-O-glucoside*	山柰酚-3-O-新橙皮糖苷-7-O-葡萄糖苷*	Flavonoids	黄酮	Flavonols	黄酮醇	-	3	57786.9	85253.1	57254.7	23233.3	24282.8	24362.4	1.12838	0.0434274	0.358864	-1.47849	down
Zmhp002409	C27H30O16	Isoluteolin-6,8-di-C-glucoside	异木犀草素-6,8-二-C-葡萄糖苷	Flavonoids	黄酮	Flavones	黄酮	-	3	329801	520801	421874	166389	149282	131122	1.12146	0.0342042	0.351121	-1.50996	down
pma6640	C22H22O12	3'-O-Methyltricetin-7-O-glucoside	3'-O-甲基五羟黄酮-7-O-葡萄糖苷	Flavonoids	黄酮	Flavones	黄酮	-	3	1.16966e+06	1.05011e+06	1.08893e+06	385649	400504	372918	1.16477	0.0015777	0.350309	-1.5133	down
Hagn002504	C19H16O7	5,7,5'-Trimethoxy-3',4'-methylenedioxyflavonoid	5,7,5'-三甲氧基-3',4'-亚甲二氧基黄酮	Flavonoids	黄酮	Flavones	黄酮	-	3	368779	411849	417973	119849	145622	144043	1.15652	0.000570447	0.34166	-1.54937	down
Lmsp003939	C28H32O16	Isorhamnetin-3-O-galactoide-7-O-rhamnoside*	异鼠李素-3-O-半乳糖苷-7-O-鼠李糖苷*	Flavonoids	黄酮	Flavonols	黄酮醇	-	1	1.23608e+06	616777	1.30751e+06	516063	312002	248141	1.00123	0.0727832	0.340532	-1.55414	down
Lmsp004045	C28H32O16	Isorhamnetin-3-O-glucoside-7-O-rhamnoside*	异鼠李素-3-O-葡萄糖苷-7-O-鼠李糖苷*	Flavonoids	黄酮	Flavonols	黄酮醇	17331-71-4	1	1.23608e+06	616777	1.30751e+06	516063	312002	248141	1.00123	0.0727832	0.340532	-1.55414	down
Lmyp001666	C33H41O20+	Cyanidin-3-O-glucosylrutinoside	矢车菊素-3-O-葡萄糖基芸香糖苷	Flavonoids	黄酮	Anthocyanidins	花青素	-	1	21597.7	19104.5	17355.2	6474.79	6570.45	6705.77	1.15937	0.00900962	0.340198	-1.55555	down
Wbtn004165	C26H32O7	1,6-dihydroxy-3,7-dimethoxy-8-(3-methoxy-3-methylbutyl)-2-(3-methylbut-2-en-1-yl)xanthen-9-one	1,6-二羟基-3,7-二甲氧基-8-(3-甲氧基-3-甲基丁基)-2-(3-甲基-2-烯-1-基)-9-蒽酮	Flavonoids	黄酮	Other Flavonoids	其它类黄酮	-	1	6.62859e+06	5.02648e+06	5.78447e+06	1.70364e+06	2.02617e+06	2.17585e+06	1.14551	0.00934849	0.338636	-1.56219	down
Smhp003438	C27H30O16	Luteolin-6,8-di-C-glucoside	木犀草素-6,8-C-二葡萄糖苷	Flavonoids	黄酮	Flavones	黄酮	29428-58-8	3	378582	550825	392536	124761	159672	162065	1.12572	0.0292838	0.337758	-1.56594	down
Zbdp005176	C16H12O7	Scandione	Scandione	Flavonoids	黄酮	Other Flavonoids	其它类黄酮	-	1	328142	277652	268537	70821.6	93844	124112	1.11635	0.00145196	0.330284	-1.59822	down
Lmcp003402	C22H22O12	Tamarixetin-3-O-glucoside (Tamarixin)	柽柳苷	Flavonoids	黄酮	Flavonols	黄酮醇	27542-39-8	2	54342.9	67364	62407.9	17189.7	29671.6	13308.1	1.07626	0.00334757	0.326803	-1.6135	down
Lmtn002997	C22H22O13	Mearnsetin-3-O-glucoside	3,5,7,3',5'-五羟基-4'-甲氧基黄酮-3-O-葡萄糖苷	Flavonoids	黄酮	Flavones	黄酮	-	3	445733	405371	440139	128745	135397	142324	1.16499	0.000801423	0.314787	-1.66755	down
Lmnp002413	C27H30O15	Luteolin-6-C-glucoside-7-O-rhamnoside	木犀草素-6-C-葡萄糖苷-7-O-鼠李糖苷	Flavonoids	黄酮	Flavones	黄酮	-	2	6.12614e+06	9.71644e+06	7.44059e+06	2.36932e+06	2.42825e+06	2.39154e+06	1.13692	0.0361254	0.308769	-1.6954	down
MWSHY0135	C28H32O16	Isorhamnetin-3-O-rutinoside (Narcissin)	异鼠李素-3-O-芸香糖苷 (水仙苷)	Flavonoids	黄酮	Flavonols	黄酮醇	604-80-8	3	4.25024e+06	7.46033e+06	4.40953e+06	2.17341e+06	1.54813e+06	1.22023e+06	1.07539	0.0618139	0.306559	-1.70576	down
Zmzp004111	C16H12O7	Selagin	卷柏石松素	Flavonoids	黄酮	Flavones	黄酮	-	2	689359	752187	649266	257194	162959	219422	1.13738	0.000296808	0.305898	-1.70888	down
Lmsp003252	C28H32O17	Isorhamnetin-3-O-sophoroside	异鼠李素-3-O-槐糖苷	Flavonoids	黄酮	Flavonols	黄酮醇	-	3	48248.7	64714.5	40223.3	14807.2	16394.1	15003.7	1.13401	0.0379533	0.301626	-1.72917	down
pmp000237	C26H26O15	Apigenin-6-C-(2''-glucuronyl)xyloside	芹菜素-6-C-(2''-葡萄糖醛酸基)木糖苷	Flavonoids	黄酮	Flavones	黄酮	-	3	1.9288e+06	2.22992e+06	1.81381e+06	525037	619463	652346	1.1544	0.0045756	0.300852	-1.73287	down
Hmcn002875	C15H10O7	6-Hydroxyluteolin	6-羟基木犀草素	Flavonoids	黄酮	Flavones	黄酮	18003-33-3	3	39236.9	64759.9	58719.2	17303.1	15476.2	15439.6	1.12876	0.0376393	0.296338	-1.75468	down
Lmdp003808	C16H12O7	Azaleatin (5-O-Methylquercetin)	杜鹃黄素	Flavonoids	黄酮	Flavonols	黄酮醇	529-51-1	3	113628	85873.7	133446	37614.4	28829.4	29606.8	1.13422	0.0253155	0.288485	-1.79343	down
Hmln002199	C23H22O13	Quercetin-3-O-(6''-O-acetyl)galactoside*	槲皮素-3-O-(6''-O-乙酰)半乳糖苷*	Flavonoids	黄酮	Flavonols	黄酮醇	-	2	3.18902e+06	2.66726e+06	4.26116e+06	913572	903408	1.04091e+06	1.13901	0.0345975	0.282471	-1.82382	down
Qmyp010713	C16H12O7	Hyperxanthone F	Hyperxanthone F	Flavonoids	黄酮	Other Flavonoids	其它类黄酮	-	2	54532	35638.9	36360.9	8481.89	19256.8	6699.42	1.04253	0.0194202	0.272169	-1.87742	down
pmp001080	C28H32O15	Diosmetin-7-O-Neohesperidoside (Neodiosmin)*	香叶木素-7-O-新橘皮糖苷*	Flavonoids	黄酮	Flavones	黄酮	38665-01-9	3	64679.9	97183.6	105518	23899.9	31572.9	16867.7	1.09861	0.0250264	0.270552	-1.88602	down
Lmgp005868	C32H30O14	Chrysoeriol-7-O-(6''-feruloyl)glucoside	金圣草黄素-7-O-(6''-阿魏酰)葡萄糖苷	Flavonoids	黄酮	Flavones	黄酮	-	2	167668	185272	137624	28517.5	46366.7	56653.4	1.10851	0.00387298	0.268136	-1.89897	down
pmb3023	C21H22O11	Eriodictyol-8-C-glucoside*	圣草酚-8-C-葡萄糖苷*	Flavonoids	黄酮	Flavanones	二氢黄酮	1023271-51-3	1	606965	825310	748960	186902	205124	190703	1.1553	0.0135946	0.267155	-1.90425	down
pme3227	C27H30O14	Vitexin-2''-O-rhamnoside	牡荆素-2''-O-鼠李糖苷	Flavonoids	黄酮	Flavones	黄酮	64820-99-1	1	5.38049e+06	5.72031e+06	5.10505e+06	1.32692e+06	1.36751e+06	1.62554e+06	1.16095	0.000270109	0.266568	-1.90742	down
pme1611	C21H22O10	Isohemiphloin	异柚葡萄糖苷	Flavonoids	黄酮	Flavanones	二氢黄酮	3682-02-8	3	66068.4	84108.5	81561.8	19116.2	17221.5	24486.3	1.14702	0.0045445	0.262468	-1.92979	down
Lmmp002963	C28H32O16	6-C-Methylquercetin-3-O-rutinoside	6-C-甲基槲皮素-3-O-芸香糖苷	Flavonoids	黄酮	Flavonols	黄酮醇	-	1	734713	797263	1.34873e+06	324740	205659	223684	1.10092	0.0634013	0.26177	-1.93363	down
Zmmp002007	C36H37O18+	Cyanidin-3-O-(6''-O-p-coumaroyl)glucoside-5-O-glucoside	矢车菊素-3-O-(6''-O-对香豆酰)葡萄糖苷-5-O-葡萄糖苷	Flavonoids	黄酮	Anthocyanidins	花青素	-	3	46864.4	47752.9	41038.1	7424.96	16386.5	11291.9	1.10668	0.000683027	0.258768	-1.95027	down
Zmhp005139	C25H24O15	Tamarixetin-3-O-(6''-malonyl)glucoside*	柽柳黄素-3-O-(6''-丙二酰)葡萄糖苷*	Flavonoids	黄酮	Flavonols	黄酮醇	-	1	287177	333706	311617	74494.1	80358.4	81769.9	1.1642	0.00270285	0.25375	-1.97852	down
pmb0736	C23H24O12	Tricin-7-O-Glucoside*	苜蓿素-7-O-葡萄糖苷*	Flavonoids	黄酮	Flavones	黄酮	32769-01-0	1	337869	247296	207297	85248.2	85187.8	29760.8	1.03594	0.021125	0.252627	-1.98492	down
Lmtn002796	C21H22O11	Aromadendrin-7-O-glucoside*	香橙素-7-O-葡萄糖苷*	Flavonoids	黄酮	Flavanonols	二氢黄酮醇	28189-90-4	1	870856	904211	881899	212860	236130	206151	1.16539	1.03072e-06	0.246575	-2.0199	down
mws0044	C15H12O7	Taxifolin(Dihydroquercetin)	花旗松素(二氢槲皮素)	Flavonoids	黄酮	Flavanonols	二氢黄酮醇	480-18-2	3	25202	33877.4	27845.9	5254.95	10097.3	5614.87	1.11467	0.00379547	0.241208	-2.05165	down
Hmcp002187	C23H24O13	Limocitrin-3-O-galactoside	柠檬素-3-O-半乳糖苷	Flavonoids	黄酮	Flavonols	黄酮醇	-	2	21521.6	17483.6	7658.65	2454.7	5354.25	3428.17	1.01682	0.0974364	0.24081	-2.05403	down
pmp000589	C24H22O15	Quercetin-7-O-(6''-malonyl)glucoside	槲皮素-7-O-(6''-丙二酰)葡萄糖苷	Flavonoids	黄酮	Flavonols	黄酮醇	-	1	641023	725856	830817	114742	203001	211126	1.12143	0.00252186	0.240647	-2.05501	down
pmn001416	C24H20O9	Catechin-(7,8-bc)-4α-(3,4-dihydroxyphenyl)-dihydro-2-(3H)-one	儿茶素-(7,8-bc)-4α-(3,4-二羟基苯基)-二氢-2-(3H)-酮	Flavonoids	黄酮	Flavanols	黄烷醇类	-	2	31702	21821	22734.9	10008.3	4149.36	4056.23	1.07615	0.0103793	0.238846	-2.06585	down
pmn001649	C60H50O24	Cinnamtannin A2	肉桂单宁 A2	Tannins	鞣质	Tannin	鞣质	86631-38-1	2	15057.3	12167	10732.5	1708.12	4129.66	3221.36	1.09153	0.00616273	0.23867	-2.06691	down
MW0139490	C23H22O13	[6-[2-(3,4-Dihydroxyphenyl)-5,7-dihydroxy-4-oxochromen-3-yl]oxy-3,4,5-trihydroxyoxan-2-yl]methyl acetate*	槲皮素3-(6′′-乙酰基葡萄糖苷）*	Flavonoids	黄酮	Flavones	黄酮	54542-51-7	2	3.4046e+06	3.41206e+06	4.34435e+06	946460	858977	858187	1.15965	0.0113769	0.238654	-2.06701	down
HJAP128	C34H42O20	Isorhamnetin-3-O-rutinoside-7-O-rhamnoside*	异鼠李素-3-O-芸香糖苷-7-O-鼠李糖苷*	Flavonoids	黄酮	Flavonols	黄酮醇	-	1	746111	745018	1.84558e+06	253258	159321	379044	1.02129	0.143026	0.237247	-2.07554	down
pma0249	C22H22O12	3'-O-Methyltricetin-5-O-glucoside*	3'-O-甲基五羟黄酮-5-O-葡萄糖苷*	Flavonoids	黄酮	Flavones	黄酮	-	3	444583	357162	661475	127166	107650	111607	1.12991	0.0537063	0.236754	-2.07854	down
Wbtn009443	C18H14O6	O-Demethylforbexanthone	O-Demethylforbexanthone	Flavonoids	黄酮	Other Flavonoids	其它类黄酮	92609-77-3	3	544563	428448	524924	141449	101625	109673	1.15161	0.00468616	0.235489	-2.08627	down
MWStz191	C21H22O12	Taxifolin-3'-O-glucoside	花旗松素-3'-O-葡萄糖苷	Flavonoids	黄酮	Flavanonols	二氢黄酮醇	31106-05-5	3	34955.1	14123.5	20124.9	6932.98	6059.41	3111.93	1.04446	0.0989856	0.232709	-2.1034	down
Hmzp003994	C22H22O12	Pedaliin*	胡麻素-6-O-葡萄糖苷*	Flavonoids	黄酮	Flavones	黄酮	22860-72-6	3	379597	352987	416165	88456.6	78637.7	93842.3	1.16304	0.00247546	0.227149	-2.13829	down
Lmhp206353	C23H24O12	Tricin-4'-O-glucoside*	苜蓿素-4'-O-葡萄糖苷*	Flavonoids	黄酮	Flavones	黄酮	-	1	344976	333844	207578	81652.7	79757.3	37097.7	1.08283	0.025628	0.223949	-2.15876	down
pmb2999	C22H22O11	Chrysoeriol-5-O-glucoside	金圣草黄素-5-O-葡萄糖苷	Flavonoids	黄酮	Flavones	黄酮	-	3	553246	527934	499415	123268	120779	108099	1.16501	0.000630037	0.222793	-2.16622	down
pmn001644	C23H20O14	Quercetin-3-O-(2''-O-acetyl)glucuronide	槲皮素-3-O-(2''-O-乙酰)葡萄糖醛酸苷	Flavonoids	黄酮	Flavonols	黄酮醇	-	3	90581.7	79465.5	122820	19679.1	18523.6	26372.4	1.14054	0.0246708	0.220493	-2.1812	down
Lmmp002463	C28H32O16	Sexangularetin-3-O-glucoside-7-O-rhamnoside	3,5,7,4'-四羟基-8-甲氧基黄酮-3-O-葡萄糖苷-7-O-鼠李糖苷	Flavonoids	黄酮	Flavonols	黄酮醇	-	1	5.54414e+06	5.92874e+06	4.94216e+06	1.05362e+06	1.34458e+06	1.20422e+06	1.15938	0.00249889	0.219458	-2.18798	down
Hmgp002121	C31H28O13	Hispidulin-7-O-(6''-O-p-Coumaroyl)Glucoside	高车前素-7-O-(6''-O-对香豆酰)葡萄糖苷	Flavonoids	黄酮	Flavones	黄酮	-	3	89471.2	97900.1	106130	18166.6	21885.2	23333.2	1.15988	0.0019031	0.215962	-2.21115	down
Cmyp005222	C23H24O12	Iristectorin A*	鸢尾甲苷A*	Flavonoids	黄酮	Isoflavones	异黄酮	37744-61-9	1	387963	361240	219809	79199	48320	80339.2	1.11256	0.0353962	0.214505	-2.22092	down
Wbtp004961	C15H10O7	1,2,4,5-tetrahydroxy-7-(hydroxymethyl)anthracene-9,10-dione	1,2,4,5-四羟基-7-(羟甲基)蒽-9,10-二酮	Flavonoids	黄酮	Other Flavonoids	其它类黄酮	-	2	234349	124453	94280.7	26808.2	17897.4	51999.8	1.03463	0.100737	0.213439	-2.22811	down
Li512111	C24H24O13	Isorhamnetin-3-O-(6''-acetylglucoside)	异鼠李素-3-O-(6''-乙酰)葡萄糖苷	Flavonoids	黄酮	Flavonols	黄酮醇	-	3	665196	566638	608875	134559	114770	142501	1.16207	0.00188251	0.212869	-2.23196	down
HJAP064	C25H24O15	Isorhamnetin-3-O-(6''-malonyl)glucoside*	异鼠李素-3-O-(6''-丙二酰)葡萄糖苷*	Flavonoids	黄酮	Flavonols	黄酮醇	-	1	338439	356468	265220	61970.8	69001.5	70594.2	1.15774	0.0114038	0.209937	-2.25197	down
mws0048	C21H20O10	Apigenin-8-C-Glucoside (Vitexin)*	芹菜素-8-C-葡萄糖苷 (牡荆素)*	Flavonoids	黄酮	Flavones	黄酮	3681-93-4	1	1.88107e+06	2.06478e+06	1.85113e+06	433041	368197	374825	1.16423	0.000834711	0.202875	-2.30134	down
Lmlp002990	C27H30O15	Isosaponarin(Isovitexin-4'-O-glucoside)	异皂草苷(异牡荆黄素-4'-O-葡萄糖苷)	Flavonoids	黄酮	Flavones	黄酮	19416-87-6	3	109869	214001	160346	40435.7	39981.3	17286.4	1.07655	0.0431723	0.201776	-2.30917	down
pme3514	C15H10O7	Morin	桑色素	Flavonoids	黄酮	Flavonols	黄酮醇	480-16-0	3	382038	609535	557724	109691	93566.1	109159	1.14667	0.0261814	0.20165	-2.31007	down
Lmfn004036	C20H18O11	Morin-3-O-lyxoside	桑色素-3-O-来苏糖苷	Flavonoids	黄酮	Flavonols	黄酮醇	-	1	397557	478252	453007	72739.3	113309	78550.5	1.14849	0.000880191	0.199124	-2.32826	down
mws1434	C21H20O10	Apigenin-6-C-glucoside (Isovitexin)*	芹菜素-6-C-葡萄糖苷 (异牡荆素)*	Flavonoids	黄酮	Flavones	黄酮	38953-85-4	1	1.97349e+06	1.99833e+06	2.08705e+06	409296	389608	393979	1.16742	0.000318076	0.196882	-2.34459	down
MWSHY0190	C28H32O15	Diosmetin-7-O-rutinoside (Diosmin)*	香叶木苷*	Flavonoids	黄酮	Flavones	黄酮	520-27-4	3	234839	264940	308861	36783.9	63155	58345.7	1.13895	0.00470092	0.195742	-2.35297	down
Jmgn004021	C21H22O11	6-C-Glucosyl-2-Hydroxynaringenin	6-碳葡萄糖基-2-羟基柚皮素	Flavonoids	黄酮	Flavanones	二氢黄酮	-	2	1.12571e+06	1.2464e+06	1.08328e+06	204555	266363	202633	1.15879	0.000730781	0.194927	-2.35899	down
Lmtp004044	C26H28O16	Quercetin-3-O-apiosyl(1→2)galactoside*	槲皮素-3-O-芹糖基(1→2)半乳糖苷*	Flavonoids	黄酮	Flavonols	黄酮醇	-	1	12806.3	19044.3	37926.7	4854.04	6131.35	2014.18	1.02212	0.125661	0.186301	-2.42429	down
pmp000413	C21H20O10	Genistein-8-C-glucoside	染料木素-8-C-葡萄糖苷	Flavonoids	黄酮	Isoflavones	异黄酮	66026-80-0	1	386684	404448	336705	62770.4	81825.5	63186.8	1.1586	0.00225008	0.184231	-2.44041	down
mws0913	C21H20O11	Kaempferol-3-O-galactoside (Trifolin)	山柰酚-3-O-半乳糖苷(三叶豆苷)	Flavonoids	黄酮	Flavonols	黄酮醇	23627-87-4	3	98131.6	108843	72090.4	16691.7	20605.4	13979.1	1.14466	0.0175947	0.183743	-2.44424	down
pmb3045	C23H22O13	Tricin-7-O-Glucuronide	苜蓿素-7-O-葡萄糖醛酸苷	Flavonoids	黄酮	Flavones	黄酮	-	2	7197.78	5617.7	10810	909.161	1924.41	1345.4	1.10878	0.047441	0.176884	-2.49912	down
mws0091	C21H20O12	Quercetin-3-O-glucoside (Isoquercitrin)	槲皮素-3-O-葡萄糖苷(异槲皮苷)	Flavonoids	黄酮	Flavonols	黄酮醇	482-35-9	1	94919.6	94733.1	113400	21304.8	14102.5	17672.4	1.15513	0.00268579	0.17515	-2.51334	down
mws4183	C20H18O11	Quercetin-3-O-arabinoside	槲皮素-3-O-阿拉伯糖苷(番石榴苷)	Flavonoids	黄酮	Flavonols	黄酮醇	22255-13-6	2	448729	501334	544166	73060	105004	77899.7	1.15605	0.00187735	0.171301	-2.54539	down
Lmnp002845	C22H22O11	Hispidulin-8-C-glucoside	高车前素-8-C-葡萄糖苷	Flavonoids	黄酮	Flavones	黄酮	-	1	135086	147282	165666	37265.4	20691.2	16413.2	1.12749	0.000574481	0.165992	-2.59082	down
pmb0542	C24H23O14+	Cyanidin-3-O-(6''-O-malonyl)glucoside	矢车菊素-3-O-(6''-O-丙二酰)葡萄糖苷	Flavonoids	黄酮	Anthocyanidins	花青素	171828-62-9	1	130686	136300	122236	18244.6	25909	20219	1.1589	0.000127689	0.165388	-2.59607	down
MWSHY0113	C21H20O12	Quercetin-3-O-galactoside (Hyperin)*	槲皮素-3-O-半乳糖苷 (金丝桃苷)*	Flavonoids	黄酮	Flavonols	黄酮醇	482-36-0	1	693698	688280	600245	101358	116092	110220	1.16476	0.00256208	0.165304	-2.59681	down
pme1773	C27H31O15+	Cyanidin-3-O-rutinoside (Keracyanin)	矢车菊素-3-O-芸香糖苷	Flavonoids	黄酮	Anthocyanidins	花青素	28338-59-2	3	1.10119e+06	984952	1.08851e+06	162059	153547	130132	1.16449	0.000896992	0.140405	-2.83233	down
mws0066	C16H12O7	Isorhamnetin; 3'-Methoxy-3,4',5,7-Tetrahydroxyflavone	异鼠李素	Flavonoids	黄酮	Flavonols	黄酮醇	480-19-3	1	58438.2	95927.8	103680	11119.8	8884.54	13985.5	1.14066	0.0320388	0.13172	-2.92445	down
Lmpn006208	C22H22O11	8-Methoxykaempferol-7-O-rhamnoside	8-甲氧基山柰酚-7-O-鼠李糖苷	Flavonoids	黄酮	Flavonols	黄酮醇	-	3	153520	160761	149886	21012.4	21567.3	17918	1.16545	0.000146301	0.130337	-2.93969	down
Lmmp003817	C24H22O14	Kaempferol-3-O-(6''-malonyl)glucoside*	山柰酚-3-O-(6''-丙二酰)葡萄糖苷*	Flavonoids	黄酮	Flavonols	黄酮醇	-	1	127993	194166	197726	17308	26338.9	20617.1	1.14903	0.0204026	0.123612	-3.01611	down
Lmjp002596	C26H28O16	Quercetin-3-O-sambubioside*	槲皮素-3-O-桑布双糖苷*	Flavonoids	黄酮	Flavonols	黄酮醇	83048-35-5	1	32197.3	18764	24665	1994.12	4069.99	3280.31	1.13315	0.0271967	0.12356	-3.01671	down
Lmmn003398	C23H22O12	Kaempferol-3-O-(6''-O-acetyl)glucoside	山柰酚-3-O-(6''-O-乙酰)葡萄糖苷	Flavonoids	黄酮	Flavonols	黄酮醇	-	3	545876	781327	741207	71384.1	88691.7	85271	1.15882	0.0136575	0.118616	-3.07563	down
mws1299	C21H20O11	Luteolin-8-C-glucoside (Orientin)	木犀草素-8-C-葡萄糖苷 (荭草素)	Flavonoids	黄酮	Flavones	黄酮	28608-75-5	2	2.80052e+06	4.29773e+06	3.59572e+06	427925	349198	470855	1.15607	0.0178036	0.116699	-3.09913	down
mws0089	C21H20O11	Kaempferol-7-O-glucoside	山柰酚-7-O-葡萄糖苷	Flavonoids	黄酮	Flavonols	黄酮醇	16290-07-6	2	336619	372879	416842	48932.3	39353	42098.4	1.16405	0.00435973	0.115759	-3.11081	down
MWSHY0162	C27H30O17	Quercetin-3-O-sophoroside (Baimaside)	槲皮素-3-O-槐糖苷(白麻苷)	Flavonoids	黄酮	Flavonols	黄酮醇	18609-17-1	3	9271.82	27523.8	13630.7	1373.27	3734.85	510.385	1.02205	0.109055	0.11142	-3.16592	down
pmp000587	C24H22O14	Luteolin-7-O-(6''-malonyl)glucoside*	木犀草素-7-O-(6''-丙二酰)葡萄糖苷*	Flavonoids	黄酮	Flavones	黄酮	-	1	172059	268139	209152	20893.5	30111.8	19085.8	1.1505	0.0191126	0.107941	-3.21169	down
pmb0578	C32H30O15	Luteolin-7-O-(6''-sinapoyl)glucoside	木犀草素-7-O-(6''-芥子酰)葡萄糖苷	Flavonoids	黄酮	Flavones	黄酮	-	3	693819	1.16798e+06	1.35492e+06	125196	100514	108126	1.14726	0.0392931	0.103782	-3.26838	down
HJAP011	C22H22O11	Chrysoeriol-8-C-glucoside (Scoparin)	金圣草黄素-8-C-葡萄糖苷 (金雀花素)	Flavonoids	黄酮	Flavones	黄酮	301-16-6	1	185226	227376	135339	15200.9	13818.3	27772.4	1.13746	0.0228764	0.103645	-3.27027	down
Zmjp004610	C25H28O13	5,4'-Dihydroxy-3,6,7,3'-tetramethoxyflavone-4'-O-glucoside	5,4'-二羟基-3,6,7,3'-四甲氧基黄酮-4'-O-葡萄糖苷	Flavonoids	黄酮	Flavones	黄酮	23279-19-8	3	33773.4	31553	42783.6	4471.39	2984.82	3619.95	1.15861	0.0101838	0.102453	-3.28697	down
Lmdp004892	C24H22O14	Kaempferol-3-O-(6''-malonyl)galactoside*	山柰酚-3-O-(6''-丙二酰)半乳糖苷*	Flavonoids	黄酮	Flavonols	黄酮醇	-	1	146429	193713	158950	17907.4	17289.2	14718.2	1.16281	0.00856319	0.100011	-3.32177	down
Wbtn004381	C15H12O8	1,3,6,8-tetrahydroxy-2,5-dimethoxyxanthen-9-one	1,3,6,8-四羟基-2,5-二甲氧基-9-蒽酮	Flavonoids	黄酮	Other Flavonoids	其它类黄酮	-	3	35006	50510.3	47758.2	5934.24	2993.85	3846.86	1.14671	0.0117599	0.0958545	-3.38301	down
mws1608	C21H20O11	Luteolin-6-C-glucoside (Isoorientin)	木犀草素-6-C-葡萄糖苷 (异荭草素)	Flavonoids	黄酮	Flavones	黄酮	4261-42-1	1	9.03988e+06	1.43607e+07	1.12666e+07	868228	1.02092e+06	1.15628e+06	1.15768	0.0205046	0.0878474	-3.50886	down
pmb0550	C21H21O11+	Cyanidin-3-O-glucoside (Kuromanin)	矢车菊素-3-O-葡萄糖苷	Flavonoids	黄酮	Anthocyanidins	花青素	47705-70-4	1	2.31466e+06	2.56912e+06	2.14565e+06	130532	110694	370401	1.12055	0.000298383	0.0870094	-3.52268	down
pmf0203	C22H23O11+	Peonidin-3-O-glucoside	芍药花素-3-O-葡萄糖苷	Flavonoids	黄酮	Anthocyanidins	花青素	68795-37-9	3	61204.4	72948.8	67379.7	3538.33	8632.7	3935.89	1.13992	0.000615778	0.079922	-3.64526	down
Lmtp003079	C28H33O15+	Peonidin-3-O-rutinoside	芍药花素-3-O-芸香糖苷	Flavonoids	黄酮	Anthocyanidins	花青素	-	1	164753	131979	167522	18942.6	13005.8	4695.87	1.11364	0.00291645	0.0789315	-3.66325	down
Zmxp003107	C27H30O16	Luteolin-7,3'-di-O-glucoside	木犀草素-7,3'-O-二葡萄糖苷	Flavonoids	黄酮	Flavones	黄酮	52187-80-1	3	138037	183313	167319	14241.5	6125.91	5894.3	1.14538	0.00563741	0.0537414	-4.21782	down
pmb0725	C33H32O15	Tricin-7-O-(2''-feruloyl)glucoside	苜蓿素-7-O-(2''-阿魏酰)葡萄糖苷	Flavonoids	黄酮	Flavones	黄酮	-	1	651982	842810	621635	24767.8	25639.7	41226	1.15931	0.0100187	0.0432964	-4.52961	down
Wbtn005483	C16H14O8	1,3,6-trihydroxy-2,5,7-trimethoxyxanthen-9-one	1,3,6-三羟基-2,5,7-三甲氧基-9-蒽酮	Flavonoids	黄酮	Other Flavonoids	其它类黄酮	-	1	469263	627917	553294	15518.6	11817.4	14346.8	1.16543	0.00719777	0.0252551	-5.30728	down
HJN074	C31H28O12	Procyanidin A6	原花青素 A6	Tannins	鞣质	Proanthocyanidins	原花青素	-	3	1434.05	4918.31	3812.22	9	9	9	1.15791	0.0813948	0.00265628	-8.55638	down
HJAP057	C17H14O6	Dihydroxy-dimethoxyflavone*	二羟基二甲氧基黄酮*	Flavonoids	黄酮	Flavones	黄酮	-	2	1759.6	2038.26	6779.13	9	9	9	1.15569	0.163466	0.00255271	-8.61375	down
MWSmce415	C17H14O6	Cirsimaritin (4',5-dihydroxy-6,7-dimethoxyflavone)*	蓟黄素 (4',5-二羟基-6,7-二甲氧基黄酮)*	Flavonoids	黄酮	Flavones	黄酮	6601-62-3	2	1759.6	2038.26	6779.13	9	9	9	1.15569	0.163466	0.00255271	-8.61375	down
Zmjp006969	C17H14O6	Pectolinarigenin*	柳穿鱼黄素*	Flavonoids	黄酮	Flavones	黄酮	520-12-7	2	828.806	3289.36	7072.62	9	9	9	1.14065	0.176956	0.0024127	-8.69514	down
Hmcp002316	C21H20O11	Isorhamnetin-3-O-arabinoside	异鼠李素-3-O-阿拉伯糖苷	Flavonoids	黄酮	Flavonols	黄酮醇	-	3	2710.48	4881.84	5317.98	9	9	9	1.16498	0.0334963	0.00209135	-8.90135	down
Lmgp004731	C21H20O10	Genistein-7-O-galactoside*	染料木素-7-O-半乳糖苷*	Flavonoids	黄酮	Isoflavones	异黄酮	-	3	7080.64	8118.23	564.184	9	9	9	1.11878	0.156735	0.00171287	-9.18937	down
mws1422	C15H14O5	Epiafzelechin	表阿夫儿茶精	Flavonoids	黄酮	Flavanols	黄烷醇类	24808-04-6	2	6410.9	12469.9	4884.73	9	9	9	1.16336	0.0760442	0.0011361	-9.7817	down
mws2186	C20H18O11	Avicularin(Quercetin-3-O-α-L-arabinofuranoside)*	扁蓄苷(广寄生苷)*	Flavonoids	黄酮	Flavonols	黄酮醇	572-30-5	1	11008.6	22875.1	30893.2	9	9	9	1.16414	0.0647385	0.000416815	-11.2283	down

## Sheet: FS3
Index	Formula	Compounds	物质	Class I	物质一级分类	Class II	物质二级分类	CAS	Level	DFP2-1	DFP2-2	DFP2-3	DFP3-1	DFP3-2	DFP3-3	VIP	P-value	Fold_Change	Log2FC	Type
pmf0392	C17H16O6	Persicogenin (5,3'-dihydroxy-7,4'-dimethoxyflavanone)	桃苷元 (5,3'-二羟基-7,4'-二甲氧基黄烷酮)	Flavonoids	黄酮	Flavanones	二氢黄酮	28590-40-1	3	9	9	9	111008	5968.05	7517.27	1.22497	0.355002	4610.87	12.1708	up
mws0038	C17H14O6	5,4'-Dihydroxy-3,7-dimethoxyflavone(Kumatakenin)	5,4'-二羟基-3,7-二甲氧基黄酮(华良姜素,熊竹素)	Flavonoids	黄酮	Flavonols	黄酮醇	3301-49-3	3	107248	64805.9	134149	1.99272e+06	435524	471234	1.11737	0.234018	9.46916	3.24324	up
Lmsp008392	C17H14O6	4',5-Dihydroxy-3',5'-dimethoxyflavone	4',5-二羟基-3',5'-二甲氧基黄酮	Flavonoids	黄酮	Flavones	黄酮	-	2	7915.06	6302.58	14122.4	161604	31438.7	38813.3	1.08247	0.249035	8.18121	3.03232	up
Lmjn005592	C18H16O7	Cirsilineol (4',5-Dihydroxy-3',6,7-trimethoxyflavone)	甲基条叶蓟素	Flavonoids	黄酮	Flavanones	二氢黄酮	41365-32-6	2	50543.6	28362.9	44307.9	198307	231773	304540	1.22548	0.0192468	5.96213	2.57583	up
mws1474	C18H16O7	5,7-Dihydroxy-3',4',5'-trimethoxyflavone	5,7-二羟基-3',4',5'-三甲氧基黄酮	Flavonoids	黄酮	Flavones	黄酮	18103-42-9	3	18852.7	8478.68	15694.6	61776.3	75598.6	110028	1.19629	0.0366133	5.75009	2.52358	up
Zmhp004065	C18H16O7	7,8-Dihydroxy-5,6,4'-trimethoxyflavone	7,8-二羟基-5,6,4'-三甲氧基黄酮	Flavonoids	黄酮	Flavones	黄酮	-	3	12597	4001.31	11997.3	42301.2	51216.1	66315.8	1.15593	0.0147872	5.58943	2.4827	up
pmp000008	C19H18O7	5-Hydroxy-6,7,3',4'-tetramethoxyflavone	5-羟基-6,7,3',4'-四甲氧基黄酮	Flavonoids	黄酮	Flavones	黄酮	21763-80-4	3	3662.49	3282.6	7886.57	11036.6	16414.3	25921.7	1.08866	0.0856223	3.59856	1.84742	up
HJAP058	C19H20O6	5,6,7,4'-Tetramethoxyflavanone	5,6,7,4'-四甲氧基黄烷酮	Flavonoids	黄酮	Flavanones	二氢黄酮	2569-77-9	3	12170.5	11988.2	7611.84	28058.8	36274.3	41176.1	1.20199	0.0139561	3.32098	1.73161	up
pmp000588	C25H24O14	Diosmetin-7-O-(6''-malonyl)glucoside	香叶木素-7-O-(6''-O-丙二酰)葡萄糖苷	Flavonoids	黄酮	Flavones	黄酮	-	2	3240.44	4510.83	4701.67	13886.7	11781.3	15132.8	1.22453	0.00388383	3.27639	1.71211	up
Zayn006347	C16H10O8	3,3'-O-Dimethylellagic Acid	3,3'-O-二甲基鞣花酸	Tannins	鞣质	Tannin	鞣质	2239-88-5	3	37167.8	22992.1	19268.6	69871.8	87271.7	95650.5	1.1864	0.00476356	3.18266	1.67023	up
Lmmn006022	C22H22O11	Rhamnetin-3-O-rhamnoside	鼠李素-3-O-鼠李糖苷	Flavonoids	黄酮	Flavonols	黄酮醇	20188-83-4	3	11534.7	10549.3	13598.1	32510	26126.5	40634.2	1.21071	0.0323132	2.78209	1.47617	up
pmb0608	C25H24O14	Chrysoeriol-7-O-(6''-malonyl)glucoside	金圣草黄素-7-O-(6''-丙二酰)葡萄糖苷	Flavonoids	黄酮	Flavones	黄酮	-	1	136723	122210	68531.4	231964	199153	336413	1.08433	0.0518218	2.34385	1.22888	up
mws0044	C15H12O7	Taxifolin(Dihydroquercetin)	花旗松素(二氢槲皮素)	Flavonoids	黄酮	Flavanonols	二氢黄酮醇	480-18-2	3	10421.4	12968	18670.8	5254.95	10097.3	5614.87	1.02049	0.0833056	0.498503	-1.00433	down
Lmmp003091	C27H30O16	Quercetin-3-O-(4''-O-glucosyl)rhamnoside	槲皮素-3-O-(4''-O-葡萄糖基)鼠李糖苷	Flavonoids	黄酮	Flavonols	黄酮醇	59262-54-3	2	6.3288e+06	7.89039e+06	6.16875e+06	3.80738e+06	2.18194e+06	4.14776e+06	1.07517	0.0142497	0.49721	-1.00807	down
Lmtn002796	C21H22O11	Aromadendrin-7-O-glucoside*	香橙素-7-O-葡萄糖苷*	Flavonoids	黄酮	Flavanonols	二氢黄酮醇	28189-90-4	1	459485	535523	341479	212860	236130	206151	1.16932	0.0532844	0.490196	-1.02857	down
Jmgn004021	C21H22O11	6-C-Glucosyl-2-Hydroxynaringenin	6-碳葡萄糖基-2-羟基柚皮素	Flavonoids	黄酮	Flavanones	二氢黄酮	-	2	526588	522056	347961	204555	266363	202633	1.14584	0.042231	0.482277	-1.05207	down
MWSHY0064	C28H32O16	Isorhamnetin-3-O-neohesperidoside	异鼠李素-3-O-新橙皮糖苷	Flavonoids	黄酮	Flavonols	黄酮醇	55033-90-4	1	4.33867e+06	3.61765e+06	2.92033e+06	2.13757e+06	1.81629e+06	1.24454e+06	1.10965	0.0238984	0.477941	-1.06509	down
pmb0579	C33H32O15	Chrysoeriol-7-O-(6''-sinapoyl)glucoside	金圣草黄素-7-O-(6''-芥子酰)葡萄糖苷	Flavonoids	黄酮	Flavones	黄酮	-	3	1.40883e+06	1.91558e+06	1.09363e+06	575890	648507	753023	1.14341	0.0708034	0.447578	-1.15979	down
Zbdp005176	C16H12O7	Scandione	Scandione	Flavonoids	黄酮	Other Flavonoids	其它类黄酮	-	1	213797	207589	224107	70821.6	93844	124112	1.17312	0.0108189	0.447374	-1.16045	down
MW0139572	C17H14O7	Rhamnazin	鼠李秦素	Flavonoids	黄酮	Flavonols	黄酮醇	552-54-5	3	667932	1.00214e+06	431940	295573	282731	356245	1.04268	0.140491	0.444597	-1.16943	down
mws0064	C15H12O6	Eriodictyol (5,7,3',4'-Tetrahydroxyflavanone)	圣草酚	Flavonoids	黄酮	Flavanones	二氢黄酮	552-58-9	3	97535.4	146073	65936.1	53366.1	46859.8	37220.8	1.05004	0.127839	0.444029	-1.17127	down
MWSHY0135	C28H32O16	Isorhamnetin-3-O-rutinoside (Narcissin)	异鼠李素-3-O-芸香糖苷 (水仙苷)	Flavonoids	黄酮	Flavonols	黄酮醇	604-80-8	3	4.08455e+06	2.90077e+06	4.15595e+06	2.17341e+06	1.54813e+06	1.22023e+06	1.12522	0.0178104	0.443555	-1.17282	down
pma6640	C22H22O12	3'-O-Methyltricetin-7-O-glucoside	3'-O-甲基五羟黄酮-7-O-葡萄糖苷	Flavonoids	黄酮	Flavones	黄酮	-	3	1.03895e+06	627431	999592	385649	400504	372918	1.16544	0.0613604	0.434765	-1.20169	down
Lmsp003161	C33H40O20	Kaempferol-3-O-sophoroside-7-O-rhamnoside*	山柰酚-3-O-槐糖苷-7-O-鼠李糖苷*	Flavonoids	黄酮	Flavonols	黄酮醇	-	3	58538.7	54262.9	52885.6	23233.3	24282.8	24362.4	1.25362	0.00205962	0.43382	-1.20483	down
pmp001105	C33H40O20	Kaempferol-3-O-neohesperidoside-7-O-glucoside*	山柰酚-3-O-新橙皮糖苷-7-O-葡萄糖苷*	Flavonoids	黄酮	Flavonols	黄酮醇	-	3	58538.7	54262.9	52885.6	23233.3	24282.8	24362.4	1.25362	0.00205962	0.43382	-1.20483	down
pmb0665	C27H30O16	Orientin-7-O-glucoside	荭草素-7-O-葡萄糖苷	Flavonoids	黄酮	Flavones	黄酮	-	3	216380	222641	308498	64289.7	150047	109148	1.08278	0.0229324	0.432744	-1.20841	down
Lmsp003939	C28H32O16	Isorhamnetin-3-O-galactoide-7-O-rhamnoside*	异鼠李素-3-O-半乳糖苷-7-O-鼠李糖苷*	Flavonoids	黄酮	Flavonols	黄酮醇	-	1	951273	836749	710428	516063	312002	248141	1.10747	0.0118451	0.430749	-1.21508	down
Lmsp004045	C28H32O16	Isorhamnetin-3-O-glucoside-7-O-rhamnoside*	异鼠李素-3-O-葡萄糖苷-7-O-鼠李糖苷*	Flavonoids	黄酮	Flavonols	黄酮醇	17331-71-4	1	951273	836749	710428	516063	312002	248141	1.10747	0.0118451	0.430749	-1.21508	down
Wbtp004961	C15H10O7	1,2,4,5-tetrahydroxy-7-(hydroxymethyl)anthracene-9,10-dione	1,2,4,5-四羟基-7-(羟甲基)蒽-9,10-二酮	Flavonoids	黄酮	Other Flavonoids	其它类黄酮	-	2	88307	80942.4	56135.6	26808.2	17897.4	51999.8	1.00389	0.0384886	0.429068	-1.22072	down
pmb0628	C27H32O16	Eriodictyol-8-C-glucoside-4'-O-glucoside	圣草酚-8-C-葡萄糖苷-4'-O-葡萄糖苷	Flavonoids	黄酮	Flavanones	二氢黄酮	-	3	15107.6	26515.6	15554.7	7754.02	10033.4	6598.61	1.11914	0.0905106	0.426495	-1.2294	down
Lnrp102163	C33H40O20	Quercetin-3-O-rutinoside-7-O-rhamnoside	槲皮素-3-O-芸香糖苷-7-O-鼠李糖苷	Flavonoids	黄酮	Flavonols	黄酮醇	-	3	26472.3	14206.9	31011.1	11110	7046.13	11725.5	1.03461	0.0989706	0.416816	-1.26252	down
mws0089	C21H20O11	Kaempferol-7-O-glucoside	山柰酚-7-O-葡萄糖苷	Flavonoids	黄酮	Flavonols	黄酮醇	16290-07-6	2	113161	106445	94123.4	48932.3	39353	42098.4	1.23179	0.00235629	0.415593	-1.26676	down
Lmtn002997	C22H22O13	Mearnsetin-3-O-glucoside	3,5,7,3',5'-五羟基-4'-甲氧基黄酮-3-O-葡萄糖苷	Flavonoids	黄酮	Flavones	黄酮	-	3	330794	388327	259531	128745	135397	142324	1.21109	0.0348479	0.415333	-1.26766	down
MW0124445	C20H20O11	Irisxanthone	鸢尾口山酮	Flavonoids	黄酮	Other Flavonoids	其它类黄酮	51419-56-8	3	3.82874e+06	4.90563e+06	2.86937e+06	1.77079e+06	1.64135e+06	1.32472e+06	1.16541	0.0539509	0.408218	-1.29259	down
Lmzp004885	C17H14O7	Tricin (5,7,4'-Trihydroxy-3',5'-dimethoxyflavone)	苜蓿素(麦黄酮)	Flavonoids	黄酮	Flavones	黄酮	520-32-1	3	181113	254867	92646.2	67508.2	68436.8	79479.7	1.0081	0.15503	0.407518	-1.29506	down
Lmcp003788	C22H22O12	Isotamarixin	异柽柳苷	Flavonoids	黄酮	Flavonols	黄酮醇	-	2	291554	201551	243733	96212.4	87669.8	113676	1.20392	0.0227922	0.403832	-1.30817	down
pmn001649	C60H50O24	Cinnamtannin A2	肉桂单宁 A2	Tannins	鞣质	Tannin	鞣质	86631-38-1	2	9210.79	7931.11	5388.16	1708.12	4129.66	3221.36	1.0602	0.0360701	0.402091	-1.31441	down
pmb2999	C22H22O11	Chrysoeriol-5-O-glucoside	金圣草黄素-5-O-葡萄糖苷	Flavonoids	黄酮	Flavones	黄酮	-	3	310200	310269	260310	123268	120779	108099	1.24228	0.00565369	0.399812	-1.32261	down
Smsp002643	C27H31O14+	Pelargonidin-3-O-rutinoside	天竺葵素-3-O-芸香糖苷	Flavonoids	黄酮	Anthocyanidins	花青素	-	3	291438	257878	236738	76760.1	117729	118031	1.1967	0.00183277	0.397582	-1.33068	down
Lmfn004093	C21H24O10	Phloretin-4'-O-glucoside (Trilobatin)	根皮素-4'-O-葡萄糖苷	Flavonoids	黄酮	Chalcones	查耳酮	4192-90-9	2	4.66618e+06	4.46395e+06	3.25814e+06	1.66553e+06	1.54697e+06	1.69301e+06	1.21537	0.0286092	0.39598	-1.3365	down
Zmzp004111	C16H12O7	Selagin	卷柏石松素	Flavonoids	黄酮	Flavones	黄酮	-	2	526728	567550	533850	257194	162959	219422	1.20544	0.00218914	0.392828	-1.34803	down
Hmgp002036	C22H22O12	Nepetin-7-O-glucoside(Nepitrin)*	泽兰黄酮-7-O-葡萄糖苷(假荆芥属苷)*	Flavonoids	黄酮	Flavones	黄酮	569-90-4	1	1.14862e+06	932945	819614	316744	390128	426938	1.20941	0.017608	0.39081	-1.35546	down
pmp000127	C28H32O16	Chrysoeriol-6,8-di-C-glucoside	金圣草黄素-6,8-二-C-葡萄糖苷	Flavonoids	黄酮	Flavones	黄酮	-	3	362748	326577	308351	125489	114926	135131	1.24394	0.00262201	0.37642	-1.40958	down
pme1611	C21H22O10	Isohemiphloin	异柚葡萄糖苷	Flavonoids	黄酮	Flavanones	二氢黄酮	3682-02-8	3	51314.1	65081	49302.4	19116.2	17221.5	24486.3	1.21349	0.00985048	0.367079	-1.44584	down
Lmmp002463	C28H32O16	Sexangularetin-3-O-glucoside-7-O-rhamnoside	3,5,7,4'-四羟基-8-甲氧基黄酮-3-O-葡萄糖苷-7-O-鼠李糖苷	Flavonoids	黄酮	Flavonols	黄酮醇	-	1	3.95825e+06	3.37659e+06	2.51039e+06	1.05362e+06	1.34458e+06	1.20422e+06	1.2026	0.034245	0.365904	-1.45046	down
pme3227	C27H30O14	Vitexin-2''-O-rhamnoside	牡荆素-2''-O-鼠李糖苷	Flavonoids	黄酮	Flavones	黄酮	64820-99-1	1	4.18312e+06	3.80723e+06	4.15047e+06	1.32692e+06	1.36751e+06	1.62554e+06	1.24662	0.000102782	0.355821	-1.49077	down
Hagn002504	C19H16O7	5,7,5'-Trimethoxy-3',4'-methylenedioxyflavonoid	5,7,5'-三甲氧基-3',4'-亚甲二氧基黄酮	Flavonoids	黄酮	Flavones	黄酮	-	3	428616	389930	336149	119849	145622	144043	1.23755	0.00707744	0.354651	-1.49553	down
Lmmp002963	C28H32O16	6-C-Methylquercetin-3-O-rutinoside	6-C-甲基槲皮素-3-O-芸香糖苷	Flavonoids	黄酮	Flavonols	黄酮醇	-	1	630220	582039	918051	324740	205659	223684	1.17416	0.0366719	0.353978	-1.49827	down
Zmhp005139	C25H24O15	Tamarixetin-3-O-(6''-malonyl)glucoside*	柽柳黄素-3-O-(6''-丙二酰)葡萄糖苷*	Flavonoids	黄酮	Flavonols	黄酮醇	-	1	259262	215785	201046	74494.1	80358.4	81769.9	1.24181	0.0128587	0.349985	-1.51464	down
Lmgp004217	C28H32O15	Diosmetin-8-C-(2''-O-rhamnosyl)glucoside	香叶木素-8-C-(2''-O-鼠李糖基)葡萄糖苷	Flavonoids	黄酮	Flavones	黄酮	98891-92-0	1	551249	606792	464588	205212	193490	164990	1.2349	0.0090839	0.347394	-1.52535	down
Lmyp004081	C27H30O14	Isovitexin-2''-O-rhamnoside	异牡荆素-2''-O-鼠李糖苷	Flavonoids	黄酮	Flavones	黄酮	-	3	61121.5	81927.7	56725.3	9678	30937.6	24904.9	1.07961	0.0121784	0.327973	-1.60835	down
pmb0738	C34H34O16	Tricin-7-O-(2''-Sinapoyl)glucoside	苜蓿素-7-O-(2''-芥子酰)葡萄糖苷	Flavonoids	黄酮	Flavones	黄酮	-	1	6.67407e+06	1.02931e+07	5.14077e+06	2.09031e+06	2.32553e+06	2.7099e+06	1.17068	0.0802008	0.322315	-1.63346	down
pmp000237	C26H26O15	Apigenin-6-C-(2''-glucuronyl)xyloside	芹菜素-6-C-(2''-葡萄糖醛酸基)木糖苷	Flavonoids	黄酮	Flavones	黄酮	-	3	2.0717e+06	1.80767e+06	1.87815e+06	525037	619463	652346	1.24787	0.000782341	0.312087	-1.67998	down
Smhp003438	C27H30O16	Luteolin-6,8-di-C-glucoside	木犀草素-6,8-C-二葡萄糖苷	Flavonoids	黄酮	Flavones	黄酮	29428-58-8	3	520690	494425	423124	124761	159672	162065	1.23908	0.00306438	0.310447	-1.68758	down
Li512111	C24H24O13	Isorhamnetin-3-O-(6''-acetylglucoside)	异鼠李素-3-O-(6''-乙酰)葡萄糖苷	Flavonoids	黄酮	Flavonols	黄酮醇	-	3	518203	459950	284561	134559	114770	142501	1.18531	0.0520372	0.310308	-1.68823	down
Lmfn004036	C20H18O11	Morin-3-O-lyxoside	桑色素-3-O-来苏糖苷	Flavonoids	黄酮	Flavonols	黄酮醇	-	1	294869	307224	253200	72739.3	113309	78550.5	1.22439	0.00090468	0.309366	-1.69261	down
pmn001644	C23H20O14	Quercetin-3-O-(2''-O-acetyl)glucuronide	槲皮素-3-O-(2''-O-乙酰)葡萄糖醛酸苷	Flavonoids	黄酮	Flavonols	黄酮醇	-	3	79432.2	68945.8	61155.6	19679.1	18523.6	26372.4	1.22447	0.0046423	0.308185	-1.69813	down
Hmzp003994	C22H22O12	Pedaliin*	胡麻素-6-O-葡萄糖苷*	Flavonoids	黄酮	Flavones	黄酮	22860-72-6	3	325694	252877	275347	88456.6	78637.7	93842.3	1.24082	0.00934232	0.305576	-1.7104	down
mws0091	C21H20O12	Quercetin-3-O-glucoside (Isoquercitrin)	槲皮素-3-O-葡萄糖苷(异槲皮苷)	Flavonoids	黄酮	Flavonols	黄酮醇	482-35-9	1	68417.9	57633.1	54266.3	21304.8	14102.5	17672.4	1.22262	0.00338377	0.294368	-1.76431	down
Hmgp002121	C31H28O13	Hispidulin-7-O-(6''-O-p-Coumaroyl)Glucoside	高车前素-7-O-(6''-O-对香豆酰)葡萄糖苷	Flavonoids	黄酮	Flavones	黄酮	-	3	77255.7	72025.4	68253.3	18166.6	21885.2	23333.2	1.24758	0.000282382	0.291379	-1.77903	down
pmb0603	C28H32O16	Chrysoeriol-7,4'-di-O-glucoside	金圣草黄素-7,4'-二-O-葡萄糖苷	Flavonoids	黄酮	Flavones	黄酮	-	3	12461.3	13190.1	20132.6	2843.06	4233.66	6231.73	1.16026	0.0334599	0.290679	-1.7825	down
Zmhp002409	C27H30O16	Isoluteolin-6,8-di-C-glucoside	异木犀草素-6,8-二-C-葡萄糖苷	Flavonoids	黄酮	Flavones	黄酮	-	3	515400	531824	490481	166389	149282	131122	1.2494	2.59368e-05	0.290558	-1.7831	down
mws4183	C20H18O11	Quercetin-3-O-arabinoside	槲皮素-3-O-阿拉伯糖苷(番石榴苷)	Flavonoids	黄酮	Flavonols	黄酮醇	22255-13-6	2	301494	307556	275551	73060	105004	77899.7	1.2402	0.000115193	0.289354	-1.78909	down
Lmmp003817	C24H22O14	Kaempferol-3-O-(6''-malonyl)glucoside*	山柰酚-3-O-(6''-丙二酰)葡萄糖苷*	Flavonoids	黄酮	Flavonols	黄酮醇	-	1	69379.1	67036.5	86375	17308	26338.9	20617.1	1.23101	0.00581322	0.28845	-1.79361	down
HJAP119	C34H42O20	Rhamnetin-3-O-Rutinoside-5-O-rhamnoside	鼠李素-3-O-芸香糖苷-5-O-鼠李糖苷	Flavonoids	黄酮	Flavonols	黄酮醇	-	2	821211	775050	478449	166269	98831.4	330995	1.07947	0.024359	0.287315	-1.79929	down
Wbtn004381	C15H12O8	1,3,6,8-tetrahydroxy-2,5-dimethoxyxanthen-9-one	1,3,6,8-四羟基-2,5-二甲氧基-9-蒽酮	Flavonoids	黄酮	Other Flavonoids	其它类黄酮	-	3	16297.9	13765.4	14428.5	5934.24	2993.85	3846.86	1.19216	0.000870665	0.287131	-1.80022	down
Lmnp002413	C27H30O15	Luteolin-6-C-glucoside-7-O-rhamnoside	木犀草素-6-C-葡萄糖苷-7-O-鼠李糖苷	Flavonoids	黄酮	Flavones	黄酮	-	2	7.59384e+06	9.40885e+06	8.38651e+06	2.36932e+06	2.42825e+06	2.39154e+06	1.25394	0.00736608	0.283156	-1.82033	down
MWSHY0113	C21H20O12	Quercetin-3-O-galactoside (Hyperin)*	槲皮素-3-O-半乳糖苷 (金丝桃苷)*	Flavonoids	黄酮	Flavonols	黄酮醇	482-36-0	1	381218	450547	325899	101358	116092	110220	1.243	0.0155217	0.283044	-1.8209	down
pmb2586	C30H26O13	Gallocatechin-(4α→8)-catechin	没食子儿茶素-(4α→8)-儿茶素	Flavonoids	黄酮	Flavanols	黄烷醇类	-	3	300914	319219	310410	79329.1	85949.6	96991.2	1.25349	7.22318e-06	0.281846	-1.82702	down
Lmlp002990	C27H30O15	Isosaponarin(Isovitexin-4'-O-glucoside)	异皂草苷(异牡荆黄素-4'-O-葡萄糖苷)	Flavonoids	黄酮	Flavones	黄酮	19416-87-6	3	96473.3	130038	123288	40435.7	39981.3	17286.4	1.15503	0.00363437	0.279312	-1.84005	down
Lmmn003398	C23H22O12	Kaempferol-3-O-(6''-O-acetyl)glucoside	山柰酚-3-O-(6''-O-乙酰)葡萄糖苷	Flavonoids	黄酮	Flavonols	黄酮醇	-	3	261152	301981	325475	71384.1	88691.7	85271	1.24913	0.00477718	0.276102	-1.85673	down
Hmln002199	C23H22O13	Quercetin-3-O-(6''-O-acetyl)galactoside*	槲皮素-3-O-(6''-O-乙酰)半乳糖苷*	Flavonoids	黄酮	Flavonols	黄酮醇	-	2	3.22456e+06	4.35148e+06	2.77897e+06	913572	903408	1.04091e+06	1.22873	0.0323434	0.275991	-1.85731	down
mws1434	C21H20O10	Apigenin-6-C-glucoside (Isovitexin)*	芹菜素-6-C-葡萄糖苷 (异牡荆素)*	Flavonoids	黄酮	Flavones	黄酮	38953-85-4	1	1.41021e+06	1.47523e+06	1.50155e+06	409296	389608	393979	1.25794	0.000384294	0.271913	-1.87878	down
pmn001416	C24H20O9	Catechin-(7,8-bc)-4α-(3,4-dihydroxyphenyl)-dihydro-2-(3H)-one	儿茶素-(7,8-bc)-4α-(3,4-二羟基苯基)-二氢-2-(3H)-酮	Flavonoids	黄酮	Flavanols	黄烷醇类	-	2	25883.8	26841.4	17966	10008.3	4149.36	4056.23	1.14036	0.00937546	0.257654	-1.95649	down
mws0048	C21H20O10	Apigenin-8-C-Glucoside (Vitexin)*	芹菜素-8-C-葡萄糖苷 (牡荆素)*	Flavonoids	黄酮	Flavones	黄酮	3681-93-4	1	1.43142e+06	1.74682e+06	1.39892e+06	433041	368197	374825	1.24757	0.00777911	0.256941	-1.96049	down
HJAP064	C25H24O15	Isorhamnetin-3-O-(6''-malonyl)glucoside*	异鼠李素-3-O-(6''-丙二酰)葡萄糖苷*	Flavonoids	黄酮	Flavonols	黄酮醇	-	1	273973	277826	234993	61970.8	69001.5	70594.2	1.25234	0.00376961	0.256188	-1.96473	down
pmp001080	C28H32O15	Diosmetin-7-O-Neohesperidoside (Neodiosmin)*	香叶木素-7-O-新橘皮糖苷*	Flavonoids	黄酮	Flavones	黄酮	38665-01-9	3	116187	101312	69350	23899.9	31572.9	16867.7	1.19044	0.0269107	0.25219	-1.98742	down
pmp000413	C21H20O10	Genistein-8-C-glucoside	染料木素-8-C-葡萄糖苷	Flavonoids	黄酮	Isoflavones	异黄酮	66026-80-0	1	346680	235618	257040	62770.4	81825.5	63186.8	1.23149	0.0221134	0.247556	-2.01417	down
pma0249	C22H22O12	3'-O-Methyltricetin-5-O-glucoside*	3'-O-甲基五羟黄酮-5-O-葡萄糖苷*	Flavonoids	黄酮	Flavones	黄酮	-	3	501176	471536	436549	127166	107650	111607	1.25125	0.00126412	0.24582	-2.02433	down
MW0139490	C23H22O13	[6-[2-(3,4-Dihydroxyphenyl)-5,7-dihydroxy-4-oxochromen-3-yl]oxy-3,4,5-trihydroxyoxan-2-yl]methyl acetate*	槲皮素3-(6′′-乙酰基葡萄糖苷）*	Flavonoids	黄酮	Flavones	黄酮	54542-51-7	2	3.69536e+06	3.72258e+06	3.42245e+06	946460	858977	858187	1.25532	0.000515446	0.245713	-2.02495	down
pmp000587	C24H22O14	Luteolin-7-O-(6''-malonyl)glucoside*	木犀草素-7-O-(6''-丙二酰)葡萄糖苷*	Flavonoids	黄酮	Flavones	黄酮	-	1	75898.7	95276.2	120207	20893.5	30111.8	19085.8	1.22169	0.0228131	0.240547	-2.05561	down
Lmfp004055	C20H18O11	Morin-3-O-xyloside*	桑色素-3-O-木糖苷*	Flavonoids	黄酮	Flavonols	黄酮醇	-	1	15067.7	23321.9	18944.7	8584.74	1737.28	3429.63	1.07621	0.0104511	0.23985	-2.05979	down
Lmjp002596	C26H28O16	Quercetin-3-O-sambubioside*	槲皮素-3-O-桑布双糖苷*	Flavonoids	黄酮	Flavonols	黄酮醇	83048-35-5	1	6535.91	16323	20275	1994.12	4069.99	3280.31	1.11265	0.107123	0.216638	-2.20664	down
pmp000589	C24H22O15	Quercetin-7-O-(6''-malonyl)glucoside	槲皮素-7-O-(6''-丙二酰)葡萄糖苷	Flavonoids	黄酮	Flavonols	黄酮醇	-	1	828785	894438	721324	114742	203001	211126	1.2193	0.00107599	0.216346	-2.20859	down
Lmdp004892	C24H22O14	Kaempferol-3-O-(6''-malonyl)galactoside*	山柰酚-3-O-(6''-丙二酰)半乳糖苷*	Flavonoids	黄酮	Flavonols	黄酮醇	-	1	81328.3	62811.7	90059.7	17907.4	17289.2	14718.2	1.24302	0.0155792	0.213129	-2.2302	down
Hmcp002187	C23H24O13	Limocitrin-3-O-galactoside	柠檬素-3-O-半乳糖苷	Flavonoids	黄酮	Flavonols	黄酮醇	-	2	24288.1	17577.9	11612	2454.7	5354.25	3428.17	1.17078	0.05488	0.210126	-2.25067	down
Lmnp002845	C22H22O11	Hispidulin-8-C-glucoside	高车前素-8-C-葡萄糖苷	Flavonoids	黄酮	Flavones	黄酮	-	1	137073	144417	75785	37265.4	20691.2	16413.2	1.16243	0.040347	0.208159	-2.26424	down
MWSHY0190	C28H32O15	Diosmetin-7-O-rutinoside (Diosmin)*	香叶木苷*	Flavonoids	黄酮	Flavones	黄酮	520-27-4	3	252393	294894	216061	36783.9	63155	58345.7	1.22661	0.00692991	0.207356	-2.26982	down
pme3514	C15H10O7	Morin	桑色素	Flavonoids	黄酮	Flavonols	黄酮醇	480-16-0	3	842712	397583	273903	109691	93566.1	109159	1.13676	0.146075	0.206324	-2.27701	down
mws0913	C21H20O11	Kaempferol-3-O-galactoside (Trifolin)	山柰酚-3-O-半乳糖苷(三叶豆苷)	Flavonoids	黄酮	Flavonols	黄酮醇	23627-87-4	3	74795.4	130697	61851.4	16691.7	20605.4	13979.1	1.20379	0.0751294	0.191799	-2.38234	down
pmb3045	C23H22O13	Tricin-7-O-Glucuronide	苜蓿素-7-O-葡萄糖醛酸苷	Flavonoids	黄酮	Flavones	黄酮	-	2	12001.2	3874.07	6138.26	909.161	1924.41	1345.4	1.12879	0.131499	0.189837	-2.39717	down
pme3285	C15H14O5	Afzelechin (3,5,7,4'-Tetrahydroxyflavan)	阿夫儿茶精	Flavonoids	黄酮	Flavanols	黄烷醇类	2545-00-8	1	26028.2	19687.6	25888.2	4558.2	7532.85	999.042	1.07507	0.00237214	0.182812	-2.45157	down
Lmyp001666	C33H41O20+	Cyanidin-3-O-glucosylrutinoside	矢车菊素-3-O-葡萄糖基芸香糖苷	Flavonoids	黄酮	Anthocyanidins	花青素	-	1	39986.4	43989.1	30896.5	6474.79	6570.45	6705.77	1.2485	0.0145765	0.171939	-2.54003	down
HJAP011	C22H22O11	Chrysoeriol-8-C-glucoside (Scoparin)	金圣草黄素-8-C-葡萄糖苷 (金雀花素)	Flavonoids	黄酮	Flavones	黄酮	301-16-6	1	103541	153262	74224	15200.9	13818.3	27772.4	1.18822	0.0535563	0.171562	-2.5432	down
mws1299	C21H20O11	Luteolin-8-C-glucoside (Orientin)	木犀草素-8-C-葡萄糖苷 (荭草素)	Flavonoids	黄酮	Flavones	黄酮	28608-75-5	2	2.38026e+06	3.07107e+06	2.36447e+06	427925	349198	470855	1.24629	0.00982525	0.159674	-2.6468	down
Wbtn009443	C18H14O6	O-Demethylforbexanthone	O-Demethylforbexanthone	Flavonoids	黄酮	Other Flavonoids	其它类黄酮	92609-77-3	3	871060	856706	615675	141449	101625	109673	1.23968	0.01375	0.150526	-2.73192	down
Lmpn006208	C22H22O11	8-Methoxykaempferol-7-O-rhamnoside	8-甲氧基山柰酚-7-O-鼠李糖苷	Flavonoids	黄酮	Flavonols	黄酮醇	-	3	123307	186352	98550.8	21012.4	21567.3	17918	1.23242	0.0470344	0.148203	-2.75436	down
mws0066	C16H12O7	Isorhamnetin; 3'-Methoxy-3,4',5,7-Tetrahydroxyflavone	异鼠李素	Flavonoids	黄酮	Flavonols	黄酮醇	480-19-3	1	157809	64720.4	23177.8	11119.8	8884.54	13985.5	1.03743	0.218088	0.138335	-2.85377	down
Zmjp004610	C25H28O13	5,4'-Dihydroxy-3,6,7,3'-tetramethoxyflavone-4'-O-glucoside	5,4'-二羟基-3,6,7,3'-四甲氧基黄酮-4'-O-葡萄糖苷	Flavonoids	黄酮	Flavones	黄酮	23279-19-8	3	50119.6	25037.9	6925.43	4471.39	2984.82	3619.95	1.0281	0.199199	0.134939	-2.88962	down
Zmmp002007	C36H37O18+	Cyanidin-3-O-(6''-O-p-coumaroyl)glucoside-5-O-glucoside	矢车菊素-3-O-(6''-O-对香豆酰)葡萄糖苷-5-O-葡萄糖苷	Flavonoids	黄酮	Anthocyanidins	花青素	-	3	116362	109425	51203.7	7424.96	16386.5	11291.9	1.19231	0.0577315	0.126731	-2.98016	down
MWSHY0162	C27H30O17	Quercetin-3-O-sophoroside (Baimaside)	槲皮素-3-O-槐糖苷(白麻苷)	Flavonoids	黄酮	Flavonols	黄酮醇	18609-17-1	3	19902.7	15983.4	9538.68	1373.27	3734.85	510.385	1.11904	0.0379506	0.123688	-3.01522	down
mws1608	C21H20O11	Luteolin-6-C-glucoside (Isoorientin)	木犀草素-6-C-葡萄糖苷 (异荭草素)	Flavonoids	黄酮	Flavones	黄酮	4261-42-1	1	8.16482e+06	1.05933e+07	9.22934e+06	868228	1.02092e+06	1.15628e+06	1.25359	0.00647535	0.108814	-3.20006	down
pmb0578	C32H30O15	Luteolin-7-O-(6''-sinapoyl)glucoside	木犀草素-7-O-(6''-芥子酰)葡萄糖苷	Flavonoids	黄酮	Flavones	黄酮	-	3	957637	1.36455e+06	901206	125196	100514	108126	1.24771	0.021974	0.103567	-3.27137	down
Wbtn005483	C16H14O8	1,3,6-trihydroxy-2,5,7-trimethoxyxanthen-9-one	1,3,6-三羟基-2,5,7-三甲氧基-9-蒽酮	Flavonoids	黄酮	Other Flavonoids	其它类黄酮	-	1	157731	123532	143126	15518.6	11817.4	14346.8	1.25122	0.00551623	0.0982184	-3.34786	down
pmb0550	C21H21O11+	Cyanidin-3-O-glucoside (Kuromanin)	矢车菊素-3-O-葡萄糖苷	Flavonoids	黄酮	Anthocyanidins	花青素	47705-70-4	1	2.45544e+06	2.78295e+06	1.84825e+06	130532	110694	370401	1.20042	0.0104545	0.086307	-3.53438	down
pmb0725	C33H32O15	Tricin-7-O-(2''-feruloyl)glucoside	苜蓿素-7-O-(2''-阿魏酰)葡萄糖苷	Flavonoids	黄酮	Flavones	黄酮	-	1	323587	573020	240629	24767.8	25639.7	41226	1.22187	0.0728125	0.0805757	-3.63351	down
pme1773	C27H31O15+	Cyanidin-3-O-rutinoside (Keracyanin)	矢车菊素-3-O-芸香糖苷	Flavonoids	黄酮	Anthocyanidins	花青素	28338-59-2	3	1.86408e+06	2.09039e+06	1.633e+06	162059	153547	130132	1.25469	0.00568145	0.0797747	-3.64792	down
pmb0542	C24H23O14+	Cyanidin-3-O-(6''-O-malonyl)glucoside	矢车菊素-3-O-(6''-O-丙二酰)葡萄糖苷	Flavonoids	黄酮	Anthocyanidins	花青素	171828-62-9	1	307532	265503	239011	18244.6	25909	20219	1.25297	0.00582315	0.0792721	-3.65704	down
Zmxp003107	C27H30O16	Luteolin-7,3'-di-O-glucoside	木犀草素-7,3'-O-二葡萄糖苷	Flavonoids	黄酮	Flavones	黄酮	52187-80-1	3	148147	146497	125094	14241.5	6125.91	5894.3	1.22991	0.00118532	0.0625669	-3.99846	down
Lmtp003079	C28H33O15+	Peonidin-3-O-rutinoside	芍药花素-3-O-芸香糖苷	Flavonoids	黄酮	Anthocyanidins	花青素	-	1	235237	218741	183473	18942.6	13005.8	4695.87	1.21079	0.0036029	0.0574857	-4.12065	down
pmf0203	C22H23O11+	Peonidin-3-O-glucoside	芍药花素-3-O-葡萄糖苷	Flavonoids	黄酮	Anthocyanidins	花青素	68795-37-9	3	92846.5	118911	72394	3538.33	8632.7	3935.89	1.23371	0.0206696	0.0566843	-4.14091	down
Hmpp002612	C27H30O16	Luteolin-7-O-gentiobioside	木犀草素-7-O-龙胆双糖苷	Flavonoids	黄酮	Flavones	黄酮	-	3	153306	210906	146182	1303.64	9	6127.41	1.04253	0.0140353	0.0145771	-6.10015	down
HJN074	C31H28O12	Procyanidin A6	原花青素 A6	Tannins	鞣质	Proanthocyanidins	原花青素	-	3	1253.92	5077.15	3848.12	9	9	9	1.24746	0.0952998	0.00265247	-8.55845	down
Lmgp004731	C21H20O10	Genistein-7-O-galactoside*	染料木素-7-O-半乳糖苷*	Flavonoids	黄酮	Isoflavones	异黄酮	-	3	4646.26	3910.73	3722.99	9	9	9	1.25795	0.00472431	0.0021987	-8.82913	down
Zmjp006969	C17H14O6	Pectolinarigenin*	柳穿鱼黄素*	Flavonoids	黄酮	Flavones	黄酮	520-12-7	2	2294.7	5824.93	10520.6	9	9	9	1.24904	0.121225	0.00144848	-9.43124	down
HJAP057	C17H14O6	Dihydroxy-dimethoxyflavone*	二羟基二甲氧基黄酮*	Flavonoids	黄酮	Flavones	黄酮	-	2	3676.08	4867.7	12420.6	9	9	9	1.25237	0.125562	0.0012879	-9.60076	down
MWSmce415	C17H14O6	Cirsimaritin (4',5-dihydroxy-6,7-dimethoxyflavone)*	蓟黄素 (4',5-二羟基-6,7-二甲氧基黄酮)*	Flavonoids	黄酮	Flavones	黄酮	6601-62-3	2	3676.08	4867.7	12420.6	9	9	9	1.25237	0.125562	0.0012879	-9.60076	down
mws1422	C15H14O5	Epiafzelechin	表阿夫儿茶精	Flavonoids	黄酮	Flavanols	黄烷醇类	24808-04-6	2	8404.6	12580.5	3371.74	9	9	9	1.2492	0.0929715	0.00110852	-9.81715	down
mws2186	C20H18O11	Avicularin(Quercetin-3-O-α-L-arabinofuranoside)*	扁蓄苷(广寄生苷)*	Flavonoids	黄酮	Flavonols	黄酮醇	572-30-5	1	8436	10618.8	13693.9	9	9	9	1.25835	0.0189956	0.00082446	-10.2443	down
