# Supplementary material for: Joint analysis of transcriptional metabolism for flavonoid synthesis during different developmental periods in oil palm exocarp
Source: Front Plant Sci. 2025 Mar 24;16:1530673. doi: 10.3389/fpls.2025.1530673 (PMC11973354; doi:10.3389/fpls.2025.1530673)
Supplement: Supplementary file 5 [file Table5.xlsx]

## Sheet: FS1
ID	ZFP1-1_fpkm	ZFP1-2_fpkm	ZFP1-3_fpkm	ZFP2-1_fpkm	ZFP2-2_fpkm	ZFP2-3_fpkm	ZFP1-1_count	ZFP1-2_count	ZFP1-3_count	ZFP2-1_count	ZFP2-2_count	ZFP2-3_count	log2FoldChange	pvalue	padj	regulated	chr	start	end	strand	gene_name	gene_description	KEGG	KEGG pathway	NR	Swissprot	Tremble	KOG	GO	Pfam	TF-Family	TF-Category	TF-Classification
LOC105043689	137.094	177.503	128.585	12.0471	10.8103	14.2118	2893	3505	2835	241	192	296	-3.64156	1.88087e-152	4.19021e-148	down	NC_025996.1	45375566	45377443	-	LOC105043689	--	K20628 expansin | (RefSeq) expansin-B16-like (A)	--	expansin-B18 [Elaeis guineensis]	EXB18_ORYSJ RecName: Full=Expansin-B18; AltName: Full=Beta-expansin-18; AltName: Full=OsEXPB18; AltName: Full=OsaEXPb1.15; Flags: Precursor;	A0A6I9R331_ELAGV SubName: Full=expansin-B18 {ECO:0000313|RefSeq:XP_010919650.1};	At1g65680	GO:0005576,extracellular region; GO:0016020,membrane; GO:0009653,anatomical structure morphogenesis; GO:0071555,cell wall organization; GO:0019953,sexual reproduction; GO:0008150,biological_process; GO:0032502,developmental process; GO:0048856,anatomical structure development; GO:0009987,cellular process; GO:0016043,cellular component organization; GO:0045229,external encapsulating structure orga…	PF01357.24:Expansin C-terminal domain	--	--	--
novel.2944	1480.6	1039.35	1289.81	109.712	123.912	88.9099	20770	13643	18904	1459	1463	1231	-3.62918	4.09665e-137	4.56326e-133	down	NW_011551763.1	139656	155423	+	--	--	--	--	hypothetical protein Lal_00046827 [Lupinus albus]	--	A0A6A5L9T5_LUPAL SubName: Full=Uncharacterized protein {ECO:0000313|EMBL:KAF1856225.1};	--	--	--	--	--	--
novel.3081	489.393	347.438	424.058	33.7565	37.9641	25.6944	10170	6756	9207	665	664	527	-3.76142	1.25452e-134	9.3161e-131	down	NW_011553796.1	2506	30597	+	--	--	K04536 guanine nucleotide-binding protein G(I)/G(S)/G(T) subunit beta-1 | (RefSeq) LOW QUALITY PROTEIN: guanine nucleotide-binding protein subunit beta (A)	--	hypothetical protein Lal_00045043 [Lupinus albus]	--	A0A6A5L8L3_LUPAL SubName: Full=Uncharacterized protein {ECO:0000313|EMBL:KAF1855775.1};	Hs22053937	--	--	--	--	--
novel.3443	727.577	544.866	641.888	84.8078	86.5951	78.2426	8715	6107	8033	963	873	925	-3.00678	7.06717e-131	3.93606e-127	down	NW_011564424.1	566	1161	.	--	--	--	--	Regulator of rDNA transcription protein 15 [Capsicum baccatum]	--	A0A2G2UWV3_CAPBA SubName: Full=Regulator of rDNA transcription protein 15 {ECO:0000313|EMBL:PHT25216.1};	--	--	--	--	--	--
novel.3237	4187.24	3407.81	4387.48	555.973	569.231	443.305	58234	44348	63752	7330	6663	6085	-2.99796	2.01102e-122	8.96029e-119	down	NW_011558569.1	11360	12051	-	--	--	--	--	hypothetical protein I3842_15G091100 [Carya illinoinensis]	--	M1DWM7_SOLTU SubName: Full=Uncharacterized protein {ECO:0000313|EnsemblPlants:PGSC0003DMT400095587};	--	--	--	--	--	--
novel.3298	6.9672	6.9508	6.5529	40.5923	46.917	44.7418	346	323	340	1911	1961	2193	2.62599	3.12584e-119	1.16063e-115	up	NW_011559999.1	1959	4429	-	--	--	--	--	--	--	--	--	--	--	--	--	--
novel.3015	4145.42	3183.28	4076.35	488.286	501.534	369.928	42906	30830	44081	4791	4369	3779	-3.13308	3.45363e-115	1.09914e-111	down	NW_011552654.1	104438	104952	.	--	--	--	--	hypothetical protein HHK36_026220 [Tetracentron sinense]	--	A0A834YK63_9MAGN SubName: Full=Uncharacterized protein {ECO:0000313|EMBL:KAF8389525.1};	--	--	--	--	--	--
novel.912	61.5193	54.469	51.5975	5.1697	5.0008	4.4981	1067	884	935	85	73	77	-3.58227	1.18201e-109	3.29161e-106	down	NC_025996.1	42840378	42841240	.	--	--	--	--	hypothetical protein COCNU_07G006300 [Cocos nucifera]	--	A0A8K0IEU4_COCNU SubName: Full=Uncharacterized protein {ECO:0000313|EMBL:KAG1354518.1};	--	--	--	--	--	--
LOC105052073	226.455	208.034	214.135	39.9173	34.531	29.262	4979	4280	4919	832	639	635	-2.70894	1.90001e-106	4.70317e-103	down	NC_026001.1	37464087	37465180	-	LOC105052073	--	--	--	NDR1/HIN1-like protein 1 [Elaeis guineensis]	NHL1_ARATH RecName: Full=NDR1/HIN1-like protein 1 {ECO:0000303|Ref.1};	A0A6I9RRU6_ELAGV SubName: Full=NDR1/HIN1-like protein 1 {ECO:0000313|RefSeq:XP_010931078.1};	At3g44220	GO:0046658,anchored component of plasma membrane; GO:0016021,integral component of membrane; GO:0009506,plasmodesma; GO:0051607,defense response to virus; GO:0002252,immune effector process; GO:0002376,immune system process; GO:0006950,response to stress; GO:0006952,defense response; GO:0008150,biological_process; GO:0009605,response to external stimulus; GO:0009607,response to biotic stimulus; G…	PF03168.16:Late embryogenesis abundant protein	--	--	--
novel.3077	1858.86	1077.76	1431.88	128.215	143.345	112.671	12403	6729	9982	811	805	742	-3.57725	2.7937e-105	6.22379e-102	down	NW_011553767.1	26993	27324	.	--	--	--	--	hypothetical protein CQW23_33755 [Capsicum baccatum]	--	A0A2G2V0X6_CAPBA SubName: Full=Uncharacterized protein {ECO:0000313|EMBL:PHT26632.1};	--	--	--	--	--	--
LOC105049188	499.392	550.212	515.52	153.277	137.043	152.664	12084	12458	13033	3516	2791	3646	-1.88521	1.43232e-100	2.90085e-97	down	NC_025999.1	38882060	38883477	+	LOC105049188	--	K08235 xyloglucan:xyloglucosyl transferase [EC:2.4.1.207] | (RefSeq) probable xyloglucan endotransglucosylase/hydrolase protein 23 (A)	--	probable xyloglucan endotransglucosylase/hydrolase protein 23 [Elaeis guineensis]	XTH23_ARATH RecName: Full=Probable xyloglucan endotransglucosylase/hydrolase protein 23; Short=At-XTH23; Short=XTH-23; EC=2.4.1.207; Flags: Precursor;	A0A6I9RIZ6_ELAGV RecName: Full=Xyloglucan endotransglucosylase/hydrolase {ECO:0000256|RuleBase:RU361120}; EC=2.4.1.207 {ECO:0000256|RuleBase:RU361120};	At4g25810	GO:0048046,apoplast; GO:0005794,Golgi apparatus; GO:0004553,hydrolase activity, hydrolyzing O-glycosyl compounds; GO:0030247,polysaccharide binding; GO:0016762,xyloglucan:xyloglucosyl transferase activity; GO:0042546,cell wall biogenesis; GO:0071555,cell wall organization; GO:0010411,xyloglucan metabolic process; GO:0003674,molecular_function; GO:0003824,catalytic activity; GO:0016787,hydrolase a…	PF00722.24:Glycosyl hydrolases family 16	--	--	--
LOC105058893	42.6675	50.7559	48.1965	6.4877	5.1761	4.6303	999	1112	1179	144	102	107	-3.18159	7.52754e-99	1.39749e-95	down	NC_026008.1	4889514	4890881	-	LOC105058893	--	K00799 glutathione S-transferase [EC:2.5.1.18] | (RefSeq) glutathione S-transferase F12 (A)	ko00480: Glutathione metabolism; ko01100: Metabolic pathways	glutathione S-transferase F12 [Elaeis guineensis]	GSTFC_ARATH RecName: Full=Glutathione S-transferase F12 {ECO:0000303|PubMed:12090627}; Short=AtGSTF12 {ECO:0000303|PubMed:12090627}; EC=2.5.1.18 {ECO:0000250|UniProtKB:O80852}; AltName: Full=GST class-phi member 12 {ECO:0000303|PubMed:12090627}; AltName: Full=Glutathione S-transferase 26 {ECO:0000303|PubMed:12090627}; AltName: Full=Protein TRANSPARENT TESTA 19 {ECO:0000303|PubMed:14675436};	A0A6I9SA83_ELAGV RecName: Full=Glutathione transferase {ECO:0000256|ARBA:ARBA00012452}; EC=2.5.1.18 {ECO:0000256|ARBA:ARBA00012452};	At5g17220	GO:0005737,cytoplasm; GO:0005829,cytosol; GO:0005634,nucleus; GO:0009705,plant-type vacuole membrane; GO:0043169,cation binding; GO:0043295,glutathione binding; GO:0004364,glutathione transferase activity; GO:0046283,anthocyanin-containing compound metabolic process; GO:0006749,glutathione metabolic process; GO:1900384,regulation of flavonol biosynthetic process; GO:0009407,toxin catabolic proces…	PF02798.23:Glutathione S-transferase, N-terminal domain	--	--	--
LOC105056795	335.033	341.315	316.837	93.1973	92.331	86.8507	8282	7895	8183	2184	1921	2119	-1.93108	1.00657e-97	1.72495e-94	down	NC_026005.1	26089692	26090921	-	LOC105056795	--	--	--	protein EXORDIUM [Elaeis guineensis]	PHI1_ORYSJ RecName: Full=Protein PHOSPHATE-INDUCED 1 homolog {ECO:0000303|PubMed:24486766}; Short=OsPHI-1 {ECO:0000303|PubMed:24486766}; Flags: Precursor;	A0A6I9S456_ELAGV SubName: Full=protein EXORDIUM {ECO:0000313|RefSeq:XP_010937409.1};	At4g08950	GO:0048046,apoplast; GO:0005615,extracellular space; GO:0005575,cellular_component; GO:0005576,extracellular region; GO:0110165,cellular anatomical entity	PF04674.15:Phosphate-induced protein 1 conserved region	--	--	--
novel.2946	871.446	542.829	668.062	52.7305	73.8984	56.4819	3783	2205	3030	217	270	242	-3.58016	1.84471e-97	2.93545e-94	down	NW_011551763.1	141724	156555	-	--	--	--	--	hypothetical protein Lal_00046827 [Lupinus albus]	--	A0A6A5L9T5_LUPAL SubName: Full=Uncharacterized protein {ECO:0000313|EMBL:KAF1856225.1};	--	--	--	--	--	--
novel.3545	528.058	377.745	482.15	65.7754	68.0988	56.1569	4192	2806	3999	495	455	440	-2.93678	1.51272e-96	2.24668e-93	down	NW_011567374.1	1	395	-	--	--	--	--	hypothetical protein GOBAR_DD27809 [Gossypium barbadense]	--	A0A0V0GPW7_SOLCH SubName: Full=Putative ovule protein {ECO:0000313|EMBL:JAP10056.1};	--	GO:0016021,integral component of membrane; GO:0005575,cellular_component; GO:0016020,membrane; GO:0031224,intrinsic component of membrane; GO:0110165,cellular anatomical entity	--	--	--	--
LOC105060373	22.1399	20.8213	26.1195	1.557	1.9096	1.5287	675	594	832	45	49	46	-3.86169	2.17537e-93	2.88458e-90	down	NW_011550908.1	2582707	2584881	+	LOC105060373	--	K00660 chalcone synthase [EC:2.3.1.74] | (RefSeq) chalcone synthase 1-like (A)	ko00941: Flavonoid biosynthesis; ko00960: Tropane, piperidine and pyridine alkaloid biosynthesis; ko01100: Metabolic pathways; ko01110: Biosynthesis of secondary metabolites; ko04712: Circadian rhythm - plant	chalcone synthase 1 [Elaeis guineensis]	CHS1_ORYSJ RecName: Full=Chalcone synthase 1; Short=OsCHS1; EC=2.3.1.74; AltName: Full=Naregenin-chalcone synthase;	A0A6I9SG10_ELAGV SubName: Full=chalcone synthase 1 {ECO:0000313|RefSeq:XP_010942344.1};	At5g13930	GO:0016747,transferase activity, transferring acyl groups other than amino-acyl groups; GO:0102128,chalcone synthase activity; GO:0016210,naringenin-chalcone synthase activity; GO:0009813,flavonoid biosynthetic process; GO:0030639,polyketide biosynthetic process; GO:0003674,molecular_function; GO:0003824,catalytic activity; GO:0016740,transferase activity; GO:0016746,transferase activity, transfe…	PF00195.22:Chalcone and stilbene synthases, N-terminal domain	--	--	--
LOC105048385	7.1649	9.9267	7.7401	49.7425	45.9889	45.3415	614	796	693	4041	3317	3835	2.44573	2.20118e-93	2.88458e-90	up	NC_025999.1	8297562	8316345	-	LOC105048385	--	--	--	BAG family molecular chaperone regulator 6 isoform X1 [Elaeis guineensis]	BAG6_ARATH RecName: Full=BAG family molecular chaperone regulator 6 {ECO:0000303|Ref.3}; AltName: Full=Bcl-2-associated athanogene 6 {ECO:0000303|Ref.3}; AltName: Full=CaM-binding protein 1 {ECO:0000303|PubMed:16003391}; Contains: RecName: Full=Cleaved BAG6 {ECO:0000303|PubMed:26739014};	A0A6J0PKL0_ELAGV SubName: Full=BAG family molecular chaperone regulator 6 isoform X1 {ECO:0000313|RefSeq:XP_019707064.1};	At2g46240	GO:0009506,plasmodesma; GO:0005516,calmodulin binding; GO:0051087,chaperone binding; GO:0006914,autophagy; GO:0050832,defense response to fungus; GO:0012502,induction of programmed cell death; GO:0010508,positive regulation of autophagy; GO:0006457,protein folding; GO:0009408,response to heat; GO:0010228,vegetative to reproductive phase transition of meristem; GO:0003674,molecular_function; GO:00…	PF02179.19:BAG domain	--	--	--
LOC105052646	1.2761	1.3761	1.0674	11.9334	16.4188	12.3821	111	112	97	984	1202	1063	3.39049	8.31124e-92	1.02865e-88	up	NC_026002.1	15222568	15230823	-	LOC105052646	--	K23541 Ca2+/H+ antiporter, TMEM165/GDT1 family | (RefSeq) pentatricopeptide repeat-containing protein At3g24000, mitochondrial-like (A)	--	pentatricopeptide repeat-containing protein At3g20730 [Elaeis guineensis]	PP244_ARATH RecName: Full=Pentatricopeptide repeat-containing protein At3g20730;	A0A6I9RTE5_ELAGV SubName: Full=pentatricopeptide repeat-containing protein At3g20730 {ECO:0000313|RefSeq:XP_010931829.1, ECO:0000313|RefSeq:XP_029122708.1};	At3g20730	GO:0003723,RNA binding; GO:0009451,RNA modification; GO:0003674,molecular_function; GO:0003676,nucleic acid binding; GO:0005488,binding; GO:0097159,organic cyclic compound binding; GO:1901363,heterocyclic compound binding; GO:0006139,nucleobase-containing compound metabolic process; GO:0006725,cellular aromatic compound metabolic process; GO:0006807,nitrogen compound metabolic process; GO:0008150…	PF13041.9:PPR repeat family	--	--	--
LOC105058257	18.1148	16.7418	16.7057	84.7181	85.8145	103.19	466	403	449	2066	1858	2620	2.34049	2.61794e-91	3.0696e-88	up	NC_026007.1	15030719	15031998	-	LOC105058257	--	K14499 BRI1 kinase inhibitor 1 | (RefSeq) BRI1 kinase inhibitor 1-like (A)	ko04075: Plant hormone signal transduction	BRI1 kinase inhibitor 1 [Elaeis guineensis]	BKI1_ARATH RecName: Full=BRI1 kinase inhibitor 1;	A0A6I9S932_ELAGV SubName: Full=BRI1 kinase inhibitor 1 {ECO:0000313|RefSeq:XP_010939441.1};	At5g42750	GO:0005829,cytosol; GO:0005886,plasma membrane; GO:0046982,protein heterodimerization activity; GO:0004860,protein kinase inhibitor activity; GO:0009742,brassinosteroid mediated signaling pathway; GO:0006629,lipid metabolic process; GO:0010423,negative regulation of brassinosteroid biosynthetic process; GO:0003674,molecular_function; GO:0005488,binding; GO:0005515,protein binding; GO:0046983,prot…	--	--	--	--
LOC105038978	204.671	228.053	223.456	33.203	18.6806	29.8608	6639	6922	7573	1021	510	956	-3.06802	6.6716e-91	7.4315e-88	down	NC_025994.1	39379567	39382476	+	LOC105038978	--	K22683 aspartyl protease family protein [EC:3.4.23.-] | (RefSeq) aspartyl protease family protein 2-like (A)	--	aspartyl protease family protein At5g10770 [Elaeis guineensis]	ASPA_ARATH RecName: Full=Aspartyl protease family protein At5g10770; EC=3.4.23.- {ECO:0000305}; Flags: Precursor;	A0A6I9QQ21_ELAGV SubName: Full=aspartyl protease family protein At5g10770 {ECO:0000313|RefSeq:XP_010913226.1};	At5g10770	GO:0031225,anchored component of membrane; GO:0005886,plasma membrane; GO:0004190,aspartic-type endopeptidase activity; GO:0006508,proteolysis; GO:0003674,molecular_function; GO:0003824,catalytic activity; GO:0004175,endopeptidase activity; GO:0008233,peptidase activity; GO:0016787,hydrolase activity; GO:0070001,aspartic-type peptidase activity; GO:0140096,catalytic activity, acting on a protein;…	PF14543.9:Xylanase inhibitor N-terminal	--	--	--
LOC105032120	3.1408	5.0611	5.1364	38.7656	60.2206	47.3943	254	383	434	2972	4099	3783	3.39548	1.65297e-90	1.75357e-87	up	NW_011550943.1	389194	412234	+	LOC105032120	--	--	--	LOW QUALITY PROTEIN: acyltransferase-like protein At1g54570, chloroplastic [Elaeis guineensis]	PES1_ARATH RecName: Full=Phytyl ester synthase 1, chloroplastic {ECO:0000303|PubMed:22623494}; EC=2.3.1.- {ECO:0000269|PubMed:22623494}; Flags: Precursor;	A0A6J0PCT6_ELAGV SubName: Full=LOW QUALITY PROTEIN: acyltransferase-like protein At1g54570, chloroplastic {ECO:0000313|RefSeq:XP_019701740.1};	At1g54570	GO:0009507,chloroplast; GO:0010287,plastoglobule; GO:0004144,diacylglycerol O-acyltransferase activity; GO:0006995,cellular response to nitrogen starvation; GO:0010150,leaf senescence; GO:0033306,phytol metabolic process; GO:0090693,plant organ senescence; GO:1904963,regulation of phytol biosynthetic process; GO:0010866,regulation of triglyceride biosynthetic process; GO:0019432,triglyceride bios…	PF12146.11:Serine aminopeptidase, S33	--	--	--
LOC105046897	1.635	1.2311	1.1381	20.8539	25.3429	26.6563	44	31	32	532	574	708	4.11729	1.2069e-89	1.22215e-86	up	NC_025998.1	21942830	21944911	-	LOC105046897	--	K08235 xyloglucan:xyloglucosyl transferase [EC:2.4.1.207] | (RefSeq) probable xyloglucan endotransglucosylase/hydrolase protein 8 (A)	--	probable xyloglucan endotransglucosylase/hydrolase protein 8 [Elaeis guineensis]	XTH8_ARATH RecName: Full=Probable xyloglucan endotransglucosylase/hydrolase protein 8; Short=At-XTH8; Short=XTH-8; EC=2.4.1.207; Flags: Precursor;	A0A6I9RBR4_ELAGV RecName: Full=Xyloglucan endotransglucosylase/hydrolase {ECO:0000256|RuleBase:RU361120}; EC=2.4.1.207 {ECO:0000256|RuleBase:RU361120};	At5g13870	GO:0048046,apoplast; GO:0004553,hydrolase activity, hydrolyzing O-glycosyl compounds; GO:0030247,polysaccharide binding; GO:0016762,xyloglucan:xyloglucosyl transferase activity; GO:0042546,cell wall biogenesis; GO:0071555,cell wall organization; GO:0010411,xyloglucan metabolic process; GO:0003674,molecular_function; GO:0003824,catalytic activity; GO:0016787,hydrolase activity; GO:0016798,hydrolas…	PF00722.24:Glycosyl hydrolases family 16	--	--	--
novel.3144	591.711	466.615	639.704	80.6989	85.3682	57.2859	12213	9012	13795	1579	1483	1167	-2.99046	2.27799e-87	2.20649e-84	down	NW_011555495.1	15194	16220	-	--	--	--	--	hypothetical protein I3842_15G091100 [Carya illinoinensis]	--	M1DWM7_SOLTU SubName: Full=Uncharacterized protein {ECO:0000313|EnsemblPlants:PGSC0003DMT400095587};	--	--	--	--	--	--
novel.3003	75.6397	97.8827	74.1158	8.3579	8.9117	7.1714	716	867	733	75	71	67	-3.4065	1.47371e-84	1.36797e-81	down	NW_011552495.1	13617	109509	-	--	--	--	--	LOW QUALITY PROTEIN: uncharacterized protein LOC105036288 [Elaeis guineensis]	RRPO_OENBE RecName: Full=RNA-directed DNA polymerase homolog; EC=2.7.7.48; AltName: Full=Reverse transcriptase homolog;	A0A6N2N938_SALVM SubName: Full=Uncharacterized protein {ECO:0000313|EMBL:VFU63545.1};	At3g11970_2	GO:0005739,mitochondrion; GO:0003968,RNA-directed 5'-3' RNA polymerase activity; GO:0003964,RNA-directed DNA polymerase activity; GO:0003674,molecular_function; GO:0003824,catalytic activity; GO:0016740,transferase activity; GO:0016772,transferase activity, transferring phosphorus-containing groups; GO:0016779,nucleotidyltransferase activity; GO:0034062,5'-3' RNA polymerase activity; GO:0097747,R…	PF17919.4:RNase H-like domain found in reverse transcriptase	--	--	--
LOC105040848	29.2642	28.4023	26.905	126.367	157.768	124.948	1775	1612	1705	7266	8054	7480	2.20938	4.88616e-84	4.35415e-81	up	NC_025993.1	11799770	11803628	-	LOC105040848	--	K03695 ATP-dependent Clp protease ATP-binding subunit ClpB | (RefSeq) chaperone protein ClpB1 (A)	--	chaperone protein ClpB1 [Elaeis guineensis]	CLPB1_ORYSJ RecName: Full=Chaperone protein ClpB1; AltName: Full=ATP-dependent Clp protease ATP-binding subunit ClpB homolog 1; AltName: Full=Casein lytic proteinase B1; AltName: Full=Heat shock protein 101;	A0A6I9R051_ELAGV SubName: Full=chaperone protein ClpB1 {ECO:0000313|RefSeq:XP_010915873.1};	At1g74310	GO:0005737,cytoplasm; GO:0005829,cytosol; GO:0005634,nucleus; GO:0005524,ATP binding; GO:0016887,ATPase activity; GO:0034605,cellular response to heat; GO:0000166,nucleotide binding; GO:0003674,molecular_function; GO:0005488,binding; GO:0017076,purine nucleotide binding; GO:0030554,adenyl nucleotide binding; GO:0032553,ribonucleotide binding; GO:0032555,purine ribonucleotide binding; GO:0032559,a…	PF07724.17:AAA domain (Cdc48 subfamily)	--	--	--
novel.3947	494.842	305.372	487.391	50.6671	49.8921	44.7311	3441	1987	3541	334	292	307	-3.21677	5.63867e-84	4.83147e-81	down	NW_011587540.1	1	346	.	--	--	--	--	hypothetical protein G2W53_039997 [Senna tora]	--	A0A834SQW3_9FABA SubName: Full=Uncharacterized protein {ECO:0000313|EMBL:KAF7807836.1};	--	--	--	--	--	--
LOC105041980	22.8055	18.3735	20.6178	1.8936	2.5834	1.87	902	680	852	71	86	73	-3.35785	8.88846e-83	7.33397e-80	down	NC_025995.1	37448877	37452029	+	LOC105041980	--	K01051 pectinesterase [EC:3.1.1.11] | (RefSeq) pectinesterase-like (A)	ko00040: Pentose and glucuronate interconversions; ko01100: Metabolic pathways	probable pectinesterase/pectinesterase inhibitor 12 [Elaeis guineensis]	PME12_ARATH RecName: Full=Probable pectinesterase/pectinesterase inhibitor 12; Includes: RecName: Full=Pectinesterase inhibitor 12; AltName: Full=Pectin methylesterase inhibitor 12; Includes: RecName: Full=Pectinesterase 12; Short=PE 12; EC=3.1.1.11; AltName: Full=Pectin methylesterase 12; Short=AtPME12; Flags: Precursor;	A0A6I9R044_ELAGV RecName: Full=Pectinesterase {ECO:0000256|RuleBase:RU000589}; EC=3.1.1.11 {ECO:0000256|RuleBase:RU000589};	At2g26440	GO:0005576,extracellular region; GO:0045330,aspartyl esterase activity; GO:0030599,pectinesterase activity; GO:0046910,pectinesterase inhibitor activity; GO:0042545,cell wall modification; GO:0045490,pectin catabolic process; GO:0009617,response to bacterium; GO:0003674,molecular_function; GO:0003824,catalytic activity; GO:0016787,hydrolase activity; GO:0016788,hydrolase activity, acting on ester…	PF01095.22:Pectinesterase	--	--	--
LOC105054742	17.0878	23.0703	18.651	116.057	143.467	104.878	919	1161	1048	5917	6494	5567	2.57139	1.89431e-82	1.5072e-79	up	NC_026004.1	9912503	9915905	+	LOC105054742	--	K04079 molecular chaperone HtpG | (RefSeq) heat shock protein 83 (A)	ko04141: Protein processing in endoplasmic reticulum; ko04626: Plant-pathogen interaction	heat shock protein 83 [Elaeis guineensis]	HSP83_IPONI RecName: Full=Heat shock protein 83;	A0A6I9S7C0_ELAGV SubName: Full=heat shock protein 83 {ECO:0000313|RefSeq:XP_010934628.1};	At5g52640	GO:0005737,cytoplasm; GO:0005524,ATP binding; GO:0016887,ATPase activity; GO:0051082,unfolded protein binding; GO:0006457,protein folding; GO:0000166,nucleotide binding; GO:0003674,molecular_function; GO:0005488,binding; GO:0017076,purine nucleotide binding; GO:0030554,adenyl nucleotide binding; GO:0032553,ribonucleotide binding; GO:0032555,purine ribonucleotide binding; GO:0032559,adenyl ribonuc…	PF00183.21:Hsp90 protein	--	--	--
LOC105040780	71.9607	68.8889	67.6659	12.3997	7.6589	10.8426	1708	1530	1678	279	153	254	-2.81648	5.17475e-82	3.97528e-79	down	NC_025995.1	12675117	12676297	-	LOC105040780	--	--	--	uncharacterized protein LOC105040780 [Elaeis guineensis]	Y1465_ARATH RecName: Full=Late embryogenesis abundant protein At1g64065 {ECO:0000305};	A0A6I9QV08_ELAGV SubName: Full=uncharacterized protein LOC105040780 {ECO:0000313|RefSeq:XP_010915767.2};	At2g46150	GO:0016021,integral component of membrane; GO:0005575,cellular_component; GO:0016020,membrane; GO:0031224,intrinsic component of membrane; GO:0110165,cellular anatomical entity	PF03168.16:Late embryogenesis abundant protein	--	--	--
LOC105043741	28.4141	23.509	25.5667	3.6465	3.1115	2.4411	1085	840	1020	132	100	92	-3.14177	1.41653e-80	1.05191e-77	down	NC_025996.1	46158019	46159918	-	LOC105043741	--	K08900 mitochondrial chaperone BCS1 | (RefSeq) AAA-ATPase At3g50940-like (A)	--	AAA-ATPase At3g50940 [Elaeis guineensis]	ASD_ARATH RecName: Full=AAA-ATPase ASD, mitochondrial; EC=3.6.1.- {ECO:0000269|PubMed:21359673}; AltName: Full=AAA-ATPase 1; AltName: Full=Protein ATPASE-IN-SEED-DEVELOPMENT {ECO:0000303|PubMed:21359673};	A0A6I9R506_ELAGV SubName: Full=AAA-ATPase At3g50940 {ECO:0000313|RefSeq:XP_010919724.1};	At5g40010	GO:0005783,endoplasmic reticulum; GO:0016021,integral component of membrane; GO:0031966,mitochondrial membrane; GO:0005739,mitochondrion; GO:0005524,ATP binding; GO:0016887,ATPase activity; GO:0010154,fruit development; GO:0009737,response to abscisic acid; GO:0009409,response to cold; GO:0009651,response to salt stress; GO:0009414,response to water deprivation; GO:0010431,seed maturation; GO:000…	PF14363.9:Domain associated at C-terminal with AAA	--	--	--
LOC105041643	13.8727	18.19	14.9438	1.431	0.8515	1.0114	542	665	610	53	28	39	-3.89012	3.04338e-80	2.18711e-77	down	NC_025995.1	26829353	26834779	-	LOC105041643	--	K01858 myo-inositol-1-phosphate synthase [EC:5.5.1.4] | (RefSeq) inositol-3-phosphate synthase-like (A)	ko00562: Inositol phosphate metabolism; ko01100: Metabolic pathways; ko01110: Biosynthesis of secondary metabolites	inositol-3-phosphate synthase [Elaeis guineensis]	INO1_TOBAC RecName: Full=Inositol-3-phosphate synthase; Short=MIP synthase; EC=5.5.1.4; AltName: Full=Myo-inositol 1-phosphate synthase; Short=IPS; Short=MI-1-P synthase;	A0A6I9QZ63_ELAGV RecName: Full=Inositol-3-phosphate synthase {ECO:0000256|ARBA:ARBA00012125}; EC=5.5.1.4 {ECO:0000256|ARBA:ARBA00012125}; AltName: Full=Myo-inositol 1-phosphate synthase {ECO:0000256|ARBA:ARBA00032949};	At2g22240	GO:0005737,cytoplasm; GO:0004512,inositol-3-phosphate synthase activity; GO:0006021,inositol biosynthetic process; GO:0008654,phospholipid biosynthetic process; GO:0003674,molecular_function; GO:0003824,catalytic activity; GO:0016853,isomerase activity; GO:0016872,intramolecular lyase activity; GO:0005975,carbohydrate metabolic process; GO:0006020,inositol metabolic process; GO:0006066,alcohol me…	PF07994.15:Myo-inositol-1-phosphate synthase	--	--	--
novel.3744	676.079	380.202	533.788	48.9883	65.7696	54.6147	3261	1716	2690	224	267	260	-3.30399	3.12458e-75	2.17529e-72	down	NW_011575782.1	3181	3420	.	--	--	--	--	hypothetical protein VIGAN_UM125500, partial [Vigna angularis var. angularis]	--	A0A0V0GPW7_SOLCH SubName: Full=Putative ovule protein {ECO:0000313|EMBL:JAP10056.1};	--	GO:0016021,integral component of membrane; GO:0005575,cellular_component; GO:0016020,membrane; GO:0031224,intrinsic component of membrane; GO:0110165,cellular anatomical entity	--	--	--	--
LOC105056796	112.609	112.446	103.077	29.3657	23.997	22.8624	3139	2933	3002	776	563	629	-2.16949	4.51818e-73	3.05019e-70	down	NC_026005.1	26108592	26109978	+	LOC105056796	--	--	--	protein EXORDIUM [Elaeis guineensis]	PHI1_TOBAC RecName: Full=Protein PHOSPHATE-INDUCED 1 {ECO:0000303|PubMed:10189698}; Flags: Precursor;	A0A6I9S5C6_ELAGV SubName: Full=protein EXORDIUM {ECO:0000313|RefSeq:XP_010937410.1};	At4g08950	GO:0048046,apoplast; GO:0005615,extracellular space; GO:0005575,cellular_component; GO:0005576,extracellular region; GO:0110165,cellular anatomical entity	PF04674.15:Phosphate-induced protein 1 conserved region	--	--	--
LOC105042707	71.5988	61.8148	65.4085	237.843	266.724	290.218	1603	1295	1530	5048	5026	6413	1.93049	5.70702e-73	3.73944e-70	up	NC_025996.1	14101553	14102804	+	LOC105042707	--	K13993 HSP20 family protein | (RefSeq) small heat shock protein, chloroplastic-like (A)	ko04141: Protein processing in endoplasmic reticulum	small heat shock protein, chloroplastic [Elaeis guineensis]	HS26P_ORYSJ RecName: Full=26.7 kDa heat shock protein, chloroplastic; Short=OsHsp26.7; Flags: Precursor;	A0A6I9R0A5_ELAGV SubName: Full=small heat shock protein, chloroplastic {ECO:0000313|RefSeq:XP_010918304.1};	At4g27670	GO:0009507,chloroplast; GO:0009408,response to heat; GO:0006950,response to stress; GO:0008150,biological_process; GO:0009266,response to temperature stimulus; GO:0009628,response to abiotic stimulus; GO:0050896,response to stimulus; GO:0005575,cellular_component; GO:0005622,intracellular anatomical structure; GO:0005737,cytoplasm; GO:0009536,plastid; GO:0043226,organelle; GO:0043227,membrane-bou…	PF00011.24:Hsp20/alpha crystallin family	--	--	--
LOC105041260	59.7468	54.0534	46.3534	227.624	263.593	242.844	945	800	766	3413	3509	3791	2.12975	2.07572e-72	1.32122e-69	up	NC_025995.1	21434411	21435197	+	LOC105041260	--	K13993 HSP20 family protein | (RefSeq) 16.9 kDa class I heat shock protein 2 (A)	ko04141: Protein processing in endoplasmic reticulum	16.9 kDa class I heat shock protein 2 [Elaeis guineensis]	HS181_ORYSJ RecName: Full=18.1 kDa class I heat shock protein; AltName: Full=18.1 kDa heat shock protein; Short=OsHsp18.1;	A0A6I9QX36_ELAGV SubName: Full=16.9 kDa class I heat shock protein 2 {ECO:0000313|RefSeq:XP_010916445.1};	At5g59720	GO:0005737,cytoplasm; GO:0043621,protein self-association; GO:0051082,unfolded protein binding; GO:0051259,protein complex oligomerization; GO:0006457,protein folding; GO:0046685,response to arsenic-containing substance; GO:0046686,response to cadmium ion; GO:0046688,response to copper ion; GO:0045471,response to ethanol; GO:0009408,response to heat; GO:0042542,response to hydrogen peroxide; GO:0…	PF00011.24:Hsp20/alpha crystallin family	--	--	--
LOC105040455	1.2469	1.6032	1.4545	11.8374	16.7819	13.9555	64	77	78	576	725	707	3.24274	1.61983e-71	1.00241e-68	up	NC_025995.1	5876261	5879331	-	LOC105040455	--	K09419 heat shock transcription factor, other eukaryote | (RefSeq) heat shock factor protein HSF30-like (A)	--	heat shock factor protein HSF30 [Elaeis guineensis]	HSF30_SOLPE RecName: Full=Heat shock factor protein HSF30; AltName: Full=Heat shock transcription factor 30; Short=HSTF 30; AltName: Full=Heat stress transcription factor;	A0A6J0PGT9_ELAGV SubName: Full=heat shock factor protein HSF30 {ECO:0000313|RefSeq:XP_010915288.1, ECO:0000313|RefSeq:XP_010915289.1};	At2g26150	GO:0005634,nucleus; GO:0003700,DNA-binding transcription factor activity; GO:0043565,sequence-specific DNA binding; GO:0003674,molecular_function; GO:0140110,transcription regulator activity; GO:0003676,nucleic acid binding; GO:0003677,DNA binding; GO:0005488,binding; GO:0097159,organic cyclic compound binding; GO:1901363,heterocyclic compound binding; GO:0005575,cellular_component; GO:0005622,in…	PF00447.20:HSF-type DNA-binding	HSF	TF	HSF
LOC105043690	743.808	950.407	762.679	192.776	129.168	165.442	15442	18463	16543	3794	2257	3390	-2.39571	2.81436e-71	1.69455e-68	down	NC_025996.1	45452597	45454402	-	LOC105043690	--	K20628 expansin | (RefSeq) expansin-B16-like (A)	--	expansin-B5 [Elaeis guineensis]	EXPB5_ORYSJ RecName: Full=Expansin-B5; AltName: Full=Beta-expansin-5; AltName: Full=OsEXPB5; AltName: Full=OsaEXPb1.19; Flags: Precursor;	A0A6J0PJJ5_ELAGV SubName: Full=expansin-B5 {ECO:0000313|RefSeq:XP_019705836.1};	At1g65680	GO:0005576,extracellular region; GO:0016020,membrane; GO:0009653,anatomical structure morphogenesis; GO:0071555,cell wall organization; GO:0019953,sexual reproduction; GO:0008150,biological_process; GO:0032502,developmental process; GO:0048856,anatomical structure development; GO:0009987,cellular process; GO:0016043,cellular component organization; GO:0045229,external encapsulating structure orga…	PF01357.24:Expansin C-terminal domain	--	--	--
novel.571	247.435	193.566	219.721	59.5136	52.1452	53.6876	7504	5493	6962	1711	1331	1607	-2.06573	8.73395e-69	5.12039e-66	down	NC_025995.1	2717120	2731524	+	--	--	K14011 UBX domain-containing protein 6 | (RefSeq) plant UBX domain-containing protein 2-like (A)	ko04141: Protein processing in endoplasmic reticulum	uncharacterized protein LOC114914669 [Elaeis guineensis]	AGP41_ARATH RecName: Full=Arabinogalactan protein 41 {ECO:0000303|PubMed:15322080}; Short=AtAGP41 {ECO:0000303|PubMed:15322080}; AltName: Full=Arabinogalactan peptide 41 {ECO:0000303|PubMed:15322080}; Short=AG-peptide 41 {ECO:0000303|PubMed:15322080}; Flags: Precursor;	A0A8N4F2D9_ELAGV SubName: Full=uncharacterized protein LOC114914669 {ECO:0000313|RefSeq:XP_029123308.1};	At2g46330	GO:0031225,anchored component of membrane; GO:0005886,plasma membrane; GO:0005575,cellular_component; GO:0016020,membrane; GO:0031224,intrinsic component of membrane; GO:0110165,cellular anatomical entity; GO:0071944,cell periphery	PF04195.15:Putative gypsy type transposon	--	--	--
LOC105054017	303.378	389.95	356.354	93.329	87.5296	72.6822	5963	7172	7318	1739	1448	1410	-2.10998	1.68554e-68	9.62833e-66	down	NC_026003.1	21856742	21857719	+	LOC105054017	--	--	--	14 kDa proline-rich protein DC2.15-like [Elaeis guineensis]	14KD_DAUCA RecName: Full=14 kDa proline-rich protein DC2.15; Flags: Precursor;	A0A6I9S5D7_ELAGV SubName: Full=14 kDa proline-rich protein DC2.15-like {ECO:0000313|RefSeq:XP_010933688.1};	At1g62510	GO:0016021,integral component of membrane; GO:0005575,cellular_component; GO:0016020,membrane; GO:0031224,intrinsic component of membrane; GO:0110165,cellular anatomical entity	PF14547.9:Hydrophobic seed protein	--	--	--
LOC105046082	114.014	95.0812	84.7774	16.8238	10.1794	14.423	1730	1350	1344	242	130	216	-2.89086	1.93629e-66	1.07841e-63	down	NC_025993.1	23268124	23269425	-	LOC105046082	--	--	--	desiccation-related protein clone PCC6-19 [Elaeis guineensis]	DHR21_ORYSI RecName: Full=Water stress-inducible protein Rab21;	Q9M595_ELAGV SubName: Full=Dehydrin-like protein {ECO:0000313|EMBL:AAF60172.1}; SubName: Full=desiccation-related protein clone PCC6-19 {ECO:0000313|RefSeq:XP_010922883.1};	--	GO:0005737,cytoplasm; GO:0009415,response to water; GO:0001101,response to acid chemical; GO:0008150,biological_process; GO:0009628,response to abiotic stimulus; GO:0010035,response to inorganic substance; GO:0042221,response to chemical; GO:0050896,response to stimulus; GO:1901700,response to oxygen-containing compound; GO:0005575,cellular_component; GO:0005622,intracellular anatomical structure…	PF00257.22:Dehydrin	--	--	--
LOC105035851	103.796	69.2167	70.5583	12.0809	8.8513	10.8713	1867	1165	1326	206	134	193	-3.00537	1.67531e-65	9.10307e-63	down	NW_011552544.1	40727	42222	+	LOC105035851	--	--	--	uclacyanin-2 [Elaeis guineensis]	UCC1_ARATH RecName: Full=Uclacyanin 1 {ECO:0000303|PubMed:9761472}; Flags: Precursor;	A0A6I9QI11_ELAGV SubName: Full=uclacyanin-2 {ECO:0000313|RefSeq:XP_010909861.1};	At2g32300	GO:0031225,anchored component of membrane; GO:0046658,anchored component of plasma membrane; GO:0009055,electron transfer activity; GO:0046872,metal ion binding; GO:0003674,molecular_function; GO:0003824,catalytic activity; GO:0016491,oxidoreductase activity; GO:0005488,binding; GO:0043167,ion binding; GO:0043169,cation binding; GO:0005575,cellular_component; GO:0016020,membrane; GO:0031224,intri…	PF02298.20:Plastocyanin-like domain	--	--	--
LOC105054741	27.4082	30.6153	24.5608	145.846	188.05	124.356	1349	1410	1263	6805	7790	6041	2.41053	2.33992e-65	1.24116e-62	up	NC_026004.1	9934173	9942361	+	LOC105054741	--	K04079 molecular chaperone HtpG | (RefSeq) heat shock protein 83-like (A)	ko04141: Protein processing in endoplasmic reticulum; ko04626: Plant-pathogen interaction	heat shock protein 83 [Elaeis guineensis]	HSP83_IPONI RecName: Full=Heat shock protein 83;	A0A6I9RZR3_ELAGV SubName: Full=heat shock protein 83 {ECO:0000313|RefSeq:XP_010934626.1};	At5g52640	GO:0005737,cytoplasm; GO:0005524,ATP binding; GO:0016887,ATPase activity; GO:0051082,unfolded protein binding; GO:0006457,protein folding; GO:0000166,nucleotide binding; GO:0003674,molecular_function; GO:0005488,binding; GO:0017076,purine nucleotide binding; GO:0030554,adenyl nucleotide binding; GO:0032553,ribonucleotide binding; GO:0032555,purine ribonucleotide binding; GO:0032559,adenyl ribonuc…	PF00183.21:Hsp90 protein	--	--	--
novel.3845	6.9541	9.0215	6.5848	44.0926	51.7841	40.9563	187	227	185	1124	1172	1087	2.5403	5.18856e-65	2.68816e-62	up	NW_011581604.1	923	2260	-	--	--	K13420 LRR receptor-like serine/threonine-protein kinase FLS2 [EC:2.7.11.1] | (RefSeq) LRR receptor-like serine/threonine-protein kinase FLS2 (A)	ko04016: MAPK signaling pathway - plant; ko04626: Plant-pathogen interaction	receptor-like protein EIX1 [Elaeis guineensis]	EIX1_SOLLC RecName: Full=Receptor-like protein EIX1 {ECO:0000305}; AltName: Full=EIX receptor 1 {ECO:0000312|EMBL:AAR28377.1}; Flags: Precursor;	A0A8N4F4F1_ELAGV SubName: Full=receptor-like protein EIX1 {ECO:0000313|RefSeq:XP_029120136.1};	At2g34930	GO:0016021,integral component of membrane; GO:0005886,plasma membrane; GO:0050832,defense response to fungus; GO:0006950,response to stress; GO:0006952,defense response; GO:0008150,biological_process; GO:0009605,response to external stimulus; GO:0009607,response to biotic stimulus; GO:0009620,response to fungus; GO:0043207,response to external biotic stimulus; GO:0044419,biological process involv…	PF13855.9:Leucine rich repeat	--	--	--
LOC105037792	259.714	259.602	253.938	83.1607	69.3116	83.6262	2876	2690	2938	873	646	914	-1.77636	1.54071e-63	7.76149e-61	down	NW_011586049.1	1	2100	-	LOC105037792	--	K08057 calreticulin | (RefSeq) calreticulin-3-like (A)	ko04141: Protein processing in endoplasmic reticulum; ko04145: Phagosome	calreticulin-3 [Elaeis guineensis]	CALR3_ARATH RecName: Full=Calreticulin-3; AltName: Full=Protein PRIORITY IN SWEET LIFE 1; Flags: Precursor;	A0A6J0PCP6_ELAGV RecName: Full=Calreticulin {ECO:0000256|PIRNR:PIRNR002356};	At1g08450	GO:0005783,endoplasmic reticulum; GO:0005788,endoplasmic reticulum lumen; GO:0005789,endoplasmic reticulum membrane; GO:0005576,extracellular region; GO:0005509,calcium ion binding; GO:0030246,carbohydrate binding; GO:0051082,unfolded protein binding; GO:0046283,anthocyanin-containing compound metabolic process; GO:0042742,defense response to bacterium; GO:0009626,plant-type hypersensitive respon…	PF00262.21:Calreticulin family	--	--	--
LOC105056781	105.351	100.113	88.7937	314.286	353.736	344.924	2437	2167	2146	6892	6887	7875	1.71681	1.56777e-63	7.76149e-61	up	NC_026005.1	25917440	25918703	-	LOC105056781	--	K13993 HSP20 family protein | (RefSeq) small heat shock protein, chloroplastic-like isoform X2 (A)	ko04141: Protein processing in endoplasmic reticulum	small heat shock protein, chloroplastic isoform X1 [Elaeis guineensis]	HS23C_OXYRB RecName: Full=Small heat shock protein, chloroplastic; Flags: Precursor;	A0A6J0PQD9_ELAGV SubName: Full=small heat shock protein, chloroplastic isoform X1 {ECO:0000313|RefSeq:XP_019709924.1};	At4g25200	GO:0009570,chloroplast stroma; GO:0005575,cellular_component; GO:0005622,intracellular anatomical structure; GO:0005737,cytoplasm; GO:0009507,chloroplast; GO:0009532,plastid stroma; GO:0009536,plastid; GO:0043226,organelle; GO:0043227,membrane-bounded organelle; GO:0043229,intracellular organelle; GO:0043231,intracellular membrane-bounded organelle; GO:0110165,cellular anatomical entity	PF00011.24:Hsp20/alpha crystallin family	--	--	--
LOC105056794	389.49	424.43	409.606	152.005	143.762	132.996	9863	10057	10837	3649	3064	3324	-1.57587	2.56284e-63	1.24119e-60	down	NC_026005.1	26085914	26087173	+	LOC105056794	--	--	--	protein EXORDIUM [Elaeis guineensis]	PHI1_ORYSJ RecName: Full=Protein PHOSPHATE-INDUCED 1 homolog {ECO:0000303|PubMed:24486766}; Short=OsPHI-1 {ECO:0000303|PubMed:24486766}; Flags: Precursor;	A0A6I9S4D0_ELAGV SubName: Full=protein EXORDIUM {ECO:0000313|RefSeq:XP_010937408.1};	At4g08950	GO:0048046,apoplast; GO:0005615,extracellular space; GO:0005575,cellular_component; GO:0005576,extracellular region; GO:0110165,cellular anatomical entity	PF04674.15:Phosphate-induced protein 1 conserved region	--	--	--
LOC105045730	132.965	142.055	135.335	36.2503	23.0615	30.2643	3343	3342	3555	864	488	751	-2.25834	4.28492e-62	2.03105e-59	down	NC_025997.1	47789680	47791552	-	LOC105045730	--	--	--	uncharacterized protein LOC105045730 [Elaeis guineensis]	--	A0A6I9R8Q8_ELAGV SubName: Full=uncharacterized protein LOC105045730 {ECO:0000313|RefSeq:XP_010922401.1};	At2g28690	--	PF07795.14:Protein of unknown function (DUF1635)	--	--	--
LOC105045942	15.1656	19.1313	15.8997	1.4843	0.6966	1.3861	388	458	425	36	15	35	-3.86177	9.69466e-62	4.49954e-59	down	NC_025997.1	43791813	43794267	-	LOC105045942	--	K00430 peroxidase [EC:1.11.1.7] | (RefSeq) peroxidase 4 (A)	ko00940: Phenylpropanoid biosynthesis; ko01100: Metabolic pathways; ko01110: Biosynthesis of secondary metabolites	peroxidase 4 [Elaeis guineensis]	PER4_VITVI RecName: Full=Peroxidase 4 {ECO:0000250|UniProtKB:Q42578}; EC=1.11.1.7; Flags: Precursor;	A0A6I9R994_ELAGV RecName: Full=Peroxidase {ECO:0000256|RuleBase:RU362060}; EC=1.11.1.7 {ECO:0000256|RuleBase:RU362060};	At5g05340	GO:0005576,extracellular region; GO:0020037,heme binding; GO:0046872,metal ion binding; GO:0004601,peroxidase activity; GO:0042744,hydrogen peroxide catabolic process; GO:0006979,response to oxidative stress; GO:0003674,molecular_function; GO:0005488,binding; GO:0046906,tetrapyrrole binding; GO:0097159,organic cyclic compound binding; GO:1901363,heterocyclic compound binding; GO:0043167,ion bindi…	PF00141.26:Peroxidase	--	--	--
LOC105056681	1.0107	0.7614	1.1418	9.5257	15.5327	10.6099	61	43	72	545	789	632	3.54254	1.80212e-61	8.1934e-59	up	NC_026005.1	24339966	24343251	-	LOC105056681	--	K00695 sucrose synthase [EC:2.4.1.13] | (RefSeq) sucrose synthase 1 (A)	ko00500: Starch and sucrose metabolism; ko01100: Metabolic pathways; ko01110: Biosynthesis of secondary metabolites	sucrose synthase 1-like isoform X2 [Phoenix dactylifera]	SUS2_HORVU RecName: Full=Sucrose synthase 2; EC=2.4.1.13; AltName: Full=Sucrose-UDP glucosyltransferase 2;	A0A8B7BQ71_PHODC RecName: Full=Sucrose synthase {ECO:0000256|ARBA:ARBA00012540, ECO:0000256|RuleBase:RU280817}; EC=2.4.1.13 {ECO:0000256|ARBA:ARBA00012540, ECO:0000256|RuleBase:RU280817};	At3g43190	GO:0016157,sucrose synthase activity; GO:0005985,sucrose metabolic process; GO:0003674,molecular_function; GO:0003824,catalytic activity; GO:0008194,UDP-glycosyltransferase activity; GO:0016740,transferase activity; GO:0016757,transferase activity, transferring glycosyl groups; GO:0016758,transferase activity, transferring hexosyl groups; GO:0035251,UDP-glucosyltransferase activity; GO:0046527,gl…	PF00862.22:Sucrose synthase	--	--	--
novel.4	5.9182	4.3071	5.455	0.7622	0.8525	0.5517	1163	792	1120	142	141	107	-2.92619	2.09023e-61	9.31323e-59	down	NC_017602.1	102216	112206	+	--	--	--	--	hypothetical chloroplast RF19 [Bactris major]	TI214_DIOEL RecName: Full=Protein TIC 214 {ECO:0000250|UniProtKB:P56785}; AltName: Full=Translocon at the inner envelope membrane of chloroplasts 214 {ECO:0000250|UniProtKB:P56785}; Short=AtTIC214 {ECO:0000250|UniProtKB:P56785};	A0A0H3VMS1_BACMJ RecName: Full=Protein TIC 214 {ECO:0000256|RuleBase:RU364085}; AltName: Full=Translocon at the inner envelope membrane of chloroplasts 214 {ECO:0000256|RuleBase:RU364085};	AtCh081	GO:0009706,chloroplast inner membrane; GO:0016021,integral component of membrane; GO:0015031,protein transport; GO:0006810,transport; GO:0006811,ion transport; GO:0006820,anion transport; GO:0008104,protein localization; GO:0008150,biological_process; GO:0015833,peptide transport; GO:0033036,macromolecule localization; GO:0042886,amide transport; GO:0045184,establishment of protein localization; …	PF05758.15:Ycf1	--	--	--
LOC105055602	79.7698	85.3787	80.3331	20.8284	12.8488	17.297	2626	2630	2763	650	356	562	-2.33005	4.96899e-61	2.17057e-58	down	NC_025993.1	3618028	3619665	+	LOC105055602	--	--	--	uncharacterized protein LOC105055602 [Elaeis guineensis]	--	A0A8N4ICG2_ELAGV SubName: Full=uncharacterized protein LOC105055602 {ECO:0000313|RefSeq:XP_029119040.1};	--	--	PF20100.2:Family of unknown function (DUF6490)	--	--	--
LOC105037659	15.638	18.5591	13.9538	64.2494	73.7908	64.8457	561	623	523	2185	2228	2296	2.01236	1.63869e-60	7.02054e-58	up	NW_011580095.1	520	2304	-	LOC105037659	--	--	--	receptor-like protein 18 [Elaeis guineensis]	EIX2_SOLLC RecName: Full=Receptor-like protein EIX2 {ECO:0000305}; AltName: Full=EIX receptor 2 {ECO:0000312|EMBL:AAR28378.1}; Flags: Precursor;	A0A6I9QLV8_ELAGV SubName: Full=receptor-like protein 18 {ECO:0000313|RefSeq:XP_010911602.2};	At3g05650	GO:0016021,integral component of membrane; GO:0005886,plasma membrane; GO:0050832,defense response to fungus; GO:0006950,response to stress; GO:0006952,defense response; GO:0008150,biological_process; GO:0009605,response to external stimulus; GO:0009607,response to biotic stimulus; GO:0009620,response to fungus; GO:0043207,response to external biotic stimulus; GO:0044419,biological process involv…	PF12799.10:Leucine Rich repeats (2 copies)	--	--	--
LOC105043691	394.543	508.633	398.052	133.974	108.491	121.903	8080	9747	8517	2601	1870	2464	-1.89844	2.13026e-59	8.95431e-57	down	NC_025996.1	45406713	45408501	-	LOC105043691	--	K20628 expansin | (RefSeq) expansin-B16-like (A)	--	expansin-B5 [Elaeis guineensis]	EXPB5_ORYSJ RecName: Full=Expansin-B5; AltName: Full=Beta-expansin-5; AltName: Full=OsEXPB5; AltName: Full=OsaEXPb1.19; Flags: Precursor;	A0A6I9R342_ELAGV SubName: Full=expansin-B5 {ECO:0000313|RefSeq:XP_010919653.1};	At2g45110	GO:0005576,extracellular region; GO:0016020,membrane; GO:0009653,anatomical structure morphogenesis; GO:0071555,cell wall organization; GO:0019953,sexual reproduction; GO:0008150,biological_process; GO:0032502,developmental process; GO:0048856,anatomical structure development; GO:0009987,cellular process; GO:0016043,cellular component organization; GO:0045229,external encapsulating structure orga…	PF01357.24:Expansin C-terminal domain	--	--	--
LOC105048398	38.5697	37.9161	38.8093	131.577	126.242	125.877	624	574	656	2018	1719	2010	1.66953	2.23112e-59	9.2046e-57	up	NC_025999.1	14213888	14214692	+	LOC105048398	--	K13993 HSP20 family protein | (RefSeq) 18.1 kDa class I heat shock protein (A)	ko04141: Protein processing in endoplasmic reticulum	18.1 kDa class I heat shock protein [Elaeis guineensis]	HSP12_MEDSA RecName: Full=18.2 kDa class I heat shock protein;	A0A6I9RFU6_ELAGV SubName: Full=18.1 kDa class I heat shock protein {ECO:0000313|RefSeq:XP_010925994.1};	At5g59720	GO:0005737,cytoplasm; GO:0005575,cellular_component; GO:0005622,intracellular anatomical structure; GO:0110165,cellular anatomical entity	PF00011.24:Hsp20/alpha crystallin family	--	--	--
LOC105060045	40.883	43.9445	39.9084	10.6476	11.7111	9.5748	1207	1214	1231	298	291	279	-2.03142	6.03816e-59	2.44578e-56	down	NW_011550906.1	1929979	1931447	-	LOC105060045	--	K20893 probable galacturonosyltransferase-like 1 [EC:2.4.1.-] | (RefSeq) probable galacturonosyltransferase-like 1 (A)	--	probable galacturonosyltransferase-like 1 [Elaeis guineensis]	GATL1_ARATH RecName: Full=Probable galacturonosyltransferase-like 1; EC=2.4.1.-; AltName: Full=Protein GAOLAOZHUANGREN 1; AltName: Full=Protein PARVUS;	A0A6I9SEC4_ELAGV RecName: Full=Hexosyltransferase {ECO:0000256|RuleBase:RU362027}; EC=2.4.1.- {ECO:0000256|RuleBase:RU362027};	At1g19300	GO:0005783,endoplasmic reticulum; GO:0005789,endoplasmic reticulum membrane; GO:0005794,Golgi apparatus; GO:0016021,integral component of membrane; GO:0047262,polygalacturonate 4-alpha-galacturonosyltransferase activity; GO:0052386,cell wall thickening; GO:0010417,glucuronoxylan biosynthetic process; GO:0048366,leaf development; GO:0032504,multicellular organism reproduction; GO:0045489,pectin bi…	PF01501.23:Glycosyl transferase family 8	--	--	--
novel.3136	49.2867	33.2703	44.342	3.8302	5.5124	4.7689	733	463	689	54	69	70	-3.24337	1.00426e-58	3.99518e-56	down	NW_011555341.1	33176	33915	+	--	--	--	--	putative uncharacterized protein ART2 [Glycine max]	--	A0A6A5L9T5_LUPAL SubName: Full=Uncharacterized protein {ECO:0000313|EMBL:KAF1856225.1};	Hs22053937	--	--	--	--	--
novel.3038	125.346	77.1604	105.989	7.3706	8.3018	6.8648	592	341	523	33	33	32	-3.84973	2.1908e-58	8.56258e-56	down	NW_011553148.1	2816	3050	-	--	--	--	--	hypothetical protein L2E82_53400 [Cichorium intybus]	--	A0A8D9CTG8_BRACM SubName: Full=(field mustard) hypothetical protein {ECO:0000313|EMBL:CAG7863141.1};	--	--	--	--	--	--
LOC105059479	66.1009	75.6794	66.5197	211.898	227.443	200.779	3365	3605	3538	10226	9745	10088	1.55674	2.28244e-58	8.76691e-56	up	NC_026008.1	16148982	16153137	-	LOC105059479	--	K04079 molecular chaperone HtpG | (RefSeq) heat shock protein 83 (A)	ko04141: Protein processing in endoplasmic reticulum; ko04626: Plant-pathogen interaction	heat shock protein 83 [Elaeis guineensis]	HSP83_IPONI RecName: Full=Heat shock protein 83;	A0A6I9SCN7_ELAGV SubName: Full=heat shock protein 83 {ECO:0000313|RefSeq:XP_010941080.1};	At5g52640	GO:0005737,cytoplasm; GO:0005524,ATP binding; GO:0016887,ATPase activity; GO:0051082,unfolded protein binding; GO:0006457,protein folding; GO:0000166,nucleotide binding; GO:0003674,molecular_function; GO:0005488,binding; GO:0017076,purine nucleotide binding; GO:0030554,adenyl nucleotide binding; GO:0032553,ribonucleotide binding; GO:0032555,purine ribonucleotide binding; GO:0032559,adenyl ribonuc…	PF00183.21:Hsp90 protein	--	--	--
LOC105040673	46.4358	52.1352	49.7116	14.1217	14.5106	12.136	1384	1454	1548	399	364	357	-1.92698	2.88255e-58	1.08843e-55	down	NC_025995.1	10385274	10387880	-	LOC105040673	--	K23877 xyloglucan O-acetyltransferase | (RefSeq) protein ALTERED XYLOGLUCAN 4-like isoform X1 (A)	--	protein trichome birefringence-like 42 isoform X1 [Elaeis guineensis]	TBL42_ARATH RecName: Full=Protein trichome birefringence-like 42;	A0A6J0PF84_ELAGV SubName: Full=protein trichome birefringence-like 42 isoform X1 {ECO:0000313|RefSeq:XP_019704574.1};	At1g78710	GO:0005794,Golgi apparatus; GO:0016021,integral component of membrane; GO:0016413,O-acetyltransferase activity; GO:0003674,molecular_function; GO:0003824,catalytic activity; GO:0008374,O-acyltransferase activity; GO:0016407,acetyltransferase activity; GO:0016740,transferase activity; GO:0016746,transferase activity, transferring acyl groups; GO:0016747,transferase activity, transferring acyl grou…	PF13839.9:GDSL/SGNH-like Acyl-Esterase family found in Pmr5 and Cas1p	--	--	--
LOC105046520	63.889	70.477	65.2418	10.9819	17.1195	11.4704	1614	1666	1722	263	364	286	-2.40151	6.92122e-58	2.56985e-55	down	NC_025998.1	2627292	2628621	+	LOC105046520	--	--	--	remorin 4.1 [Elaeis guineensis]	REM41_ORYSJ RecName: Full=Remorin 4.1 {ECO:0000305}; Short=OsREM4.1 {ECO:0000303|PubMed:17984200}; AltName: Full=Remorin group 4 member 1 {ECO:0000303|PubMed:17984200};	A0A6I9RAP0_ELAGV SubName: Full=remorin 4.1 {ECO:0000313|RefSeq:XP_010923425.1};	At3g57540	GO:0005886,plasma membrane; GO:0009738,abscisic acid-activated signaling pathway; GO:1900458,negative regulation of brassinosteroid mediated signaling pathway; GO:0007154,cell communication; GO:0007165,signal transduction; GO:0008150,biological_process; GO:0009719,response to endogenous stimulus; GO:0009725,response to hormone; GO:0009737,response to abscisic acid; GO:0009755,hormone-mediated sig…	PF03763.16:Remorin, C-terminal region	--	--	--
novel.2014	1.6606	1.8394	2.0364	7.9557	8.8375	7.9568	192	199	246	872	860	908	2.09541	7.15492e-55	2.61307e-52	up	NC_026005.1	17013865	17057526	+	--	--	K13430 serine/threonine-protein kinase PBS1 [EC:2.7.11.1] | (RefSeq) serine/threonine-protein kinase PBS1 (A)	ko04626: Plant-pathogen interaction	putative Mitogen-activated protein kinase 9 [Cocos nucifera]	SD11_ARATH RecName: Full=G-type lectin S-receptor-like serine/threonine-protein kinase SD1-1; EC=2.7.11.1; AltName: Full=S-domain-1 (SD1) receptor kinase 1; Short=SD1-1; Flags: Precursor;	A0A8K0I941_COCNU SubName: Full=Putative Mitogen-activated protein kinase 9 {ECO:0000313|EMBL:KAG1342752.1};	At4g03810	GO:0016021,integral component of membrane; GO:0005886,plasma membrane; GO:0009506,plasmodesma; GO:0005524,ATP binding; GO:0005516,calmodulin binding; GO:0030246,carbohydrate binding; GO:0106310,protein serine kinase activity; GO:0004674,protein serine/threonine kinase activity; GO:0031625,ubiquitin protein ligase binding; GO:0006468,protein phosphorylation; GO:0048544,recognition of pollen; GO:00…	PF01657.20:Salt stress response/antifungal	--	--	--
LOC105040749	15.3457	16.3705	14.0522	43.8899	48.7973	45.7778	1687	1684	1614	4574	4515	4967	1.53244	2.65643e-54	9.54517e-52	up	NC_025995.1	12234939	12247193	+	LOC105040749	--	K05666 ATP-binding cassette, subfamily C (CFTR/MRP), member 2 | (RefSeq) ABC transporter C family member 10-like isoform X1 (A)	ko02010: ABC transporters	ABC transporter C family member 10 [Elaeis guineensis]	AB10C_ARATH RecName: Full=ABC transporter C family member 10; Short=ABC transporter ABCC.10; Short=AtABCC10; EC=7.6.2.2; AltName: Full=ATP-energized glutathione S-conjugate pump 14; AltName: Full=Glutathione S-conjugate-transporting ATPase 14; AltName: Full=Multidrug resistance-associated protein 14;	A0A6I9QVA1_ELAGV SubName: Full=ABC transporter C family member 10 {ECO:0000313|RefSeq:XP_010915725.1};	At3g59140	GO:0005829,cytosol; GO:0016021,integral component of membrane; GO:0016020,membrane; GO:0000325,plant-type vacuole; GO:0008559,ABC-type xenobiotic transporter activity; GO:0005524,ATP binding; GO:0042626,ATPase-coupled transmembrane transporter activity; GO:0055085,transmembrane transport; GO:0003674,molecular_function; GO:0003824,catalytic activity; GO:0005215,transporter activity; GO:0015399,pri…	PF00005.30:ABC transporter	--	--	--
novel.2154	5.0833	5.2931	5.7698	25.3329	25.7459	23.9687	156	152	185	737	665	726	2.15138	1.37183e-53	4.85104e-51	up	NC_026007.1	11568066	11569592	.	--	--	--	--	uncharacterized protein LOC120276980 [Dioscorea cayenensis subsp. rotundata]	--	A0A834H293_RHOSS SubName: Full=Uncharacterized protein {ECO:0000313|EMBL:KAF7145666.1};	At5g55620	--	--	--	--	--
LOC105032723	4.2119	5.1115	4.5779	42.1707	43.5121	31.3186	59	67	67	560	513	433	3.01269	1.94046e-53	6.75463e-51	up	NW_011550973.1	709627	710323	-	LOC105032723	--	--	--	uncharacterized protein LOC105032723 [Elaeis guineensis]	--	A0A6I9Q919_ELAGV SubName: Full=uncharacterized protein LOC105032723 {ECO:0000313|RefSeq:XP_010905550.1};	At4g10270	--	PF12609.11:Wound-induced protein	--	--	--
LOC105060500	1295.77	1081.33	1199.58	363.799	259.629	347.66	23073	18017	22317	6141	3891	6110	-1.94855	1.98919e-53	6.81772e-51	down	NW_011550910.1	451775	453322	+	LOC105060500	--	--	--	heavy metal-associated isoprenylated plant protein 16 [Elaeis guineensis]	HIP16_ARATH RecName: Full=Heavy metal-associated isoprenylated plant protein 16 {ECO:0000303|PubMed:21072340, ECO:0000303|PubMed:23368984}; Short=AtHIP16 {ECO:0000303|PubMed:21072340, ECO:0000303|PubMed:23368984}; AltName: Full=Farnesylated protein 4 {ECO:0000303|PubMed:8837031}; Short=AtFP4 {ECO:0000303|PubMed:8837031}; Flags: Precursor;	A0A6I9SG84_ELAGV SubName: Full=heavy metal-associated isoprenylated plant protein 16 {ECO:0000313|RefSeq:XP_010942540.1};	At3g07600	GO:0046872,metal ion binding; GO:0003674,molecular_function; GO:0005488,binding; GO:0043167,ion binding; GO:0043169,cation binding	--	--	--	--
LOC105047941	74.2534	72.468	61.9725	226.571	279.829	244.635	1164	1063	1015	3367	3692	3785	1.78171	8.61556e-53	2.90814e-50	up	NC_025999.1	2762834	2763613	-	LOC105047941	--	K13993 HSP20 family protein | (RefSeq) 17.3 kDa class II heat shock protein-like (A)	ko04141: Protein processing in endoplasmic reticulum	17.3 kDa class II heat shock protein [Elaeis guineensis]	HSP21_SOLPE RecName: Full=17.3 kDa class II heat shock protein; AltName: Full=Hsp17.3; AltName: Full=Hsp20.2;	A0A6I9RFG6_ELAGV SubName: Full=17.3 kDa class II heat shock protein {ECO:0000313|RefSeq:XP_010925395.1};	At5g12020	GO:0005737,cytoplasm; GO:0005575,cellular_component; GO:0005622,intracellular anatomical structure; GO:0110165,cellular anatomical entity	PF00011.24:Hsp20/alpha crystallin family	--	--	--
LOC105040632	55.0602	50.6978	52.5477	11.355	15.9964	11.8715	1734	1494	1729	339	424	369	-2.08118	4.24721e-52	1.41223e-49	down	NC_025995.1	9573312	9574878	+	LOC105040632	--	K19747 BAHD acyltransferase [EC:2.3.1.-] | (RefSeq) BAHD acyltransferase DCR (A)	--	uncharacterized acetyltransferase At3g50280 [Elaeis guineensis]	Y3028_ARATH RecName: Full=Uncharacterized acetyltransferase At3g50280; EC=2.3.1.-;	A0A6I9QUK9_ELAGV SubName: Full=uncharacterized acetyltransferase At3g50280 {ECO:0000313|RefSeq:XP_010915552.1};	At5g42830	GO:0016746,transferase activity, transferring acyl groups; GO:0003674,molecular_function; GO:0003824,catalytic activity; GO:0016740,transferase activity	PF02458.18:Transferase family	--	--	--
LOC105056959	47.7706	58.7603	51.2002	200.655	155.803	184.478	2212	2546	2477	8808	6072	8431	1.7153	4.67608e-52	1.53197e-49	up	NC_026006.1	1337532	1340839	+	LOC105056959	--	K03283 heat shock 70kDa protein 1/2/6/8 | (RefSeq) probable mediator of RNA polymerase II transcription subunit 37c (A)	ko03040: Spliceosome; ko04141: Protein processing in endoplasmic reticulum; ko04144: Endocytosis	probable mediator of RNA polymerase II transcription subunit 37c [Elaeis guineensis]	HS704_ARATH RecName: Full=Heat shock 70 kDa protein 4 {ECO:0000303|PubMed:11599561}; AltName: Full=Heat shock cognate 70 kDa protein 4 {ECO:0000303|PubMed:11402207}; AltName: Full=Heat shock cognate protein 70-4 {ECO:0000303|PubMed:11402207}; Short=AtHsc70-4 {ECO:0000303|PubMed:11402207}; AltName: Full=Heat shock protein 70-4 {ECO:0000303|PubMed:11599561}; Short=AtHsp70-4 {ECO:0000303|PubMed:1159…	A0A6I9S4Y0_ELAGV SubName: Full=probable mediator of RNA polymerase II transcription subunit 37c {ECO:0000313|RefSeq:XP_010937656.1};	At3g12580	GO:0005737,cytoplasm; GO:0005829,cytosol; GO:0005794,Golgi apparatus; GO:0005739,mitochondrion; GO:0005634,nucleus; GO:0009505,plant-type cell wall; GO:0000325,plant-type vacuole; GO:0005886,plasma membrane; GO:0005524,ATP binding; GO:0016887,ATPase activity; GO:0140662,NA; GO:0031072,heat shock protein binding; GO:0051787,misfolded protein binding; GO:0044183,protein folding chaperone; GO:003162…	PF00012.23:Hsp70 protein	--	--	--
novel.1691	56.9443	54.1351	51.0081	18.4027	15.9762	16.325	1965	1748	1839	602	464	556	-1.74155	6.20437e-52	2.0032e-49	down	NC_026002.1	14491519	14493235	.	--	--	--	--	hypothetical protein COCNU_12G003880 [Cocos nucifera]	--	A0A8K0NB45_COCNU SubName: Full=Uncharacterized protein {ECO:0000313|EMBL:KAG1365388.1};	--	--	PF09835.12:Uncharacterized protein conserved in bacteria (DUF2062)	--	--	--
LOC105043615	36.0003	37.2338	44.1936	8.6182	8.9555	7.53	683	661	876	155	143	141	-2.29198	7.46954e-52	2.37723e-49	down	NC_025996.1	43858577	43859520	+	LOC105043615	--	--	--	14 kDa proline-rich protein DC2.15-like [Elaeis guineensis]	14KD_DAUCA RecName: Full=14 kDa proline-rich protein DC2.15; Flags: Precursor;	A0A6I9R4J4_ELAGV SubName: Full=14 kDa proline-rich protein DC2.15-like {ECO:0000313|RefSeq:XP_010919519.1};	At1g12090	GO:0016021,integral component of membrane; GO:0005575,cellular_component; GO:0016020,membrane; GO:0031224,intrinsic component of membrane; GO:0110165,cellular anatomical entity	PF14547.9:Hydrophobic seed protein	--	--	--
LOC105052261	2.4716	2.4546	2.6285	16.0649	12.7848	15.8602	99	92	110	610	431	627	2.49972	1.35356e-51	4.24714e-49	up	NC_026002.1	5740083	5742455	+	LOC105052261	--	--	--	protein NUCLEAR FUSION DEFECTIVE 4 [Elaeis guineensis]	NFD4_ARATH RecName: Full=Protein NUCLEAR FUSION DEFECTIVE 4 {ECO:0000303|PubMed:16698901};	A0A6I9RSP7_ELAGV SubName: Full=protein NUCLEAR FUSION DEFECTIVE 4 {ECO:0000313|RefSeq:XP_010931323.1};	At2g30300	GO:0016021,integral component of membrane; GO:0016020,membrane; GO:0005739,mitochondrion; GO:0000741,karyogamy; GO:0010197,polar nucleus fusion; GO:0009651,response to salt stress; GO:0006996,organelle organization; GO:0006997,nucleus organization; GO:0008150,biological_process; GO:0009987,cellular process; GO:0016043,cellular component organization; GO:0048284,organelle fusion; GO:0071840,cellul…	PF06813.16:Nodulin-like	--	--	--
LOC105050978	80.9931	75.6528	79.2034	28.181	22.8642	26.0179	2580	2255	2636	851	613	818	-1.67875	1.71138e-51	5.2953e-49	down	NC_025993.1	32080143	32082411	+	LOC105050978	--	K19619 tyrosyl-DNA phosphodiesterase 2 [EC:3.1.4.-] | (RefSeq) tyrosyl-DNA phosphodiesterase 2 isoform X1 (A)	--	tyrosyl-DNA phosphodiesterase 2 isoform X1 [Elaeis guineensis]	--	A0A6I9RWS4_ELAGV SubName: Full=tyrosyl-DNA phosphodiesterase 2 isoform X1 {ECO:0000313|RefSeq:XP_010929518.1};	At1g11800_2	GO:0003824,catalytic activity; GO:0003674,molecular_function	PF03372.26:Endonuclease/Exonuclease/phosphatase family	--	--	--
LOC105050987	20.4939	16.9766	16.6964	4.7469	4.0261	3.5843	1512	1172	1287	332	250	261	-2.19813	2.86221e-51	8.73484e-49	down	NC_026001.1	756335	762370	-	LOC105050987	--	K13447 respiratory burst oxidase [EC:1.6.3.- 1.11.1.-] | (RefSeq) respiratory burst oxidase homolog protein B-like (A)	ko04016: MAPK signaling pathway - plant; ko04626: Plant-pathogen interaction	respiratory burst oxidase homolog protein B [Elaeis guineensis]	RBOHC_SOLTU RecName: Full=Respiratory burst oxidase homolog protein C; EC=1.11.1.-; EC=1.6.3.-; AltName: Full=NADPH oxidase RBOHC; AltName: Full=StRBOHC;	A0A6I9RMV6_ELAGV SubName: Full=respiratory burst oxidase homolog protein B {ECO:0000313|RefSeq:XP_010929525.1};	At5g47910	GO:0016021,integral component of membrane; GO:0005886,plasma membrane; GO:0005509,calcium ion binding; GO:0000293,ferric-chelate reductase activity; GO:0016174,NAD(P)H oxidase H2O2-forming activity; GO:0004601,peroxidase activity; GO:0003674,molecular_function; GO:0005488,binding; GO:0043167,ion binding; GO:0043169,cation binding; GO:0046872,metal ion binding; GO:0003824,catalytic activity; GO:00…	PF08030.15:Ferric reductase NAD binding domain	--	--	--
LOC105060704	114.906	114.805	109.684	31.1665	39.5104	36.3228	1859	1738	1854	478	538	580	-1.7325	3.335e-51	1.00402e-48	down	NW_011550912.1	2051788	2052592	+	LOC105060704	--	--	--	uncharacterized protein LOC105060704 [Elaeis guineensis]	--	A0A6I9SH79_ELAGV SubName: Full=uncharacterized protein LOC105060704 {ECO:0000313|RefSeq:XP_010942814.1};	At1g09310	--	PF04398.15:Protein of unknown function, DUF538	--	--	--
LOC105054935	607.186	593.644	598.704	178.253	108.352	148.949	7517	6877	7744	2092	1129	1820	-2.11113	4.31717e-51	1.28237e-48	down	NC_026004.1	15462367	15463710	-	LOC105054935	--	--	--	hypothetical protein COCNU_03G015980 [Cocos nucifera]	--	A0A8K0I4M5_COCNU SubName: Full=Uncharacterized protein {ECO:0000313|EMBL:KAG1335479.1};	--	--	PF05498.14:Rapid ALkalinization Factor (RALF)	--	--	--
novel.440	91.1515	91.9955	83.2817	25.2189	26.6988	24.3081	1079	1019	1030	283	266	284	-1.87148	4.76814e-51	1.39769e-48	down	NC_025994.1	41092727	41093315	.	--	--	--	--	--	--	--	--	--	--	--	--	--
LOC105032735	30.1573	21.261	25.362	3.7269	2.0989	3.6649	717	473	630	84	42	86	-3.07819	2.10499e-50	6.09025e-48	down	NW_011550974.1	244792	246737	-	LOC105032735	--	--	--	F-box protein At1g61340 [Elaeis guineensis]	FB316_ARATH RecName: Full=F-box protein At1g61340;	E3SER8_ELAGV SubName: Full=F-box protein {ECO:0000313|EMBL:ADO00336.1}; SubName: Full=F-box protein At1g61340 {ECO:0000313|RefSeq:XP_010905570.1};	At1g61340	GO:0071456,cellular response to hypoxia; GO:0009961,response to 1-aminocyclopropane-1-carboxylic acid; GO:0009737,response to abscisic acid; GO:0009617,response to bacterium; GO:0009753,response to jasmonic acid; GO:0006970,response to osmotic stress; GO:0009751,response to salicylic acid; GO:0009651,response to salt stress; GO:0009611,response to wounding; GO:0001666,response to hypoxia; GO:0006…	PF00646.36:F-box domain	--	--	--
LOC105057311	3.2643	5.6813	5.5346	35.8115	50.697	33.3571	70	114	124	728	915	706	2.99034	2.34651e-50	6.702e-48	up	NC_026006.1	6315492	6316874	-	LOC105057311	--	--	--	--	--	A0A1D1XS63_9ARAE SubName: Full=Uncharacterized protein {ECO:0000313|EMBL:JAT45217.1};	--	--	--	--	--	--
LOC105046073	3.1055	4.8849	4.9428	24.2193	33.2906	27.1866	89	131	148	658	803	769	2.64934	5.31839e-50	1.49979e-47	up	NC_025997.1	40781919	40783840	-	LOC105046073	--	--	--	NAC domain-containing protein 2 [Elaeis guineensis]	NAC58_ORYSJ RecName: Full=NAC domain-containing protein 58 {ECO:0000303|PubMed:18813954}; Short=ONAC058 {ECO:0000303|PubMed:18813954}; AltName: Full=Protein NAC-LIKE, ACTIVATED BY AP3/PI homolog {ECO:0000305}; Short=OsNAP {ECO:0000303|PubMed:24028154}; AltName: Full=Protein PREMATURELY SENILE 1 {ECO:0000303|PubMed:24951508};	A0A6I9RA48_ELAGV SubName: Full=NAC domain-containing protein 2 {ECO:0000313|RefSeq:XP_010922870.1};	At3g04070	GO:0003677,DNA binding; GO:0006355,regulation of transcription, DNA-templated; GO:0003674,molecular_function; GO:0003676,nucleic acid binding; GO:0005488,binding; GO:0097159,organic cyclic compound binding; GO:1901363,heterocyclic compound binding; GO:0006139,nucleobase-containing compound metabolic process; GO:0006351,transcription, DNA-templated; GO:0006725,cellular aromatic compound metabolic …	PF02365.18:No apical meristem (NAM) protein	NAC	TF	NAC
LOC105042770	75.4429	87.4754	78.9999	259.15	273.848	222.931	3413	3703	3734	11114	10427	9954	1.58192	7.91125e-50	2.20309e-47	up	NC_025996.1	19093430	19096412	+	LOC105042770	--	K03283 heat shock 70kDa protein 1/2/6/8 | (RefSeq) heat shock cognate 70 kDa protein 2-like (A)	ko03040: Spliceosome; ko04141: Protein processing in endoplasmic reticulum; ko04144: Endocytosis	heat shock cognate 70 kDa protein 2 [Elaeis guineensis]	HS704_ARATH RecName: Full=Heat shock 70 kDa protein 4 {ECO:0000303|PubMed:11599561}; AltName: Full=Heat shock cognate 70 kDa protein 4 {ECO:0000303|PubMed:11402207}; AltName: Full=Heat shock cognate protein 70-4 {ECO:0000303|PubMed:11402207}; Short=AtHsc70-4 {ECO:0000303|PubMed:11402207}; AltName: Full=Heat shock protein 70-4 {ECO:0000303|PubMed:11599561}; Short=AtHsp70-4 {ECO:0000303|PubMed:1159…	A0A6I9R685_ELAGV SubName: Full=heat shock cognate 70 kDa protein 2 {ECO:0000313|RefSeq:XP_010918390.1};	At3g12580	GO:0005737,cytoplasm; GO:0005829,cytosol; GO:0005794,Golgi apparatus; GO:0005739,mitochondrion; GO:0005634,nucleus; GO:0009505,plant-type cell wall; GO:0000325,plant-type vacuole; GO:0005886,plasma membrane; GO:0005524,ATP binding; GO:0016887,ATPase activity; GO:0140662,NA; GO:0031072,heat shock protein binding; GO:0051787,misfolded protein binding; GO:0044183,protein folding chaperone; GO:003162…	PF00012.23:Hsp70 protein	--	--	--
novel.3028	61.7333	50.9795	53.2835	14.3244	9.8234	11.0676	1232	952	1111	271	165	218	-2.30134	9.56972e-50	2.63203e-47	down	NW_011552919.1	9388	10468	-	--	--	--	--	--	--	--	--	--	--	--	--	--
LOC105047262	10.5569	11.6459	13.1827	46.9793	54.8478	44.318	279	288	364	1177	1220	1156	1.98206	4.52128e-49	1.22835e-46	up	NC_025998.1	34832060	34834674	-	LOC105047262	--	K09510 DnaJ homolog subfamily B member 4 | (RefSeq) dnaJ homolog subfamily B member 13-like (A)	--	dnaJ homolog subfamily B member 13 [Elaeis guineensis]	DNJH_CUCSA RecName: Full=DnaJ protein homolog; AltName: Full=DNAJ-1; Flags: Precursor;	A0A6I9RCN6_ELAGV SubName: Full=dnaJ homolog subfamily B member 13 {ECO:0000313|RefSeq:XP_010924412.1};	At2g20560	GO:0005886,plasma membrane; GO:0005524,ATP binding; GO:0030544,Hsp70 protein binding; GO:0046872,metal ion binding; GO:0051082,unfolded protein binding; GO:0006457,protein folding; GO:0009408,response to heat; GO:0000166,nucleotide binding; GO:0003674,molecular_function; GO:0005488,binding; GO:0017076,purine nucleotide binding; GO:0030554,adenyl nucleotide binding; GO:0032553,ribonucleotide bindi…	PF01556.21:DnaJ C terminal domain	--	--	--
LOC105038582	412.512	316.731	327.843	107.07	76.9461	90.9159	11217	8059	9314	2760	1761	2440	-2.01051	1.16636e-48	3.13063e-46	down	NC_025993.1	7052363	7053853	-	LOC105038582	--	K16290 xylem cysteine proteinase [EC:3.4.22.-] | (RefSeq) cysteine protease XCP1 (A)	--	senescence-specific cysteine protease SAG39 [Elaeis guineensis]	SAG39_ORYSI RecName: Full=Senescence-specific cysteine protease SAG39 {ECO:0000305}; EC=3.4.22.- {ECO:0000305}; AltName: Full=Cysteine proteinase SAG39 {ECO:0000305}; AltName: Full=Protein SENESCENCE-ASSOCIATED GENE 39 {ECO:0000250|UniProtKB:Q7XWK5}; Flags: Precursor;	A0A6I9QNH2_ELAGV SubName: Full=senescence-specific cysteine protease SAG39 {ECO:0000313|RefSeq:XP_010912736.1};	At2g27420	GO:0010282,senescence-associated vacuole; GO:0008234,cysteine-type peptidase activity; GO:0007568,aging; GO:0010150,leaf senescence; GO:0010623,programmed cell death involved in cell development; GO:0006508,proteolysis; GO:0009737,response to abscisic acid; GO:0009723,response to ethylene; GO:0009739,response to gibberellin; GO:0003674,molecular_function; GO:0003824,catalytic activity; GO:0008233…	PF00112.26:Papain family cysteine protease	--	--	--
LOC105046139	13.2376	11.1966	10.7282	1.3683	1.3831	1.1121	398	315	337	39	35	33	-3.25696	1.58529e-48	4.20441e-46	down	NC_025997.1	39363524	39365368	+	LOC105046139	--	--	--	NDR1/HIN1-like protein 13 [Elaeis guineensis]	NHL13_ARATH RecName: Full=NDR1/HIN1-like protein 13 {ECO:0000303|PubMed:26206852};	A0A6I9R9W4_ELAGV SubName: Full=NDR1/HIN1-like protein 13 {ECO:0000313|RefSeq:XP_010922964.2};	At2g27080	GO:0016021,integral component of membrane; GO:0005886,plasma membrane; GO:0009506,plasmodesma; GO:0042742,defense response to bacterium; GO:0006950,response to stress; GO:0006952,defense response; GO:0008150,biological_process; GO:0009605,response to external stimulus; GO:0009607,response to biotic stimulus; GO:0009617,response to bacterium; GO:0043207,response to external biotic stimulus; GO:004…	PF03168.16:Late embryogenesis abundant protein	--	--	--
LOC105035842	156.713	158.79	132.708	39.452	23.7176	37.3619	4781	4533	4230	1141	609	1125	-2.22191	1.71862e-48	4.50441e-46	down	NW_011552527.1	2198	4844	-	LOC105035842	--	K05277 anthocyanidin synthase [EC:1.14.20.4] | (RefSeq) leucoanthocyanidin dioxygenase-like (A)	ko00941: Flavonoid biosynthesis; ko01100: Metabolic pathways; ko01110: Biosynthesis of secondary metabolites	leucoanthocyanidin dioxygenase [Elaeis guineensis]	LDOX_ACTCC RecName: Full=Anthocyanin synthase {ECO:0000303|PubMed:30912865}; Short=AcANS {ECO:0000303|PubMed:30912865}; EC=1.14.20.4 {ECO:0000269|PubMed:30912865}; AltName: Full=Leucoanthocyanidin dioxygenase {ECO:0000303|PubMed:25143057}; Short=AcLDOX {ECO:0000303|PubMed:25143057}; Short=Leucocyanidin oxygenase {ECO:0000305};	A0A6I9QKI9_ELAGV SubName: Full=leucoanthocyanidin dioxygenase {ECO:0000313|RefSeq:XP_010909855.1};	At4g22880	GO:0031418,L-ascorbic acid binding; GO:0050589,leucocyanidin oxygenase activity; GO:0046872,metal ion binding; GO:0050498,oxidoreductase activity, acting on paired donors, with incorporation or reduction of molecular oxygen, with 2-oxoglutarate as one donor, and the other dehydrogenated; GO:0009718,anthocyanin-containing compound biosynthetic process; GO:0003674,molecular_function; GO:0005488,bin…	PF03171.23:2OG-Fe(II) oxygenase superfamily	--	--	--
LOC105036887	533.382	527.025	545.503	200.885	188.307	155.973	8565	7919	9152	3058	2545	2472	-1.62167	5.19621e-48	1.34606e-45	down	NW_011561558.1	438	1236	+	LOC105036887	--	--	--	zinc finger protein ZAT8, partial [Elaeis guineensis]	ZAT5_ARATH RecName: Full=Zinc finger protein ZAT5;	A0A6I9QN68_ELAGV SubName: Full=zinc finger protein ZAT8 {ECO:0000313|RefSeq:XP_010910911.3};	At2g28710	GO:0005634,nucleus; GO:0003700,DNA-binding transcription factor activity; GO:0046872,metal ion binding; GO:0000976,transcription regulatory region sequence-specific DNA binding; GO:0006355,regulation of transcription, DNA-templated; GO:0003674,molecular_function; GO:0140110,transcription regulator activity; GO:0005488,binding; GO:0043167,ion binding; GO:0043169,cation binding; GO:0001067,regulato…	PF13912.9:C2H2-type zinc finger	C2H2	TF	C2H2
LOC105051144	53.0342	44.6107	41.522	12.624	12.3993	10.9705	1489	1172	1218	336	293	304	-2.01831	6.67414e-48	1.70904e-45	down	NC_026001.1	5939260	5946811	+	LOC105051144	--	K13456 RPM1-interacting protein 4 | (RefSeq) RPM1-interacting protein 4 isoform X1 (A)	ko04626: Plant-pathogen interaction	RPM1-interacting protein 4 isoform X1 [Elaeis guineensis]	RIN4_ARATH RecName: Full=RPM1-interacting protein 4;	A0A6I9RX84_ELAGV SubName: Full=RPM1-interacting protein 4 isoform X1 {ECO:0000313|RefSeq:XP_010929749.1};	At3g25070	GO:0005829,cytosol; GO:0012505,endomembrane system; GO:0019897,extrinsic component of plasma membrane; GO:0016020,membrane; GO:0005886,plasma membrane; GO:0042742,defense response to bacterium; GO:0034051,negative regulation of plant-type hypersensitive response; GO:0009626,plant-type hypersensitive response; GO:0006468,protein phosphorylation; GO:0002237,response to molecule of bacterial origin;…	PF05627.14:Cleavage site for pathogenic type III effector avirulence factor Avr	--	--	--
novel.3206	46.2784	31.2133	38.0219	3.5845	5.1909	2.4592	572	361	491	42	54	30	-3.4427	1.67952e-47	4.25186e-45	down	NW_011557734.1	11906	12520	.	--	--	--	--	unnamed protein product [Digitaria exilis]	--	A0A096XFC7_PANGI SubName: Full=Orf108a {ECO:0000313|EMBL:AHJ81032.1};	--	GO:0005739,mitochondrion; GO:0005575,cellular_component; GO:0005622,intracellular anatomical structure; GO:0005737,cytoplasm; GO:0043226,organelle; GO:0043227,membrane-bounded organelle; GO:0043229,intracellular organelle; GO:0043231,intracellular membrane-bounded organelle; GO:0110165,cellular anatomical entity	--	--	--	--
LOC105033078	171.293	154.93	158.48	48.5053	54.322	39.789	3267	2765	3158	877	872	749	-1.83029	2.3356e-47	5.84635e-45	down	NW_011550997.1	75750	76698	+	LOC105033078	--	K09286 EREBP-like factor | (RefSeq) ethylene-responsive transcription factor 12-like (A)	--	ethylene-responsive transcription factor 12 [Elaeis guineensis]	ERF82_ARATH RecName: Full=Ethylene-responsive transcription factor 3; Short=AtERF3; AltName: Full=Ethylene-responsive element-binding factor 3; Short=EREBP-3;	A0A6I9QAH8_ELAGV SubName: Full=ethylene-responsive transcription factor 12 {ECO:0000313|RefSeq:XP_010906034.1};	At1g50640	GO:0005634,nucleus; GO:0003700,DNA-binding transcription factor activity; GO:0000976,transcription regulatory region sequence-specific DNA binding; GO:0006952,defense response; GO:0009873,ethylene-activated signaling pathway; GO:0010105,negative regulation of ethylene-activated signaling pathway; GO:0003674,molecular_function; GO:0140110,transcription regulator activity; GO:0001067,regulatory reg…	PF00847.23:AP2 domain	AP2/ERF-ERF	TF	AP2/ERF->AP2/ERF-ERF
LOC105032085	269.972	288.991	264.844	116.18	102.585	97.9713	9099	9114	9326	3712	2910	3259	-1.4422	4.35537e-47	1.0781e-44	down	NW_011550942.1	822456	824521	+	LOC105032085	--	--	--	NDR1/HIN1-like protein 13 [Elaeis guineensis]	NHL13_ARATH RecName: Full=NDR1/HIN1-like protein 13 {ECO:0000303|PubMed:26206852};	A0A6I9Q8P7_ELAGV SubName: Full=NDR1/HIN1-like protein 13 {ECO:0000313|RefSeq:XP_010904739.1};	At2g27080	GO:0016021,integral component of membrane; GO:0005886,plasma membrane; GO:0009506,plasmodesma; GO:0042742,defense response to bacterium; GO:0006950,response to stress; GO:0006952,defense response; GO:0008150,biological_process; GO:0009605,response to external stimulus; GO:0009607,response to biotic stimulus; GO:0009617,response to bacterium; GO:0043207,response to external biotic stimulus; GO:004…	PF03168.16:Late embryogenesis abundant protein	--	--	--
LOC105036469	39.9841	50.0109	43.5615	122.277	123.997	125.118	1526	1786	1737	4424	3983	4713	1.4127	6.35434e-47	1.55563e-44	up	NW_011556470.1	7	8414	+	LOC105036469	--	K12309 beta-galactosidase [EC:3.2.1.23] | (RefSeq) beta-galactosidase 8 isoform X1 (A)	ko00052: Galactose metabolism; ko00511: Other glycan degradation; ko00531: Glycosaminoglycan degradation; ko00600: Sphingolipid metabolism; ko00604: Glycosphingolipid biosynthesis - ganglio series; ko01100: Metabolic pathways	LOW QUALITY PROTEIN: beta-galactosidase 6-like [Elaeis guineensis]	BGAL6_ORYSJ RecName: Full=Beta-galactosidase 6; Short=Lactase 6; EC=3.2.1.23; Flags: Precursor;	A0A6I9QM50_ELAGV RecName: Full=Beta-galactosidase {ECO:0000256|ARBA:ARBA00012756, ECO:0000256|RuleBase:RU000675}; EC=3.2.1.23 {ECO:0000256|ARBA:ARBA00012756, ECO:0000256|RuleBase:RU000675};	At2g28470	GO:0048046,apoplast; GO:0005773,vacuole; GO:0004565,beta-galactosidase activity; GO:0030246,carbohydrate binding; GO:0005975,carbohydrate metabolic process; GO:0003674,molecular_function; GO:0003824,catalytic activity; GO:0004553,hydrolase activity, hydrolyzing O-glycosyl compounds; GO:0015925,galactosidase activity; GO:0016787,hydrolase activity; GO:0016798,hydrolase activity, acting on glycosyl…	PF01301.22:Glycosyl hydrolases family 35	--	--	--
LOC109504891	303.287	224.496	248.025	78.8677	64.8564	69.8975	3517	2436	3005	867	633	800	-1.92842	1.44578e-46	3.50098e-44	down	NW_011550945.1	936853	937570	-	LOC109504891	--	--	--	signaling peptide TAXIMIN 2 [Elaeis guineensis]	TAX1_ARATH RecName: Full=Signaling peptide TAXIMIN 1 {ECO:0000303|PubMed:26071531}; Flags: Precursor;	A0A6J0PB74_ELAGV SubName: Full=signaling peptide TAXIMIN 2 {ECO:0000313|RefSeq:XP_019701780.1};	--	GO:0005615,extracellular space; GO:0005886,plasma membrane; GO:0048530,fruit morphogenesis; GO:0010199,organ boundary specification between lateral organs and the meristem; GO:0009416,response to light stimulus; GO:0000003,reproduction; GO:0003006,developmental process involved in reproduction; GO:0007275,multicellular organism development; GO:0008150,biological_process; GO:0009653,anatomical str…	--	--	--	--
LOC105060900	29.66	40.4442	39.8678	5.8984	4.044	3.2022	366	467	514	69	42	39	-3.12423	1.5982e-46	3.82846e-44	down	NC_025993.1	58688335	58689090	-	LOC105060900	--	--	--	Bowman-Birk type trypsin inhibitor isoform X2 [Elaeis guineensis]	IBB3_WHEAT RecName: Full=Bowman-Birk type trypsin inhibitor; Short=WTI;	A0A6I9SGU9_ELAGV SubName: Full=Bowman-Birk type trypsin inhibitor isoform X2 {ECO:0000313|RefSeq:XP_010943086.1};	--	GO:0005576,extracellular region; GO:0004867,serine-type endopeptidase inhibitor activity; GO:0003674,molecular_function; GO:0004857,enzyme inhibitor activity; GO:0004866,endopeptidase inhibitor activity; GO:0030234,enzyme regulator activity; GO:0030414,peptidase inhibitor activity; GO:0061134,peptidase regulator activity; GO:0061135,endopeptidase regulator activity; GO:0098772,molecular function …	PF00228.23:Bowman-Birk serine protease inhibitor family	--	--	--
LOC105041937	13.6165	10.6078	10.0364	1.772	1.391	1.6246	535	390	412	66	46	63	-2.90443	1.95346e-46	4.62971e-44	down	NC_025995.1	36100027	36104827	-	LOC105041937	--	K01626 3-deoxy-7-phosphoheptulonate synthase [EC:2.5.1.54] | (RefSeq) phospho-2-dehydro-3-deoxyheptonate aldolase 2, chloroplastic-like (A)	ko00400: Phenylalanine, tyrosine and tryptophan biosynthesis; ko01100: Metabolic pathways; ko01110: Biosynthesis of secondary metabolites; ko01230: Biosynthesis of amino acids	phospho-2-dehydro-3-deoxyheptonate aldolase 2, chloroplastic [Elaeis guineensis]	AROG1_PETHY RecName: Full=Phospho-2-dehydro-3-deoxyheptonate aldolase 1, chloroplastic {ECO:0000305}; EC=2.5.1.54 {ECO:0000250|UniProtKB:O53512}; AltName: Full=3-deoxy-D-arabino-heptulosonate 7-phosphate synthase 1 {ECO:0000303|PubMed:23275577, ECO:0000303|PubMed:24815009}; Short=DAHP synthase 1 {ECO:0000305}; Short=PhDAHP1 {ECO:0000303|PubMed:24815009}; AltName: Full=Phospho-2-keto-3-deoxyhepton…	A0A6I9QYR4_ELAGV RecName: Full=Phospho-2-dehydro-3-deoxyheptonate aldolase {ECO:0000256|RuleBase:RU363071}; EC=2.5.1.54 {ECO:0000256|RuleBase:RU363071};	At1g22410	GO:0009507,chloroplast; GO:0003849,3-deoxy-7-phosphoheptulonate synthase activity; GO:0046872,metal ion binding; GO:0009073,aromatic amino acid family biosynthetic process; GO:0008652,cellular amino acid biosynthetic process; GO:0009423,chorismate biosynthetic process; GO:0010597,green leaf volatile biosynthetic process; GO:0003674,molecular_function; GO:0003824,catalytic activity; GO:0016740,tra…	PF01474.19:Class-II DAHP synthetase family	--	--	--
LOC105033514	7.8264	7.8122	9.3116	0.2007	0.1937	0.0826	288	269	358	7	6	3	-5.79388	2.19322e-46	5.14322e-44	down	NW_011551033.1	170713	173150	-	LOC105033514	--	K22683 aspartyl protease family protein [EC:3.4.23.-] | (RefSeq) aspartyl protease family protein 2-like (A)	--	aspartyl protease family protein At5g10770 [Elaeis guineensis]	ASPA_ARATH RecName: Full=Aspartyl protease family protein At5g10770; EC=3.4.23.- {ECO:0000305}; Flags: Precursor;	A0A6I9QCX4_ELAGV SubName: Full=aspartyl protease family protein At5g10770 {ECO:0000313|RefSeq:XP_010906670.1};	At1g79720	GO:0031225,anchored component of membrane; GO:0005886,plasma membrane; GO:0004190,aspartic-type endopeptidase activity; GO:0006508,proteolysis; GO:0003674,molecular_function; GO:0003824,catalytic activity; GO:0004175,endopeptidase activity; GO:0008233,peptidase activity; GO:0016787,hydrolase activity; GO:0070001,aspartic-type peptidase activity; GO:0140096,catalytic activity, acting on a protein;…	PF14543.9:Xylanase inhibitor N-terminal	--	--	--
novel.570	126.838	112.219	118.003	35.9571	23.6316	32.0937	1894	1568	1841	509	297	473	-2.02613	4.05816e-46	9.41746e-44	down	NC_025995.1	2714256	2714998	.	--	--	--	--	Arabinogalactan peptide 22 [Cocos nucifera]	AGP41_ARATH RecName: Full=Arabinogalactan protein 41 {ECO:0000303|PubMed:15322080}; Short=AtAGP41 {ECO:0000303|PubMed:15322080}; AltName: Full=Arabinogalactan peptide 41 {ECO:0000303|PubMed:15322080}; Short=AG-peptide 41 {ECO:0000303|PubMed:15322080}; Flags: Precursor;	A0A8K0I550_COCNU SubName: Full=Arabinogalactan peptide 22 {ECO:0000313|EMBL:KAG1335480.1};	At2g46330	GO:0031225,anchored component of membrane; GO:0005886,plasma membrane; GO:0005575,cellular_component; GO:0016020,membrane; GO:0031224,intrinsic component of membrane; GO:0110165,cellular anatomical entity; GO:0071944,cell periphery	PF06376.15:Arabinogalactan peptide	--	--	--
LOC105056990	91.5513	79.4376	86.4076	32.2984	28.8819	26.5355	4817	3911	4750	1611	1279	1378	-1.61832	7.51402e-46	1.72575e-43	down	NC_026006.1	934115	937298	+	LOC105056990	--	--	--	protein UPSTREAM OF FLC isoform X1 [Elaeis guineensis]	SOK5_ARATH RecName: Full=Protein SOSEKI 5 {ECO:0000303|PubMed:30737509}; Short=AtSOK5 {ECO:0000303|PubMed:32004461};	A0A8N4IGW4_ELAGV SubName: Full=protein UPSTREAM OF FLC isoform X1 {ECO:0000313|RefSeq:XP_029123915.1};	At5g59790	GO:0031234,extrinsic component of cytoplasmic side of plasma membrane; GO:0042803,protein homodimerization activity; GO:0007049,cell cycle; GO:0051301,cell division; GO:1905392,plant organ morphogenesis; GO:0051258,protein polymerization; GO:0051302,regulation of cell division; GO:2000067,regulation of root morphogenesis; GO:0090708,specification of plant organ axis polarity; GO:0003674,molecular…	PF06136.16:Protein SOSEKI, plant	--	--	--
LOC105035775	129.852	124.924	125.546	52.4544	43.5004	45.582	4139	3726	4181	1585	1167	1434	-1.4906	1.85564e-45	4.21836e-43	down	NW_011552411.1	63423	65168	+	LOC105035775	--	--	--	uncharacterized protein LOC105035775 [Elaeis guineensis]	--	A0A6I9QKD3_ELAGV SubName: Full=uncharacterized protein LOC105035775 {ECO:0000313|RefSeq:XP_010909773.1};	At5g05250	--	--	--	--	--
LOC105042435	5.5231	5.5172	5.553	17.3229	19.1221	21.6201	337	315	354	1002	982	1302	1.74013	2.74893e-45	6.18593e-43	up	NC_025995.1	59082114	59087163	+	LOC105042435	--	--	--	uncharacterized protein LOC105042435 [Elaeis guineensis]	--	A0A6J0PF70_ELAGV SubName: Full=uncharacterized protein LOC105042435 {ECO:0000313|RefSeq:XP_010917951.1, ECO:0000313|RefSeq:XP_019704548.1};	At3g11760	--	PF10358.12:N-terminal C2 in EEIG1 and EHBP1 proteins	--	--	--
LOC109505579	20.7823	21.9055	18.317	66.2684	59.7201	63.9064	657	648	605	1986	1589	1994	1.57409	4.77355e-45	1.06345e-42	up	NC_025995.1	3448439	3450121	+	LOC109505579	--	--	--	--	--	--	--	--	--	--	--	--
LOC105060665	428.654	415.82	425.509	191.244	172.726	183.226	6599	5990	6844	2791	2238	2784	-1.27992	5.66806e-45	1.25023e-42	down	NW_011550912.1	115312	116916	+	LOC105060665	--	--	--	cysteine-rich and transmembrane domain-containing protein WIH2 [Elaeis guineensis]	--	A0A6I9SH36_ELAGV SubName: Full=cysteine-rich and transmembrane domain-containing protein WIH2 {ECO:0000313|RefSeq:XP_010942761.1};	--	GO:0016021,integral component of membrane; GO:0005886,plasma membrane; GO:0005575,cellular_component; GO:0016020,membrane; GO:0031224,intrinsic component of membrane; GO:0110165,cellular anatomical entity; GO:0071944,cell periphery	PF12734.10:Cysteine-rich TM module stress tolerance	--	--	--
LOC105055221	3.4126	4.6352	4.1829	13.3773	16.2577	16.3621	310	394	397	1152	1243	1467	1.84786	2.32981e-44	5.08858e-42	up	NC_026004.1	20412954	20420368	+	LOC105055221	--	--	--	protein NLP1 [Elaeis guineensis]	NLP1_ORYSJ RecName: Full=Protein NLP1; Short=OsNLP1; AltName: Full=NIN-like protein 1; AltName: Full=Nodule inception protein-like protein 1;	A0A6I9S130_ELAGV SubName: Full=protein NLP1 {ECO:0000313|RefSeq:XP_010935286.1, ECO:0000313|RefSeq:XP_010935287.1};	At1g76350	GO:0005634,nucleus; GO:0003677,DNA binding; GO:0003700,DNA-binding transcription factor activity; GO:0003674,molecular_function; GO:0003676,nucleic acid binding; GO:0005488,binding; GO:0097159,organic cyclic compound binding; GO:1901363,heterocyclic compound binding; GO:0140110,transcription regulator activity; GO:0005575,cellular_component; GO:0005622,intracellular anatomical structure; GO:00432…	PF02042.18:RWP-RK domain	RWP-RK	TF	RWP-RK
LOC105046191	3.9044	4.5757	4.6938	15.3801	17.7267	16.7217	207	227	260	773	791	875	1.85468	4.96873e-44	1.07469e-41	up	NC_025997.1	44348657	44354926	+	LOC105046191	--	K10268 F-box and leucine-rich repeat protein 2/20 | (RefSeq) F-box/LRR-repeat protein 3 (A)	--	F-box/LRR-repeat protein 3 [Elaeis guineensis]	FBL3_ARATH RecName: Full=F-box/LRR-repeat protein 3;	A0A6J0PKS4_ELAGV SubName: Full=F-box/LRR-repeat protein 3 {ECO:0000313|RefSeq:XP_019706567.1};	At5g01720	GO:0005634,nucleus; GO:0019005,SCF ubiquitin ligase complex; GO:0016567,protein ubiquitination; GO:0031146,SCF-dependent proteasomal ubiquitin-dependent protein catabolic process; GO:0006511,ubiquitin-dependent protein catabolic process; GO:0006464,cellular protein modification process; GO:0006807,nitrogen compound metabolic process; GO:0008150,biological_process; GO:0008152,metabolic process; GO…	PF13516.9:Leucine Rich repeat	--	--	--
LOC105057288	72.1326	61.3129	56.3104	18.8713	16.9796	17.7029	1383	1100	1128	343	274	335	-1.89184	8.94636e-44	1.91641e-41	down	NC_026006.1	5918053	5920730	-	LOC105057288	--	K00799 glutathione S-transferase [EC:2.5.1.18] | (RefSeq) glutathione S-transferase U8-like (A)	ko00480: Glutathione metabolism; ko01100: Metabolic pathways	glutathione S-transferase U8 [Elaeis guineensis]	GSTU8_ARATH RecName: Full=Glutathione S-transferase U8; Short=AtGSTU8; EC=2.5.1.18; AltName: Full=GST class-tau member 8;	A0A6I9S729_ELAGV RecName: Full=Glutathione transferase {ECO:0000256|ARBA:ARBA00012452}; EC=2.5.1.18 {ECO:0000256|ARBA:ARBA00012452};	At3g09270	GO:0005737,cytoplasm; GO:0005829,cytosol; GO:0004364,glutathione transferase activity; GO:0006749,glutathione metabolic process; GO:0009407,toxin catabolic process; GO:0003674,molecular_function; GO:0003824,catalytic activity; GO:0016740,transferase activity; GO:0016765,transferase activity, transferring alkyl or aryl (other than methyl) groups; GO:0006518,peptide metabolic process; GO:0006575,ce…	PF02798.23:Glutathione S-transferase, N-terminal domain	--	--	--
LOC105055851	43.1044	37.82	40.4538	10.4385	6.3769	8.3267	771	633	756	177	96	147	-2.33346	2.2844e-43	4.84685e-41	down	NC_026005.1	265555	266444	+	LOC105055851	--	--	--	uncharacterized protein LOC105055851 [Elaeis guineensis]	--	A0A6I9S1C0_ELAGV SubName: Full=uncharacterized protein LOC105055851 {ECO:0000313|RefSeq:XP_010936159.1};	At1g10140	--	--	--	--	--
novel.3257	0.5053	0.6821	0.4582	6.1436	7.8046	8.0295	19	24	18	219	247	298	3.68044	4.08429e-43	8.58394e-41	up	NW_011559066.1	2946	4887	-	--	--	--	--	uncharacterized protein LOC105033176 [Elaeis guineensis]	--	A0A6J0PAQ2_ELAGV SubName: Full=uncharacterized protein LOC105033176 {ECO:0000313|RefSeq:XP_019702108.1};	--	--	--	--	--	--
LOC105049227	153.141	163.335	172.275	63.6091	52.0894	51.9506	2019	2015	2373	795	578	676	-1.60638	4.24888e-43	8.8464e-41	down	NC_025999.1	38971369	38972487	+	LOC105049227	--	K14504 xyloglucan:xyloglucosyl transferase TCH4 [EC:2.4.1.207] | (RefSeq) probable xyloglucan endotransglucosylase/hydrolase protein 23 (A)	ko04075: Plant hormone signal transduction	LOW QUALITY PROTEIN: probable xyloglucan endotransglucosylase/hydrolase protein 23 [Elaeis guineensis]	XTH1_DIOKA RecName: Full=Xyloglucan endotransglucosylase protein 1 {ECO:0000305}; Short=XET protein 1 {ECO:0000305}; EC=2.4.1.207 {ECO:0000255|RuleBase:RU361120, ECO:0000269|PubMed:25849978}; AltName: Full=DkXTH1 {ECO:0000303|PubMed:23265513, ECO:0000303|PubMed:25849978, ECO:0000303|PubMed:28155115}; AltName: Full=Xyloglucan endotransglucosylase/hydrolase protein 1 {ECO:0000305}; Short=XTH protei…	A0A6I9RJ31_ELAGV RecName: Full=Xyloglucan:xyloglucosyl transferase {ECO:0000256|ARBA:ARBA00012152}; EC=2.4.1.207 {ECO:0000256|ARBA:ARBA00012152};	At4g25810	GO:0048046,apoplast; GO:0004553,hydrolase activity, hydrolyzing O-glycosyl compounds; GO:0016762,xyloglucan:xyloglucosyl transferase activity; GO:0042546,cell wall biogenesis; GO:0071555,cell wall organization; GO:0009835,fruit ripening; GO:0010411,xyloglucan metabolic process; GO:0003674,molecular_function; GO:0003824,catalytic activity; GO:0016787,hydrolase activity; GO:0016798,hydrolase activi…	PF00722.24:Glycosyl hydrolases family 16	--	--	--
LOC105054951	68.5493	56.7665	53.3352	15.229	8.3117	12.6121	1999	1549	1625	421	204	363	-2.37014	1.4707e-42	3.03372e-40	down	NC_026004.1	15015090	15022396	-	LOC105054951	--	K13066 caffeic acid 3-O-methyltransferase / acetylserotonin O-methyltransferase [EC:2.1.1.68 2.1.1.4] | (RefSeq) caffeic acid 3-O-methyltransferase (A)	ko00380: Tryptophan metabolism; ko00940: Phenylpropanoid biosynthesis; ko01100: Metabolic pathways; ko01110: Biosynthesis of secondary metabolites	caffeic acid 3-O-methyltransferase [Elaeis guineensis]	COMT1_SACOF RecName: Full=Caffeic acid 3-O-methyltransferase; Short=CAOMT; Short=COMT; EC=2.1.1.68; AltName: Full=S-adenosysl-L-methionine:caffeic acid 3-O-methyltransferase;	A0A6I9RZ09_ELAGV SubName: Full=caffeic acid 3-O-methyltransferase {ECO:0000313|RefSeq:XP_010934914.1};	At5g54160	GO:0047763,caffeate O-methyltransferase activity; GO:0046983,protein dimerization activity; GO:0009809,lignin biosynthetic process; GO:0032259,methylation; GO:0003674,molecular_function; GO:0003824,catalytic activity; GO:0008168,methyltransferase activity; GO:0008171,O-methyltransferase activity; GO:0016740,transferase activity; GO:0016741,transferase activity, transferring one-carbon groups; GO:…	PF00891.21:O-methyltransferase domain	--	--	--
LOC105058234	32.4323	31.7082	30.401	9.2261	7.7565	6.6144	775	709	759	209	156	156	-2.06671	3.41915e-42	6.98825e-40	down	NC_026007.1	14400481	14401669	+	LOC105058234	--	K12126 phytochrome-interacting factor 3 | (RefSeq) transcription factor PIF3-like isoform X1 (A)	ko04075: Plant hormone signal transduction; ko04712: Circadian rhythm - plant	transcription factor HEC2 [Elaeis guineensis]	HEC1_ARATH RecName: Full=Transcription factor HEC1; AltName: Full=Basic helix-loop-helix protein 88; Short=AtbHLH88; Short=bHLH 88; AltName: Full=Protein HECATE 1; AltName: Full=Transcription factor EN 118; AltName: Full=bHLH transcription factor bHLH088;	A0A6I9S9K0_ELAGV SubName: Full=transcription factor HEC2 {ECO:0000313|RefSeq:XP_010939407.1};	At5g67060	GO:0005634,nucleus; GO:0003700,DNA-binding transcription factor activity; GO:0046983,protein dimerization activity; GO:0043565,sequence-specific DNA binding; GO:0048462,carpel formation; GO:0048467,gynoecium development; GO:0045893,positive regulation of transcription, DNA-templated; GO:2000012,regulation of auxin polar transport; GO:0010468,regulation of gene expression; GO:0006355,regulation of…	PF00010.29:Helix-loop-helix DNA-binding domain	bHLH	TF	bHLH
LOC105040610	12.9736	12.8354	14.7223	3.0165	2.6108	2.3484	431	399	511	95	73	77	-2.41046	4.09207e-42	8.28756e-40	down	NC_025995.1	9149041	9154203	-	LOC105040610	--	K16290 xylem cysteine proteinase [EC:3.4.22.-] | (RefSeq) cysteine protease XCP1 (A)	--	low-temperature-induced cysteine proteinase [Elaeis guineensis]	ORYA_ORYSJ RecName: Full=Oryzain alpha chain; EC=3.4.22.-; Flags: Precursor;	A0A6I9QWG8_ELAGV SubName: Full=low-temperature-induced cysteine proteinase {ECO:0000313|RefSeq:XP_010915506.1};	At4g35350	GO:0005615,extracellular space; GO:0005764,lysosome; GO:0004197,cysteine-type endopeptidase activity; GO:0051603,proteolysis involved in cellular protein catabolic process; GO:0003674,molecular_function; GO:0003824,catalytic activity; GO:0004175,endopeptidase activity; GO:0008233,peptidase activity; GO:0008234,cysteine-type peptidase activity; GO:0016787,hydrolase activity; GO:0140096,catalytic a…	PF00112.26:Papain family cysteine protease	--	--	--
LOC105047872	15.4601	15.2066	11.7803	43.605	46.867	45.8969	1030	948	820	2754	2628	3018	1.61794	5.48786e-42	1.10143e-39	up	NC_025993.1	20552847	20556935	-	LOC105047872	--	K13993 HSP20 family protein | (RefSeq) 18.1 kDa class I heat shock protein-like (A)	ko04141: Protein processing in endoplasmic reticulum	18.1 kDa class I heat shock protein [Elaeis guineensis]	HS17A_ORYSJ RecName: Full=17.9 kDa class I heat shock protein; AltName: Full=17.9 kDa heat shock protein 1; Short=OsHsp17.9A;	A0A6I9REM2_ELAGV SubName: Full=18.1 kDa class I heat shock protein {ECO:0000313|RefSeq:XP_010925290.1};	At5g59720	GO:0005634,nucleus; GO:0043621,protein self-association; GO:0051082,unfolded protein binding; GO:0051259,protein complex oligomerization; GO:0006457,protein folding; GO:0009408,response to heat; GO:0042542,response to hydrogen peroxide; GO:0009651,response to salt stress; GO:0003674,molecular_function; GO:0005488,binding; GO:0005515,protein binding; GO:0008150,biological_process; GO:0009987,cellu…	PF00011.24:Hsp20/alpha crystallin family	--	--	--
LOC105042593	126.05	122.895	114.438	37.407	21.1286	24.8712	3615	3298	3429	1017	510	704	-2.18556	6.4019e-42	1.27341e-39	down	NC_025996.1	4044228	4057876	-	LOC105042593	--	--	--	uncharacterized protein LOC105042593 [Elaeis guineensis]	POLX_TOBAC RecName: Full=Retrovirus-related Pol polyprotein from transposon TNT 1-94; Includes: RecName: Full=Protease; EC=3.4.23.-; Includes: RecName: Full=Reverse transcriptase; EC=2.7.7.49; Includes: RecName: Full=Endonuclease;	A0A6I9QZY4_ELAGV SubName: Full=uncharacterized protein LOC105042593 {ECO:0000313|RefSeq:XP_010918185.1};	--	GO:0004190,aspartic-type endopeptidase activity; GO:0004519,endonuclease activity; GO:0003676,nucleic acid binding; GO:0003964,RNA-directed DNA polymerase activity; GO:0008270,zinc ion binding; GO:0015074,DNA integration; GO:0006508,proteolysis; GO:0003674,molecular_function; GO:0003824,catalytic activity; GO:0004175,endopeptidase activity; GO:0008233,peptidase activity; GO:0016787,hydrolase acti…	PF13962.9:Domain of unknown function	--	--	--
LOC105054150	141.817	154.29	152.006	62.0593	63.7247	55.2909	3329	3389	3728	1381	1259	1281	-1.37079	6.73792e-42	1.32838e-39	down	NC_026003.1	18674017	18676622	-	LOC105054150	--	K09286 EREBP-like factor | (RefSeq) ethylene-responsive transcription factor ERF023-like isoform X1 (A)	--	dehydration-responsive element-binding protein 1G isoform X1 [Elaeis guineensis]	DRE1G_ORYSI RecName: Full=Dehydration-responsive element-binding protein 1G; Short=Protein DREB1G;	M4PTJ3_ELAGV SubName: Full=Ethylene responsive transcription factor {ECO:0000313|EMBL:AGH08950.1}; SubName: Full=dehydration-responsive element-binding protein 1G isoform X1 {ECO:0000313|RefSeq:XP_010933896.1}; SubName: Full=dehydration-responsive element-binding protein 1G isoform X2 {ECO:0000313|RefSeq:XP_029123066.1}; SubName: Full=dehydration-responsive element-binding protein 1G isoform X3 {…	At5g51990	GO:0005634,nucleus; GO:0003677,DNA binding; GO:0003700,DNA-binding transcription factor activity; GO:0003674,molecular_function; GO:0003676,nucleic acid binding; GO:0005488,binding; GO:0097159,organic cyclic compound binding; GO:1901363,heterocyclic compound binding; GO:0140110,transcription regulator activity; GO:0005575,cellular_component; GO:0005622,intracellular anatomical structure; GO:00432…	PF00847.23:AP2 domain	AP2/ERF-ERF	TF	AP2/ERF->AP2/ERF-ERF
LOC105037927	247.713	253.187	257.993	100.947	73.225	90.4906	4152	3971	4518	1604	1033	1497	-1.58378	7.8276e-42	1.52968e-39	down	NC_025994.1	9933325	9934158	-	LOC105037927	--	--	--	UPF0481 protein At3g47200-like [Elaeis guineensis]	Y3720_ARATH RecName: Full=UPF0481 protein At3g47200;	A0A8N4IE08_ELAGV SubName: Full=UPF0481 protein At3g47200-like {ECO:0000313|RefSeq:XP_029118303.1};	At3g50120	GO:0016021,integral component of membrane; GO:0005886,plasma membrane; GO:0005575,cellular_component; GO:0016020,membrane; GO:0031224,intrinsic component of membrane; GO:0110165,cellular anatomical entity; GO:0071944,cell periphery	PF03140.18:Plant protein of unknown function	--	--	--
LOC105050607	1.2074	1.0187	1.2165	7.6195	7.3238	7.7048	57	45	60	341	291	359	2.64939	9.01802e-42	1.74699e-39	up	NC_026000.1	33570933	33574033	-	LOC105050607	--	--	--	zinc finger protein ZAT9-like [Elaeis guineensis]	ZAT2_ARATH RecName: Full=Zinc finger protein ZAT2 {ECO:0000305}; AltName: Full=Protein DUO1-ACTIVATED ZINC FINGER 1 {ECO:0000303|PubMed:21285328};	A0A6J0PLB2_ELAGV SubName: Full=zinc finger protein ZAT9-like {ECO:0000313|RefSeq:XP_019707791.1};	At2g17180	GO:0005634,nucleus; GO:0003700,DNA-binding transcription factor activity; GO:0046872,metal ion binding; GO:0048235,pollen sperm cell differentiation; GO:0006355,regulation of transcription, DNA-templated; GO:0003674,molecular_function; GO:0140110,transcription regulator activity; GO:0005488,binding; GO:0043167,ion binding; GO:0043169,cation binding; GO:0000003,reproduction; GO:0003006,development…	PF13912.9:C2H2-type zinc finger	C2H2	TF	C2H2
LOC105050722	22.2221	20.5897	20.8914	61.4121	76.9624	60.3072	1857	1610	1824	4865	5413	4974	1.57579	9.47302e-42	1.81931e-39	up	NC_026000.1	36483635	36498364	-	LOC105050722	--	K11855 ubiquitin carboxyl-terminal hydrolase 36/42 [EC:3.4.19.12] | (RefSeq) uncharacterized protein LOC105050722 (A)	--	uncharacterized protein LOC105050722 [Elaeis guineensis]	UBP23_ARATH RecName: Full=Ubiquitin carboxyl-terminal hydrolase 23; EC=3.4.19.12; AltName: Full=Deubiquitinating enzyme 23; Short=AtUBP23; AltName: Full=Ubiquitin thioesterase 23; AltName: Full=Ubiquitin-specific-processing protease 23;	A0A6J0PMC8_ELAGV RecName: Full=Ubiquitin carboxyl-terminal hydrolase {ECO:0000256|RuleBase:RU366025}; EC=3.4.19.12 {ECO:0000256|RuleBase:RU366025};	At5g57990	GO:0005829,cytosol; GO:0005634,nucleus; GO:0004843,thiol-dependent ubiquitin-specific protease activity; GO:0004197,cysteine-type endopeptidase activity; GO:0016579,protein deubiquitination; GO:0006511,ubiquitin-dependent protein catabolic process; GO:0003674,molecular_function; GO:0003824,catalytic activity; GO:0008233,peptidase activity; GO:0008242,omega peptidase activity; GO:0016787,hydrolase…	PF00443.32:Ubiquitin carboxyl-terminal hydrolase	--	--	--
LOC105058752	11.6549	13.6188	12.7488	45.1244	80.3467	62.1897	364	398	416	1336	2112	1917	2.23852	1.09124e-41	2.07784e-39	up	NC_026007.1	23016290	23019661	+	LOC105058752	--	K12126 phytochrome-interacting factor 3 | (RefSeq) transcription factor PIF3-like isoform X1 (A)	ko04075: Plant hormone signal transduction; ko04712: Circadian rhythm - plant	transcription factor bHLH63 isoform X1 [Elaeis guineensis]	BH063_ARATH RecName: Full=Transcription factor bHLH63; AltName: Full=Basic helix-loop-helix protein 63; Short=AtbHLH63; Short=bHLH 63; AltName: Full=Protein CRYPTOCHROME INTERACTING BASIC-HELIX-LOOP-HELIX 1; AltName: Full=Transcription factor EN 84; AltName: Full=bHLH transcription factor bHLH063;	A0A6I9SIA2_ELAGV SubName: Full=transcription factor bHLH63 isoform X1 {ECO:0000313|RefSeq:XP_010940086.1};	At4g34530	GO:0005634,nucleus; GO:0003677,DNA binding; GO:0003700,DNA-binding transcription factor activity; GO:0046983,protein dimerization activity; GO:0009908,flower development; GO:0045824,negative regulation of innate immune response; GO:0009911,positive regulation of flower development; GO:0009637,response to blue light; GO:0006351,transcription, DNA-templated; GO:0003674,molecular_function; GO:000367…	PF00010.29:Helix-loop-helix DNA-binding domain	bHLH	TF	bHLH
LOC105033192	51.8306	54.529	49.8842	17.7996	15.1902	16.1043	900	886	905	293	222	276	-1.73358	1.20155e-41	2.26849e-39	down	NW_011551007.1	647641	648504	+	LOC105033192	--	--	--	ninja-family protein 1-like [Elaeis guineensis]	AFP3_ARATH RecName: Full=Ninja-family protein AFP3; AltName: Full=ABI five-binding protein 3; Short=ABI5-binding protein 3;	A0A6I9QB96_ELAGV RecName: Full=Ninja-family protein {ECO:0000256|RuleBase:RU369029}; AltName: Full=ABI-binding protein {ECO:0000256|RuleBase:RU369029};	At3g07250_1	GO:0005634,nucleus; GO:0045892,negative regulation of transcription, DNA-templated; GO:0009737,response to abscisic acid; GO:0007165,signal transduction; GO:0006139,nucleobase-containing compound metabolic process; GO:0006351,transcription, DNA-templated; GO:0006355,regulation of transcription, DNA-templated; GO:0006725,cellular aromatic compound metabolic process; GO:0006807,nitrogen compound me…	PF16135.8:Tify domain binding domain	--	--	--
LOC105055007	0.0617	0.044	0.0788	7.8796	8.7284	7.0471	3	2	4	363	357	338	6.92354	1.52484e-41	2.85466e-39	up	NC_026004.1	16087786	16095808	-	LOC105055007	--	K14638 solute carrier family 15 (peptide/histidine transporter), member 3/4 | (RefSeq) protein NRT1/ PTR FAMILY 7.3 isoform X1 (A)	--	protein NRT1/ PTR FAMILY 7.3 isoform X1 [Elaeis guineensis]	PTR14_ARATH RecName: Full=Protein NRT1/ PTR FAMILY 7.3; Short=AtNPF7.3; AltName: Full=Nitrate transporter 1.5;	A0A6I9S074_ELAGV SubName: Full=protein NRT1/ PTR FAMILY 7.3 isoform X1 {ECO:0000313|RefSeq:XP_010934995.1};	At1g32450	GO:0016021,integral component of membrane; GO:0005886,plasma membrane; GO:0015112,nitrate transmembrane transporter activity; GO:0015386,potassium:proton antiporter activity; GO:0015293,symporter activity; GO:0010150,leaf senescence; GO:0015706,nitrate transport; GO:0055075,potassium ion homeostasis; GO:1902600,proton transmembrane transport; GO:0010167,response to nitrate; GO:0003674,molecular_f…	PF00854.24:POT family	--	--	--
LOC105042275	70.9086	74.9144	70.6343	13.1066	7.7589	17.9756	1227	1213	1277	215	113	307	-2.5427	2.42784e-41	4.50729e-39	down	NC_025995.1	55901493	55902992	-	LOC105042275	--	--	--	uncharacterized protein LOC105042275 [Elaeis guineensis]	--	A0A6I9R4M7_ELAGV SubName: Full=uncharacterized protein LOC105042275 {ECO:0000313|RefSeq:XP_010917713.1};	--	--	--	--	--	--
LOC105053518	22.9899	18.9169	18.2336	4.4119	2.148	3.3354	852	656	706	155	67	122	-2.66516	3.08912e-41	5.66933e-39	down	NC_026003.1	1643131	1644974	-	LOC105053518	--	K19861 benzyl alcohol O-benzoyltransferase [EC:2.3.1.196 2.3.1.232] | (RefSeq) benzyl alcohol O-benzoyltransferase-like (A)	--	benzyl alcohol O-benzoyltransferase [Elaeis guineensis]	BEBT1_PETHY RecName: Full=Benzyl alcohol O-benzoyltransferase {ECO:0000303|PubMed:15286288}; Short=PhBEBT1 {ECO:0000303|PubMed:15286288}; EC=2.3.1.196 {ECO:0000269|PubMed:15286288}; AltName: Full=Acetyl CoA:3-hydroxybenzyl alcohol acetyltransferase {ECO:0000305}; EC=2.3.1.- {ECO:0000269|PubMed:15286288}; AltName: Full=Acetyl CoA:benzyl alcohol acetyltransferase {ECO:0000305}; EC=2.3.1.224 {ECO:00…	A0A6I9RVC8_ELAGV SubName: Full=benzyl alcohol O-benzoyltransferase {ECO:0000313|RefSeq:XP_010933015.1};	At5g17540	GO:0102387,2-phenylethanol acetyltransferase activity; GO:0102720,acetyl-coenzyme A:acetyl alcohol acetyltransferase activity; GO:0006084,acetyl-CoA metabolic process; GO:1901787,benzoyl-CoA metabolic process; GO:0007623,circadian rhythm; GO:0010597,green leaf volatile biosynthetic process; GO:0003674,molecular_function; GO:0003824,catalytic activity; GO:0016740,transferase activity; GO:0016746,t…	PF02458.18:Transferase family	--	--	--
novel.3570	39.0583	29.6414	34.2469	9.5717	10.5558	9.6052	1442	1024	1321	335	328	350	-1.8609	3.10467e-41	5.66933e-39	down	NW_011568489.1	889	2725	+	--	--	--	--	hypothetical protein COCNU_04G004400 [Cocos nucifera]	--	A0A8K0N0E5_COCNU SubName: Full=Uncharacterized protein {ECO:0000313|EMBL:KAG1338134.1};	--	--	--	--	--	--
LOC105056537	7.1674	5.4128	5.4576	25.8069	23.92	27.692	225	159	179	768	632	858	2.03296	3.25402e-41	5.89375e-39	up	NC_026005.1	21396272	21403401	+	LOC105056537	--	K04713 sphinganine C4-monooxygenase [EC:1.14.18.5] | (RefSeq) sphinganine C4-monooxygenase 1-like (A)	ko00600: Sphingolipid metabolism; ko01100: Metabolic pathways	very-long-chain aldehyde decarbonylase GL1-9 [Elaeis guineensis]	GLO19_ORYSI RecName: Full=Very-long-chain aldehyde decarbonylase GL1-9 {ECO:0000305}; EC=4.1.99.5 {ECO:0000250|UniProtKB:F4HVY0}; AltName: Full=Protein GLOSSY 1-9 {ECO:0000305};	A0A6I9S3D5_ELAGV SubName: Full=very-long-chain aldehyde decarbonylase GL1-9 {ECO:0000313|RefSeq:XP_010937060.1};	At1g69640	GO:0005789,endoplasmic reticulum membrane; GO:0016021,integral component of membrane; GO:1990465,aldehyde oxygenase (deformylating) activity; GO:0005506,iron ion binding; GO:0009924,octadecanal decarbonylase activity; GO:0016491,oxidoreductase activity; GO:0008610,lipid biosynthetic process; GO:1901700,response to oxygen-containing compound; GO:0006950,response to stress; GO:0003674,molecular_fun…	PF04116.16:Fatty acid hydroxylase	--	--	--
LOC105033859	999.331	860.506	923.351	368.051	270.808	310.401	18156	14629	17527	6339	4141	5566	-1.61774	4.35771e-41	7.81621e-39	down	NW_011551068.1	90258	91161	+	LOC105033859	--	--	--	germin-like protein 2-4 [Elaeis guineensis]	GL24_ORYSJ RecName: Full=Germin-like protein 2-4; Flags: Precursor;	A0A6I9QDZ9_ELAGV RecName: Full=Germin-like protein {ECO:0000256|RuleBase:RU366015};	At3g10080	GO:0048046,apoplast; GO:0030145,manganese ion binding; GO:0003674,molecular_function; GO:0005488,binding; GO:0043167,ion binding; GO:0043169,cation binding; GO:0046872,metal ion binding; GO:0046914,transition metal ion binding; GO:0005575,cellular_component; GO:0005576,extracellular region; GO:0110165,cellular anatomical entity	PF00190.25:Cupin	--	--	--
LOC105047331	4.1042	3.9529	4.3162	20.9522	20.83	22.9993	81	73	89	392	346	448	2.32145	4.38561e-41	7.81621e-39	up	NC_025998.1	36140010	36143163	+	LOC105047331	--	K12129 pseudo-response regulator 7 | (RefSeq) two-component response regulator-like PRR37 isoform X1 (A)	ko04712: Circadian rhythm - plant	zinc finger protein CONSTANS-LIKE 1 [Elaeis guineensis]	GHD7_ORYSJ RecName: Full=Transcription factor GHD7 {ECO:0000305}; AltName: Full=Protein GRAIN NUMBER PLANT HEIGHT AND HEADING DATE 7 {ECO:0000305};	A0A6I9RK98_ELAGV SubName: Full=zinc finger protein CONSTANS-LIKE 1 {ECO:0000313|RefSeq:XP_010924521.1};	At5g53420	GO:0005634,nucleus; GO:0003677,DNA binding; GO:0009908,flower development; GO:0048579,negative regulation of long-day photoperiodism, flowering; GO:0009909,regulation of flower development; GO:0003674,molecular_function; GO:0003676,nucleic acid binding; GO:0005488,binding; GO:0097159,organic cyclic compound binding; GO:1901363,heterocyclic compound binding; GO:0000003,reproduction; GO:0003006,dev…	PF06203.17:CCT motif	Others	TR	Others
LOC105039302	283.67	274.065	253.406	102.864	70.2876	82.8496	7514	6793	7013	2583	1567	2166	-1.72817	4.42942e-41	7.83163e-39	down	NC_025994.1	47764367	47765894	+	LOC105039302	--	K13425 WRKY transcription factor 22 | (RefSeq) WRKY transcription factor 22-like (A)	ko04016: MAPK signaling pathway - plant; ko04626: Plant-pathogen interaction	WRKY transcription factor WRKY51 [Elaeis guineensis]	WRK51_ORYSJ RecName: Full=WRKY transcription factor WRKY51 {ECO:0000303|PubMed:15618416}; Short=OsWRKY51 {ECO:0000303|PubMed:15618416};	A0A6I9QQM9_ELAGV SubName: Full=WRKY transcription factor WRKY51 {ECO:0000313|RefSeq:XP_010913713.1};	At4g31550	GO:0005634,nucleus; GO:0003700,DNA-binding transcription factor activity; GO:1990841,promoter-specific chromatin binding; GO:0043565,sequence-specific DNA binding; GO:0009938,negative regulation of gibberellic acid mediated signaling pathway; GO:0009737,response to abscisic acid; GO:0009739,response to gibberellin; GO:0003674,molecular_function; GO:0140110,transcription regulator activity; GO:000…	PF03106.18:WRKY DNA -binding domain	WRKY	TF	WRKY
LOC105040576	55.1159	53.1039	53.2308	18.5725	12.496	16.4898	1656	1493	1671	529	316	489	-1.82702	4.74079e-41	8.31616e-39	down	NC_025995.1	8450482	8453445	-	LOC105040576	--	K09874 aquaporin NIP | (RefSeq) aquaporin NIP1-1 (A)	--	aquaporin NIP1-1 [Elaeis guineensis]	NIP11_ORYSJ RecName: Full=Aquaporin NIP1-1; AltName: Full=NOD26-like intrinsic protein 1-1; AltName: Full=OsNIP1;1;	A0A6I9QWD9_ELAGV SubName: Full=aquaporin NIP1-1 {ECO:0000313|RefSeq:XP_010915460.1};	At4g18910	GO:0016021,integral component of membrane; GO:0015267,channel activity; GO:0003674,molecular_function; GO:0005215,transporter activity; GO:0022803,passive transmembrane transporter activity; GO:0022857,transmembrane transporter activity; GO:0005575,cellular_component; GO:0016020,membrane; GO:0031224,intrinsic component of membrane; GO:0110165,cellular anatomical entity	PF00230.23:Major intrinsic protein	--	--	--
LOC105055971	7.5924	10.1714	11.9644	1.4588	1.192	1.1264	280	351	461	51	37	41	-3.03741	5.13183e-41	8.93179e-39	down	NC_026005.1	3541355	3544581	-	LOC105055971	--	K05280 flavonoid 3'-monooxygenase [EC:1.14.14.82] | (RefSeq) flavonoid 3'-monooxygenase-like (A)	ko00941: Flavonoid biosynthesis; ko00944: Flavone and flavonol biosynthesis; ko01100: Metabolic pathways; ko01110: Biosynthesis of secondary metabolites	flavonoid 3'-monooxygenase [Elaeis guineensis]	CYP1_CROXC RecName: Full=Flavonoid 3'-monooxygenase CYP75B137 {ECO:0000305}; EC=1.14.14.82 {ECO:0000269|PubMed:31004005}; AltName: Full=Cytochrome P450 1 {ECO:0000303|PubMed:31004005}; Short=CcCYP1 {ECO:0000303|PubMed:31004005}; AltName: Full=Cytochrome P450 75B137 {ECO:0000303|PubMed:31004005}; AltName: Full=Flavonoid 3'-hydroxylase CYP75B137 {ECO:0000305};	A0A6I9S236_ELAGV SubName: Full=flavonoid 3'-monooxygenase {ECO:0000313|RefSeq:XP_010936313.1};	At5g07990	GO:0016021,integral component of membrane; GO:0016711,flavonoid 3'-monooxygenase activity; GO:0020037,heme binding; GO:0005506,iron ion binding; GO:0009813,flavonoid biosynthetic process; GO:0003674,molecular_function; GO:0003824,catalytic activity; GO:0004497,monooxygenase activity; GO:0016491,oxidoreductase activity; GO:0016705,oxidoreductase activity, acting on paired donors, with incorporatio…	PF00067.25:Cytochrome P450	--	--	--
LOC105060948	26.3763	23.1906	25.2748	7.4153	5.556	7.2152	863	710	864	230	153	233	-1.95466	9.20328e-41	1.58938e-38	down	NW_011550916.1	200587	202317	-	LOC105060948	--	K07297 adiponectin receptor | (RefSeq) heptahelical transmembrane protein 4-like (A)	--	heptahelical transmembrane protein 4 [Elaeis guineensis]	HHP4_ARATH RecName: Full=Heptahelical transmembrane protein 4; AltName: Full=PAQR family protein HHP4;	A0A6I9SHW4_ELAGV SubName: Full=heptahelical transmembrane protein 4 {ECO:0000313|RefSeq:XP_010943141.1};	At4g37680	GO:0016021,integral component of membrane; GO:0038023,signaling receptor activity; GO:0009725,response to hormone; GO:0009744,response to sucrose; GO:0003674,molecular_function; GO:0060089,molecular transducer activity; GO:0008150,biological_process; GO:0009719,response to endogenous stimulus; GO:0010033,response to organic substance; GO:0042221,response to chemical; GO:0050896,response to stimul…	PF03006.23:Haemolysin-III related	--	--	--
LOC105052533	840.263	624.402	702.893	240.594	233.321	191.741	11078	7703	9682	3007	2589	2495	-1.76975	1.14429e-40	1.96096e-38	down	NC_026002.1	17358468	17359219	+	LOC105052533	--	--	--	late embryogenesis abundant protein Lea5-D [Elaeis guineensis]	LEA5D_GOSHI RecName: Full=Late embryogenesis abundant protein Lea5-D;	A0A6I9RSD0_ELAGV SubName: Full=late embryogenesis abundant protein Lea5-D {ECO:0000313|RefSeq:XP_010931673.1};	At4g02380	--	PF03242.16:Late embryogenesis abundant protein	--	--	--
novel.1280	25.9346	17.7015	20.9066	1.7403	1.9602	2.9419	393	251	331	25	25	44	-3.34658	1.15617e-40	1.9662e-38	down	NC_025998.1	43216744	43217497	.	--	--	--	--	Arabinogalactan protein 16/20/22/41 [Dioscorea alata]	AGP41_ARATH RecName: Full=Arabinogalactan protein 41 {ECO:0000303|PubMed:15322080}; Short=AtAGP41 {ECO:0000303|PubMed:15322080}; AltName: Full=Arabinogalactan peptide 41 {ECO:0000303|PubMed:15322080}; Short=AG-peptide 41 {ECO:0000303|PubMed:15322080}; Flags: Precursor;	A0A427A3H6_ENSVE SubName: Full=Uncharacterized protein {ECO:0000313|EMBL:RRT70728.1};	--	GO:0031225,anchored component of membrane; GO:0005886,plasma membrane; GO:0005575,cellular_component; GO:0016020,membrane; GO:0031224,intrinsic component of membrane; GO:0110165,cellular anatomical entity; GO:0071944,cell periphery	PF06376.15:Arabinogalactan peptide	--	--	--
LOC105040890	13.1919	16.1246	15.8099	36.5396	40.4318	42.3621	1753	2005	2195	4603	4522	5556	1.33892	2.22013e-40	3.74697e-38	up	NC_025995.1	14555339	14587279	+	LOC105040890	--	K03255 protein TIF31 | (RefSeq) LOW QUALITY PROTEIN: protein TSS (A)	--	LOW QUALITY PROTEIN: protein TSS [Elaeis guineensis]	REC1_ARATH RecName: Full=Protein REDUCED CHLOROPLAST COVERAGE 1 {ECO:0000303|PubMed:26862170};	A0A6J0PG77_ELAGV SubName: Full=LOW QUALITY PROTEIN: protein TSS {ECO:0000313|RefSeq:XP_019704842.1};	At4g28080	GO:0005737,cytoplasm; GO:0005829,cytosol; GO:0005576,extracellular region; GO:0005634,nucleus; GO:0003729,mRNA binding; GO:0019750,chloroplast localization; GO:0006996,organelle organization; GO:0010906,regulation of glucose metabolic process; GO:0003674,molecular_function; GO:0003676,nucleic acid binding; GO:0003723,RNA binding; GO:0005488,binding; GO:0097159,organic cyclic compound binding; GO:…	PF13424.9:Tetratricopeptide repeat	--	--	--
LOC105037705	46.7611	48.8085	45.8861	11.5894	12.2984	12.7874	515	503	528	121	114	139	-2.01291	3.10382e-40	5.19902e-38	down	NW_011582019.1	666	2000	-	LOC105037705	--	--	--	lysine-rich arabinogalactan protein 18, partial [Elaeis guineensis]	--	A0A6I9QLG8_ELAGV SubName: Full=lysine-rich arabinogalactan protein 18 {ECO:0000313|RefSeq:XP_010911642.3};	--	GO:0005886,plasma membrane; GO:0005575,cellular_component; GO:0016020,membrane; GO:0071944,cell periphery; GO:0110165,cellular anatomical entity	--	--	--	--
LOC105051992	180.066	166.497	185.311	54.2954	31.6614	50.0775	3257	2818	3502	931	482	894	-2.03235	3.27894e-40	5.45135e-38	down	NC_026001.1	34369940	34371019	+	LOC105051992	--	--	--	citrate-binding protein [Elaeis guineensis]	CBPR_HEVBR RecName: Full=Citrate-binding protein; Flags: Precursor;	A0A6I9RZQ2_ELAGV SubName: Full=citrate-binding protein {ECO:0000313|RefSeq:XP_010930966.1};	--	GO:0005773,vacuole; GO:0005575,cellular_component; GO:0005622,intracellular anatomical structure; GO:0005737,cytoplasm; GO:0043226,organelle; GO:0043227,membrane-bounded organelle; GO:0043229,intracellular organelle; GO:0043231,intracellular membrane-bounded organelle; GO:0110165,cellular anatomical entity	PF08787.14:Alginate lyase	--	--	--
novel.2997	5854.65	3861.19	4912.44	440.131	510.344	327.62	130960	80818	114806	9333	9608	7233	-3.58281	3.56482e-40	5.88274e-38	down	NW_011552430.1	15807	16919	-	--	--	--	--	hypothetical protein L1887_63265 [Cichorium endivia]	--	A0A6N2L3D7_SALVM SubName: Full=Uncharacterized protein {ECO:0000313|EMBL:VFU34830.1};	--	--	--	--	--	--
LOC105053929	143.949	139.555	147.136	61.7129	54.6009	52.2848	2650	2404	2830	1077	846	950	-1.41718	1.06597e-39	1.74615e-37	down	NC_026003.1	23849833	23850748	+	LOC105053929	--	--	--	PRA1 family protein F3 [Elaeis guineensis]	--	A0A6I9S540_ELAGV RecName: Full=PRA1 family protein {ECO:0000256|RuleBase:RU363107};	--	GO:0005783,endoplasmic reticulum; GO:0016021,integral component of membrane; GO:0016192,vesicle-mediated transport; GO:0006810,transport; GO:0008150,biological_process; GO:0009987,cellular process; GO:0051179,localization; GO:0051234,establishment of localization; GO:0005575,cellular_component; GO:0005622,intracellular anatomical structure; GO:0005737,cytoplasm; GO:0012505,endomembrane system; GO…	PF03208.22:PRA1 family protein	--	--	--
LOC105032389	9.185	9.9459	9.6063	1.4437	1.2286	1.8181	302	306	330	45	34	59	-2.73675	2.12099e-39	3.449e-37	down	NW_011550954.1	57399	60138	-	LOC105032389	--	--	--	uncharacterized protein LOC105032389 [Elaeis guineensis]	AFP3_ARATH RecName: Full=Ninja-family protein AFP3; AltName: Full=ABI five-binding protein 3; Short=ABI5-binding protein 3;	A0A6I9Q9M5_ELAGV RecName: Full=Ninja-family protein {ECO:0000256|RuleBase:RU369029}; AltName: Full=ABI-binding protein {ECO:0000256|RuleBase:RU369029};	At3g07250_1	GO:0005634,nucleus; GO:0045892,negative regulation of transcription, DNA-templated; GO:0009737,response to abscisic acid; GO:0007165,signal transduction; GO:0006139,nucleobase-containing compound metabolic process; GO:0006351,transcription, DNA-templated; GO:0006355,regulation of transcription, DNA-templated; GO:0006725,cellular aromatic compound metabolic process; GO:0006807,nitrogen compound me…	PF16135.8:Tify domain binding domain	--	--	--
LOC105038371	27.6285	27.8917	27.908	5.3208	8.0423	4.5171	849	802	896	155	208	137	-2.29107	2.39202e-39	3.86155e-37	down	NC_025994.1	24622268	24623972	+	LOC105038371	--	--	--	uncharacterized protein LOC105038371 [Elaeis guineensis]	--	A0A6I9QQL9_ELAGV SubName: Full=uncharacterized protein LOC105038371 {ECO:0000313|RefSeq:XP_010912464.1};	At1g45688	GO:0016021,integral component of membrane; GO:0005575,cellular_component; GO:0016020,membrane; GO:0031224,intrinsic component of membrane; GO:0110165,cellular anatomical entity	PF03168.16:Late embryogenesis abundant protein	--	--	--
novel.1263	0.8563	0.9151	0.392	6.4014	6.1043	8.1665	46	46	22	326	276	433	3.19729	3.47106e-39	5.56318e-37	up	NC_025998.1	41304808	41311128	+	--	--	--	--	--	--	--	--	--	--	--	--	--
LOC105057587	1.0118	0.6771	0.6245	4.3789	4.6513	6.0837	107	67	69	439	414	635	2.63637	4.38884e-39	6.98389e-37	up	NC_025993.1	43417220	43433373	+	LOC105057587	--	--	--	uncharacterized protein LOC105057587 [Elaeis guineensis]	--	A0A6I9SFC6_ELAGV SubName: Full=uncharacterized protein LOC105057587 {ECO:0000313|RefSeq:XP_010938540.1};	At1g26330	GO:0005634,nucleus; GO:0005575,cellular_component; GO:0005622,intracellular anatomical structure; GO:0043226,organelle; GO:0043227,membrane-bounded organelle; GO:0043229,intracellular organelle; GO:0043231,intracellular membrane-bounded organelle; GO:0110165,cellular anatomical entity	PF05965.17:F/Y rich C-terminus	--	--	--
LOC105043455	49.0626	45.0646	52.4327	16.0676	14.4781	12.7794	918	789	1025	285	228	236	-1.82353	5.26901e-39	8.32503e-37	down	NC_025996.1	41205805	41206735	+	LOC105043455	--	K24345 calcium-binding protein KIC and related proteins | (RefSeq) calcium-binding protein KIC-like (A)	--	calcium-binding protein KIC [Elaeis guineensis]	KIC_ARATH RecName: Full=Calcium-binding protein KIC {ECO:0000303|PubMed:14688294}; AltName: Full=KCBP-interacting calcium-binding protein {ECO:0000303|PubMed:14688294};	A0A6I9R2F6_ELAGV SubName: Full=calcium-binding protein KIC {ECO:0000313|RefSeq:XP_010919305.1};	At2g46600	GO:0005509,calcium ion binding; GO:0010091,trichome branching; GO:0003674,molecular_function; GO:0005488,binding; GO:0043167,ion binding; GO:0043169,cation binding; GO:0046872,metal ion binding; GO:0000902,cell morphogenesis; GO:0000904,cell morphogenesis involved in differentiation; GO:0008150,biological_process; GO:0009653,anatomical structure morphogenesis; GO:0009888,tissue development; GO:00…	PF13833.9:EF-hand domain pair	--	--	--
novel.3444	488.865	293.439	400.926	34.8194	39.7742	27.7794	21949	12328	18807	1482	1503	1231	-3.59876	6.42509e-39	1.00802e-36	down	NW_011564424.1	2877	5110	.	--	--	--	--	hypothetical protein TanjilG_03599 [Lupinus angustifolius]	--	A0A6N2K4X0_SALVM SubName: Full=Uncharacterized protein {ECO:0000313|EMBL:VFU22253.1};	YLR154w-a gi|23270399|ref|NP_690845.1| Transcript Antisense to Ribosomal RNA; Tar1p [Saccharomyces cerevisiae]	--	--	--	--	--
novel.1719	3.497	3.1433	3.2562	12.239	11.6273	10.9177	258	217	251	856	722	795	1.74774	8.76539e-39	1.36556e-36	up	NC_026002.1	22294371	22298041	.	--	--	K03942 NADH dehydrogenase (ubiquinone) flavoprotein 1 [EC:7.1.1.2] | (RefSeq) NADH dehydrogenase [ubiquinone] flavoprotein 1, mitochondrial (A)	ko00190: Oxidative phosphorylation; ko01100: Metabolic pathways	NADH dehydrogenase [ubiquinone]	--	A0A6I9QKF3_ELAGV RecName: Full=NADH dehydrogenase [ubiquinone] flavoprotein 1, mitochondrial {ECO:0000256|RuleBase:RU364066}; EC=7.1.1.2 {ECO:0000256|RuleBase:RU364066};	--	GO:0005743,mitochondrial inner membrane; GO:0045271,respiratory chain complex I; GO:0051539,4 iron, 4 sulfur cluster binding; GO:0010181,FMN binding; GO:0046872,metal ion binding; GO:0051287,NAD binding; GO:0008137,NADH dehydrogenase (ubiquinone) activity; GO:0003674,molecular_function; GO:0005488,binding; GO:0051536,iron-sulfur cluster binding; GO:0051540,metal cluster binding; GO:0000166,nucleo…	--	--	--	--
LOC105040594	43.4353	51.3817	54.7585	136.797	144.713	130.482	1113	1232	1466	3323	3121	3300	1.39908	1.09103e-38	1.68792e-36	up	NC_025995.1	8883414	8886073	+	LOC105040594	--	K00430 peroxidase [EC:1.11.1.7] | (RefSeq) peroxidase P7 (A)	ko00940: Phenylpropanoid biosynthesis; ko01100: Metabolic pathways; ko01110: Biosynthesis of secondary metabolites	peroxidase P7 [Elaeis guineensis]	PER52_ARATH RecName: Full=Peroxidase 52; Short=Atperox P52; EC=1.11.1.7; AltName: Full=ATP49; Flags: Precursor;	A0A6I9QUG7_ELAGV RecName: Full=Peroxidase {ECO:0000256|RuleBase:RU362060}; EC=1.11.1.7 {ECO:0000256|RuleBase:RU362060};	At5g05340	GO:0048046,apoplast; GO:0005794,Golgi apparatus; GO:0009505,plant-type cell wall; GO:0020037,heme binding; GO:0046872,metal ion binding; GO:0004601,peroxidase activity; GO:0042744,hydrogen peroxide catabolic process; GO:0009809,lignin biosynthetic process; GO:1901430,positive regulation of syringal lignin biosynthetic process; GO:0006979,response to oxidative stress; GO:0010089,xylem development;…	PF00141.26:Peroxidase	--	--	--
novel.2269	124.394	95.7767	112.901	31.2088	17.9182	23.455	1295	933	1228	308	157	241	-2.26251	1.70355e-38	2.61736e-36	down	NC_026008.1	17383497	17392379	-	--	--	--	--	Reverse transcriptase RNA-dependent DNA polymerase [Arabidopsis thaliana x Arabidopsis arenosa]	POLX_TOBAC RecName: Full=Retrovirus-related Pol polyprotein from transposon TNT 1-94; Includes: RecName: Full=Protease; EC=3.4.23.-; Includes: RecName: Full=Reverse transcriptase; EC=2.7.7.49; Includes: RecName: Full=Endonuclease;	Q9SXB2_ARATH SubName: Full=T28P6.8 protein {ECO:0000313|EMBL:AAD50001.1};	At1g11265	GO:0004190,aspartic-type endopeptidase activity; GO:0004519,endonuclease activity; GO:0003676,nucleic acid binding; GO:0003964,RNA-directed DNA polymerase activity; GO:0008270,zinc ion binding; GO:0015074,DNA integration; GO:0006508,proteolysis; GO:0003674,molecular_function; GO:0003824,catalytic activity; GO:0004175,endopeptidase activity; GO:0008233,peptidase activity; GO:0016787,hydrolase acti…	PF07727.17:Reverse transcriptase (RNA-dependent DNA polymerase)	--	--	--
LOC105052821	1.9203	3.4632	2.8719	13.3118	12.9768	12.6989	112	189	175	736	637	731	2.18145	3.13806e-38	4.76693e-36	up	NC_026002.1	19031496	19038794	-	LOC105052821	--	--	--	uncharacterized protein LOC105052821 isoform X1 [Elaeis guineensis]	--	A0A6I9RT18_ELAGV SubName: Full=uncharacterized protein LOC105052821 isoform X1 {ECO:0000313|RefSeq:XP_010932059.1};	At4g32350	GO:0015031,protein transport; GO:0006810,transport; GO:0006811,ion transport; GO:0006820,anion transport; GO:0008104,protein localization; GO:0008150,biological_process; GO:0015833,peptide transport; GO:0033036,macromolecule localization; GO:0042886,amide transport; GO:0045184,establishment of protein localization; GO:0051179,localization; GO:0051234,establishment of localization; GO:0071702,orga…	PF03398.17:Regulator of Vps4 activity in the MVB pathway	--	--	--
novel.2581	70.3861	41.7007	52.9528	11.2735	10.0401	13.0441	1416	785	1113	215	170	259	-2.33545	3.14543e-38	4.76693e-36	down	NW_011550967.1	30928	31928	.	--	--	--	--	hypothetical protein IHE45_18G043900 [Dioscorea alata]	--	--	--	--	--	--	--	--
LOC105044072	185.057	212.215	211.301	529.229	487.797	470.028	4887	5244	5830	13249	10842	12251	1.22647	4.20631e-38	6.33163e-36	up	NC_025996.1	52083848	52086451	+	LOC105044072	--	K22588 acetylserotonin O-methyltransferase, plant [EC:2.1.1.4] | (RefSeq) (R,S)-reticuline 7-O-methyltransferase-like (A)	ko00380: Tryptophan metabolism; ko01100: Metabolic pathways; ko01110: Biosynthesis of secondary metabolites	trans-resveratrol di-O-methyltransferase [Elaeis guineensis]	ROMT_VITVI RecName: Full=Trans-resveratrol di-O-methyltransferase; EC=2.1.1.240; AltName: Full=Resveratrol O-methyltransferase; Short=ROMT; Short=VvROMT;	A0A6I9R5T9_ELAGV SubName: Full=trans-resveratrol di-O-methyltransferase {ECO:0000313|RefSeq:XP_010920170.1};	At4g35160	GO:0008171,O-methyltransferase activity; GO:0046983,protein dimerization activity; GO:0102303,resveratrol 3,5-O-dimethyltransferase activity; GO:0008757,S-adenosylmethionine-dependent methyltransferase activity; GO:0019438,aromatic compound biosynthetic process; GO:0032259,methylation; GO:0003674,molecular_function; GO:0003824,catalytic activity; GO:0008168,methyltransferase activity; GO:0016740,…	PF00891.21:O-methyltransferase domain	--	--	--
LOC105041252	237.845	246.514	243.802	92.7787	57.8002	75.4635	9216	8938	9870	3408	1885	2886	-1.75129	7.04403e-38	1.0532e-35	down	NC_025995.1	21310887	21315043	+	LOC105041252	--	--	--	protein SAR DEFICIENT 1 [Elaeis guineensis]	SARD1_ARATH RecName: Full=Protein SAR DEFICIENT 1 {ECO:0000303|PubMed:20921422};	A0A6I9QX25_ELAGV SubName: Full=protein SAR DEFICIENT 1 {ECO:0000313|RefSeq:XP_010916435.1};	At1g73800	GO:0005634,nucleus; GO:0003700,DNA-binding transcription factor activity; GO:0043565,sequence-specific DNA binding; GO:0071219,cellular response to molecule of bacterial origin; GO:0042742,defense response to bacterium; GO:0002229,defense response to oomycetes; GO:0009626,plant-type hypersensitive response; GO:1900426,positive regulation of defense response to bacterium; GO:0080142,regulation of …	PF07887.14:Calmodulin binding protein-like N-terminal domain	--	--	--
LOC105048554	98.6605	102.296	95.5755	45.0614	39.3448	43.731	2887	2801	2922	1250	969	1263	-1.275	8.28617e-38	1.23066e-35	down	NC_025999.1	14215939	14217553	-	LOC105048554	--	K13430 serine/threonine-protein kinase PBS1 [EC:2.7.11.1] | (RefSeq) serine/threonine-protein kinase PBS1 (A)	ko04626: Plant-pathogen interaction	LEAF RUST 10 DISEASE-RESISTANCE LOCUS RECEPTOR-LIKE PROTEIN KINASE-like 1.2 [Cocos nucifera]	LRL11_ARATH RecName: Full=LEAF RUST 10 DISEASE-RESISTANCE LOCUS RECEPTOR-LIKE PROTEIN KINASE-like 1.1 {ECO:0000303|PubMed:12805585}; EC=2.7.11.1; AltName: Full=Probable receptor-like serine/threonine-protein kinase LRK10L-1.1 {ECO:0000305}; Flags: Precursor;	A0A8K0MWQ1_COCNU SubName: Full=LEAF RUST 10 DISEASE-RESISTANCE LOCUS RECEPTOR-LIKE PROTEIN KINASE-like 1.2 {ECO:0000313|EMBL:KAG1330667.1};	At1g25390	GO:0016021,integral component of membrane; GO:0005886,plasma membrane; GO:0005524,ATP binding; GO:0030247,polysaccharide binding; GO:0106310,protein serine kinase activity; GO:0004674,protein serine/threonine kinase activity; GO:0006468,protein phosphorylation; GO:0000166,nucleotide binding; GO:0003674,molecular_function; GO:0005488,binding; GO:0017076,purine nucleotide binding; GO:0030554,adenyl…	PF00069.28:Protein kinase domain	--	--	--
LOC105058871	0.896	1.3756	0.8575	5.9103	5.2926	6.5462	71	102	71	444	353	512	2.44615	1.2585e-37	1.85675e-35	up	NC_026008.1	5224822	5229853	-	LOC105058871	--	K00963 UTP--glucose-1-phosphate uridylyltransferase [EC:2.7.7.9] | (RefSeq) UTP--glucose-1-phosphate uridylyltransferase (A)	ko00040: Pentose and glucuronate interconversions; ko00052: Galactose metabolism; ko00500: Starch and sucrose metabolism; ko00520: Amino sugar and nucleotide sugar metabolism; ko01100: Metabolic pathways; ko01110: Biosynthesis of secondary metabolites; ko01240: Biosynthesis of cofactors; ko01250: Biosynthesis of nucleotide sugars	putative UTP--glucose-1-phosphate uridylyltransferase [Cocos nucifera]	UGPA_MUSAC RecName: Full=UTP--glucose-1-phosphate uridylyltransferase; EC=2.7.7.9; AltName: Full=UDP-glucose pyrophosphorylase; Short=UDPGP; Short=UGPase;	A0A8K0IIY6_COCNU SubName: Full=Putative UTP--glucose-1-phosphate uridylyltransferase {ECO:0000313|EMBL:KAG1359512.1};	At5g17310	GO:0005737,cytoplasm; GO:0003983,UTP:glucose-1-phosphate uridylyltransferase activity; GO:0006011,UDP-glucose metabolic process; GO:0003674,molecular_function; GO:0003824,catalytic activity; GO:0016740,transferase activity; GO:0016772,transferase activity, transferring phosphorus-containing groups; GO:0016779,nucleotidyltransferase activity; GO:0051748,UTP-monosaccharide-1-phosphate uridylyltrans…	PF01704.21:UTP--glucose-1-phosphate uridylyltransferase	--	--	--
novel.1279	74.2353	53.0433	61.6695	15.8048	12.8933	9.1207	1204	805	1045	243	176	146	-2.38723	1.50764e-37	2.20969e-35	down	NC_025998.1	43213829	43214635	+	--	--	--	--	Arabinogalactan protein 16/20/22/41 [Dioscorea alata]	AGP41_ARATH RecName: Full=Arabinogalactan protein 41 {ECO:0000303|PubMed:15322080}; Short=AtAGP41 {ECO:0000303|PubMed:15322080}; AltName: Full=Arabinogalactan peptide 41 {ECO:0000303|PubMed:15322080}; Short=AG-peptide 41 {ECO:0000303|PubMed:15322080}; Flags: Precursor;	A0A427A3H6_ENSVE SubName: Full=Uncharacterized protein {ECO:0000313|EMBL:RRT70728.1};	--	GO:0031225,anchored component of membrane; GO:0005886,plasma membrane; GO:0005575,cellular_component; GO:0016020,membrane; GO:0031224,intrinsic component of membrane; GO:0110165,cellular anatomical entity; GO:0071944,cell periphery	PF06376.15:Arabinogalactan peptide	--	--	--
LOC105056300	6.8145	5.0322	4.983	21.2329	28.1311	21.8554	411	284	314	1214	1428	1301	2.01272	1.61132e-37	2.3462e-35	up	NC_026005.1	15740146	15744012	+	LOC105056300	--	--	--	uncharacterized protein LOC105056300 [Elaeis guineensis]	--	A0A6I9S2N1_ELAGV SubName: Full=uncharacterized protein LOC105056300 {ECO:0000313|RefSeq:XP_010936747.1};	At1g23790	--	PF06075.15:Plant protein of unknown function (DUF936)	--	--	--
LOC105046368	193.867	171.475	166.275	73.8775	67.9866	60.6047	7247	5998	6494	2618	2139	2236	-1.45788	1.72329e-37	2.49295e-35	down	NC_025997.1	49195313	49197172	-	LOC105046368	--	--	--	uncharacterized protein LOC105046368 [Elaeis guineensis]	PSI1_ARATH RecName: Full=Protein PSK SIMULATOR 1 {ECO:0000303|PubMed:25062973}; Short=AtPSI1 {ECO:0000303|PubMed:25062973};	A0A6I9R9W9_ELAGV SubName: Full=uncharacterized protein LOC105046368 {ECO:0000313|RefSeq:XP_010923238.1};	At3g23160	GO:0005634,nucleus; GO:0045927,positive regulation of growth; GO:0006109,regulation of carbohydrate metabolic process; GO:0043434,response to peptide hormone; GO:0008150,biological_process; GO:0040007,growth; GO:0040008,regulation of growth; GO:0048518,positive regulation of biological process; GO:0050789,regulation of biological process; GO:0065007,biological regulation; GO:0005975,carbohydrate …	PF05003.15:Protein of unknown function (DUF668)	--	--	--
LOC105055284	0.7859	0.7466	0.5349	5.398	4.7104	6.7596	45	40	32	293	227	382	2.96485	1.99825e-37	2.87206e-35	up	NC_026004.1	21623272	21627625	-	LOC105055284	--	K00695 sucrose synthase [EC:2.4.1.13] | (RefSeq) sucrose synthase 7 (A)	ko00500: Starch and sucrose metabolism; ko01100: Metabolic pathways; ko01110: Biosynthesis of secondary metabolites	sucrose synthase 7 [Elaeis guineensis]	SUS7_ORYSJ RecName: Full=Sucrose synthase 7; Short=OsSUS7; EC=2.4.1.13; AltName: Full=Sucrose-UDP glucosyltransferase 7;	A0A6I9S127_ELAGV RecName: Full=Sucrose synthase {ECO:0000256|ARBA:ARBA00012540, ECO:0000256|RuleBase:RU280817}; EC=2.4.1.13 {ECO:0000256|ARBA:ARBA00012540, ECO:0000256|RuleBase:RU280817};	At1g73370	GO:0005737,cytoplasm; GO:0016020,membrane; GO:0016157,sucrose synthase activity; GO:0005985,sucrose metabolic process; GO:0003674,molecular_function; GO:0003824,catalytic activity; GO:0008194,UDP-glycosyltransferase activity; GO:0016740,transferase activity; GO:0016757,transferase activity, transferring glycosyl groups; GO:0016758,transferase activity, transferring hexosyl groups; GO:0035251,UDP-…	PF00862.22:Sucrose synthase	--	--	--
LOC105033575	26.6114	31.0246	27.6295	9.725	8.8562	10.202	814	888	883	282	228	308	-1.62948	2.31083e-37	3.30004e-35	down	NW_011551040.1	843443	846239	+	LOC105033575	--	--	--	cytochrome b561 and DOMON domain-containing protein At3g25290 [Elaeis guineensis]	B561C_ARATH RecName: Full=Cytochrome b561 and DOMON domain-containing protein At3g25290; AltName: Full=Protein b561A.tha3; Flags: Precursor;	A0A6I9QD35_ELAGV RecName: Full=Cytochrome b561 and DOMON domain-containing protein {ECO:0000256|PIRNR:PIRNR037471};	At3g25290	GO:0016021,integral component of membrane; GO:0005886,plasma membrane; GO:0009506,plasmodesma; GO:0046872,metal ion binding; GO:0003674,molecular_function; GO:0005488,binding; GO:0043167,ion binding; GO:0043169,cation binding; GO:0005575,cellular_component; GO:0016020,membrane; GO:0031224,intrinsic component of membrane; GO:0110165,cellular anatomical entity; GO:0071944,cell periphery; GO:0005911…	PF04526.16:Protein of unknown function (DUF568)	--	--	--
LOC105034931	44.5468	38.0515	38.3298	15.6775	12.4288	13.3983	2257	1804	2029	753	530	670	-1.60857	4.40226e-37	6.24672e-35	down	NW_011551377.1	158776	164113	+	LOC105034931	--	K06617 raffinose synthase [EC:2.4.1.82] | (RefSeq) galactinol--sucrose galactosyltransferase (A)	ko00052: Galactose metabolism; ko01100: Metabolic pathways	galactinol--sucrose galactosyltransferase [Elaeis guineensis]	RFS_ORYSJ RecName: Full=Galactinol--sucrose galactosyltransferase; EC=2.4.1.82; AltName: Full=Raffinose synthase;	A0A6I9QH65_ELAGV RecName: Full=Galactinol--sucrose galactosyltransferase {ECO:0000256|ARBA:ARBA00012708}; EC=2.4.1.82 {ECO:0000256|ARBA:ARBA00012708};	At5g40390	GO:0047274,galactinol-sucrose galactosyltransferase activity; GO:0005975,carbohydrate metabolic process; GO:0003674,molecular_function; GO:0003824,catalytic activity; GO:0008378,galactosyltransferase activity; GO:0016740,transferase activity; GO:0016757,transferase activity, transferring glycosyl groups; GO:0016758,transferase activity, transferring hexosyl groups; GO:0008150,biological_process; …	PF05691.15:Raffinose synthase or seed imbibition protein Sip1	--	--	--
LOC105046838	12.8667	13.2684	11.8606	3.3055	3.4975	2.6458	542	523	522	132	124	110	-2.07465	4.73243e-37	6.67273e-35	down	NC_025998.1	19126684	19133134	-	LOC105046838	--	K19791 iron transport multicopper oxidase | (RefSeq) L-ascorbate oxidase homolog isoform X2 (A)	--	L-ascorbate oxidase homolog [Elaeis guineensis]	ASOL_BRANA RecName: Full=L-ascorbate oxidase homolog; EC=1.10.3.-; Flags: Precursor;	A0A6I9RIR5_ELAGV SubName: Full=L-ascorbate oxidase homolog {ECO:0000313|RefSeq:XP_010923874.1};	At1g76160	GO:0005576,extracellular region; GO:0005507,copper ion binding; GO:0016491,oxidoreductase activity; GO:0003674,molecular_function; GO:0005488,binding; GO:0043167,ion binding; GO:0043169,cation binding; GO:0046872,metal ion binding; GO:0046914,transition metal ion binding; GO:0003824,catalytic activity; GO:0005575,cellular_component; GO:0110165,cellular anatomical entity	PF00394.25:Multicopper oxidase	--	--	--
LOC105060839	6.0988	9.2774	7.8252	23.2878	28.5149	27.6451	555	790	744	2009	2184	2483	1.71426	5.06452e-37	7.09606e-35	up	NW_011550914.1	2489821	2494444	-	LOC105060839	--	--	--	hypothetical protein B296_00025466 [Ensete ventricosum]	--	A0A426YCF9_ENSVE SubName: Full=Uncharacterized protein {ECO:0000313|EMBL:RRT49442.1};	--	--	--	--	--	--
LOC105037876	184.076	190.365	170.493	76.01	72.5218	65.0326	2105	2037	2037	824	698	734	-1.41554	7.45249e-37	1.03767e-34	down	NW_011590638.1	1157	1725	-	LOC105037876	--	--	--	pollen-specific protein C13 [Elaeis guineensis]	PSC13_MAIZE RecName: Full=Pollen-specific protein C13; Flags: Precursor;	A0A6I9QMA9_ELAGV SubName: Full=pollen-specific protein C13 {ECO:0000313|RefSeq:XP_010911793.1};	At1g78040	GO:0005615,extracellular space; GO:0005575,cellular_component; GO:0005576,extracellular region; GO:0110165,cellular anatomical entity	PF01190.20:Pollen protein Ole e 1 like	--	--	--
novel.3353	2626.15	1622.52	2143.77	182.827	210.829	135.321	66185	38263	56448	4368	4472	3366	-3.66191	7.65607e-37	1.05939e-34	down	NW_011561679.1	1	1254	+	--	--	--	--	hypothetical protein L1887_40816 [Cichorium endivia]	--	A0A5C7H437_9ROSI SubName: Full=Uncharacterized protein {ECO:0000313|EMBL:TXG51763.1};	--	GO:0016021,integral component of membrane; GO:0005575,cellular_component; GO:0016020,membrane; GO:0031224,intrinsic component of membrane; GO:0110165,cellular anatomical entity	--	--	--	--
novel.3006	433.575	266.339	365.784	33.7092	35.3887	23.4911	4993	2870	4401	368	343	267	-3.59208	9.3874e-37	1.29094e-34	down	NW_011552495.1	43469	107608	-	--	--	--	--	LOW QUALITY PROTEIN: uncharacterized protein LOC105036288 [Elaeis guineensis]	RRPO_OENBE RecName: Full=RNA-directed DNA polymerase homolog; EC=2.7.7.48; AltName: Full=Reverse transcriptase homolog;	A0A6I9QL46_ELAGV SubName: Full=LOW QUALITY PROTEIN: uncharacterized protein LOC105036288 {ECO:0000313|RefSeq:XP_010910353.3};	At3g11970_2	GO:0005739,mitochondrion; GO:0003968,RNA-directed 5'-3' RNA polymerase activity; GO:0003964,RNA-directed DNA polymerase activity; GO:0003674,molecular_function; GO:0003824,catalytic activity; GO:0016740,transferase activity; GO:0016772,transferase activity, transferring phosphorus-containing groups; GO:0016779,nucleotidyltransferase activity; GO:0034062,5'-3' RNA polymerase activity; GO:0097747,R…	PF17919.4:RNase H-like domain found in reverse transcriptase	--	--	--
novel.3466	5.532	5.605	6.1773	15.8483	17.1681	18.1777	366	347	427	994	956	1187	1.49754	9.61141e-37	1.31364e-34	up	NW_011564988.1	1	3327	-	--	--	--	--	--	--	--	--	--	--	--	--	--
LOC105059596	66.4511	56.1896	57.3172	20.0974	13.6259	13.8684	1437	1137	1295	412	248	296	-1.98294	1.40048e-36	1.90243e-34	down	NC_026008.1	19410773	19411938	+	LOC105059596	--	--	--	germin-like protein 5-1 [Elaeis guineensis]	GL52_ORYSJ RecName: Full=Germin-like protein 5-1; Flags: Precursor;	A0A6I9SD12_ELAGV RecName: Full=Germin-like protein {ECO:0000256|RuleBase:RU366015};	At3g62020	GO:0048046,apoplast; GO:0009506,plasmodesma; GO:0030145,manganese ion binding; GO:0010497,plasmodesmata-mediated intercellular transport; GO:2000280,regulation of root development; GO:0003674,molecular_function; GO:0005488,binding; GO:0043167,ion binding; GO:0043169,cation binding; GO:0046872,metal ion binding; GO:0046914,transition metal ion binding; GO:0006810,transport; GO:0008150,biological_p…	PF00190.25:Cupin	--	--	--
novel.3037	965.433	659.52	878.757	96.2972	100.644	65.2649	19364	12378	18415	1831	1699	1292	-3.32035	1.51343e-36	2.04341e-34	down	NW_011553148.1	895	17490	-	--	--	--	--	hypothetical protein JHK84_057300 [Glycine max]	--	A0A6N2K376_SALVM SubName: Full=Uncharacterized protein {ECO:0000313|EMBL:VFU22328.1}; Flags: Fragment;	YLR154w-a gi|23270399|ref|NP_690845.1| Transcript Antisense to Ribosomal RNA; Tar1p [Saccharomyces cerevisiae]	--	--	--	--	--
LOC105056769	86.5167	62.0376	64.4559	20.9081	16.1424	18.7114	1471	987	1145	337	231	314	-2.00145	1.52518e-36	2.04687e-34	down	NC_026005.1	25519465	25520310	+	LOC105056769	--	--	--	uncharacterized protein LOC105056769 [Elaeis guineensis]	--	A0A6I9S5F3_ELAGV SubName: Full=uncharacterized protein LOC105056769 {ECO:0000313|RefSeq:XP_010937373.1};	--	--	PF05340.15:Protein of unknown function (DUF740)	--	--	--
novel.1037	0.5288	0.3108	0.2784	5.55	5.2773	6.4289	20	11	11	199	168	240	3.88015	1.64137e-36	2.18961e-34	up	NC_025997.1	10052450	10054331	-	--	--	--	--	uncharacterized protein LOC105044636 [Elaeis guineensis]	--	A0A6I9RC10_ELAGV SubName: Full=uncharacterized protein LOC105044636 {ECO:0000313|RefSeq:XP_010920904.1};	--	--	--	--	--	--
LOC105048703	1.5859	1.6154	1.4705	8.2338	11.0112	8.8123	64	61	62	315	374	351	2.52101	1.69378e-36	2.24608e-34	up	NC_025999.1	16118910	16120917	+	LOC105048703	--	K09286 EREBP-like factor | (RefSeq) ethylene-responsive transcription factor ERF011-like (A)	--	ethylene-responsive transcription factor ERF014-like [Elaeis guineensis]	ERF12_ARATH RecName: Full=Ethylene-responsive transcription factor ERF012; AltName: Full=Dehydration response element-binding protein 26 {ECO:0000303|PubMed:21069430};	A0A6I9RH24_ELAGV SubName: Full=ethylene-responsive transcription factor ERF014-like {ECO:0000313|RefSeq:XP_010926413.1};	At1g21910	GO:0005634,nucleus; GO:0003700,DNA-binding transcription factor activity; GO:0000976,transcription regulatory region sequence-specific DNA binding; GO:0071497,cellular response to freezing; GO:0034605,cellular response to heat; GO:0009873,ethylene-activated signaling pathway; GO:0045893,positive regulation of transcription, DNA-templated; GO:0009753,response to jasmonic acid; GO:0009751,response …	PF00847.23:AP2 domain	AP2/ERF-ERF	TF	AP2/ERF->AP2/ERF-ERF
LOC105057860	5.135	6.4407	5.7567	14.5061	14.6406	14.3992	1261	1480	1477	3377	3026	3490	1.26659	2.2558e-36	2.97365e-34	up	NC_026006.1	22792030	22868897	-	LOC105057860	--	K08874 transformation/transcription domain-associated protein | (RefSeq) transformation/transcription domain-associated protein-like isoform X1 (A)	--	transformation/transcription domain-associated protein isoform X1 [Elaeis guineensis]	TOR_ARATH RecName: Full=Serine/threonine-protein kinase TOR {ECO:0000250|UniProtKB:Q9Y7K2}; EC=2.7.11.1 {ECO:0000250|UniProtKB:Q9Y7K2}; AltName: Full=Protein TARGET OF RAPAMYCIN {ECO:0000303|PubMed:11983923}; Short=AtTOR {ECO:0000303|PubMed:11983923};	A0A6I9S7F3_ELAGV SubName: Full=transformation/transcription domain-associated protein isoform X1 {ECO:0000313|RefSeq:XP_010938880.1};	At2g17930	GO:0005737,cytoplasm; GO:0005634,nucleus; GO:0005844,polysome; GO:0031931,TORC1 complex; GO:0031932,TORC2 complex; GO:0016303,1-phosphatidylinositol-3-kinase activity; GO:0005524,ATP binding; GO:0042802,identical protein binding; GO:0004672,protein kinase activity; GO:0043621,protein self-association; GO:0106310,protein serine kinase activity; GO:0004674,protein serine/threonine kinase activity; …	PF20206.1:Tra1 HEAT repeat ring region	--	--	--
LOC105040381	220.264	204.387	174.466	517.408	648.058	584.585	3143	2729	2601	6999	7783	8233	1.47951	2.49365e-36	3.26786e-34	up	NC_025995.1	4525770	4526479	-	LOC105040381	--	K13993 HSP20 family protein | (RefSeq) 17.3 kDa class II heat shock protein-like (A)	ko04141: Protein processing in endoplasmic reticulum	17.3 kDa class II heat shock protein [Elaeis guineensis]	HSP21_SOLPE RecName: Full=17.3 kDa class II heat shock protein; AltName: Full=Hsp17.3; AltName: Full=Hsp20.2;	A0A6I9QU75_ELAGV SubName: Full=17.3 kDa class II heat shock protein {ECO:0000313|RefSeq:XP_010915173.1};	At5g12020	GO:0005737,cytoplasm; GO:0005575,cellular_component; GO:0005622,intracellular anatomical structure; GO:0110165,cellular anatomical entity	PF00011.24:Hsp20/alpha crystallin family	--	--	--
LOC114913897	4.0457	5.5581	4.2991	1.4169	1.015	1.0996	753	968	836	250	159	202	-2.03593	2.66811e-36	3.47603e-34	down	NC_025994.1	47939319	47948624	-	LOC114913897	--	--	--	uncharacterized protein LOC120108438 [Phoenix dactylifera]	--	A0A8B8ZUL6_PHODC SubName: Full=uncharacterized protein LOC120108438 {ECO:0000313|RefSeq:XP_038977975.1};	At1g36095	GO:0003677,DNA binding; GO:0046872,metal ion binding; GO:0003674,molecular_function; GO:0003676,nucleic acid binding; GO:0005488,binding; GO:0097159,organic cyclic compound binding; GO:1901363,heterocyclic compound binding; GO:0043167,ion binding; GO:0043169,cation binding	PF04937.18:Protein of unknown function (DUF 659)	--	--	--
LOC105061512	475.322	487.066	465.427	163.639	95.8235	153.293	15017	14399	15363	4901	2548	4780	-1.85617	3.03325e-36	3.92876e-34	down	NW_011550932.1	922878	926057	+	LOC105061512	--	K19861 benzyl alcohol O-benzoyltransferase [EC:2.3.1.196 2.3.1.232] | (RefSeq) benzyl alcohol O-benzoyltransferase-like (A)	--	acyl transferase 4 [Elaeis guineensis]	AT4_ORYSJ RecName: Full=Acyl transferase 4 {ECO:0000305}; Short=OsAT4 {ECO:0000303|PubMed:23391577}; EC=2.3.1.- {ECO:0000305}; AltName: Full=p-coumaroyl-CoA monolignol transferase {ECO:0000305}; Short=OsPMT {ECO:0000303|PubMed:22267741};	A0A6I9SQK6_ELAGV SubName: Full=acyl transferase 4 {ECO:0000313|RefSeq:XP_010943879.1};	At3g62160	GO:0050734,hydroxycinnamoyltransferase activity; GO:0016410,N-acyltransferase activity; GO:0009809,lignin biosynthetic process; GO:0003674,molecular_function; GO:0003824,catalytic activity; GO:0016740,transferase activity; GO:0016746,transferase activity, transferring acyl groups; GO:0016747,transferase activity, transferring acyl groups other than amino-acyl groups; GO:0006725,cellular aromatic …	PF02458.18:Transferase family	--	--	--
LOC105052226	22.829	24.3149	25.5778	9.1623	7.6714	7.6321	891	888	1043	339	252	294	-1.63468	3.55597e-36	4.57919e-34	down	NC_026002.1	4137736	4142074	-	LOC105052226	--	K09422 transcription factor MYB, plant | (RefSeq) transcription factor AS1-like (A)	--	transcription factor AS1 [Elaeis guineensis]	AS1_ARATH RecName: Full=Transcription factor AS1 {ECO:0000303|PubMed:11140682}; AltName: Full=Myb-related protein 91 {ECO:0000303|PubMed:9839469}; Short=AtMYB91 {ECO:0000303|PubMed:9839469}; AltName: Full=Protein ASYMMETRIC LEAVES 1 {ECO:0000303|PubMed:11140682}; AltName: Full=Protein PHANTASTICA {ECO:0000303|PubMed:10102816}; Short=AtPHAN {ECO:0000303|PubMed:10102816};	A0A6J0PNT5_ELAGV SubName: Full=transcription factor AS1 {ECO:0000313|RefSeq:XP_010931269.1, ECO:0000313|RefSeq:XP_010931270.1};	At2g37630	GO:0000793,condensed chromosome; GO:0005730,nucleolus; GO:0005634,nucleus; GO:0003677,DNA binding; GO:0003700,DNA-binding transcription factor activity; GO:0042802,identical protein binding; GO:0042803,protein homodimerization activity; GO:0000976,transcription regulatory region sequence-specific DNA binding; GO:0008356,asymmetric cell division; GO:0042742,defense response to bacterium; GO:005083…	PF00249.34:Myb-like DNA-binding domain	MYB	TF	MYB->MYB
LOC105039185	22.1444	27.2558	25.6898	57.3378	63.4747	65.1973	1806	2080	2189	4433	4357	5248	1.2449	3.70873e-36	4.74846e-34	up	NC_025994.1	44955665	44960159	+	LOC105039185	--	--	--	uncharacterized protein LOC105039185 isoform X1 [Elaeis guineensis]	--	A0A8N4F3I3_ELAGV SubName: Full=uncharacterized protein LOC105039185 isoform X1 {ECO:0000313|RefSeq:XP_029118579.1, ECO:0000313|RefSeq:XP_029118581.1};	At5g65480	--	--	--	--	--
LOC105056823	9.5931	12.5794	12.3216	2.588	2.522	2.0947	348	427	467	89	77	75	-2.32288	4.87799e-36	6.20982e-34	down	NC_026005.1	26849080	26853372	-	LOC105056823	--	K24193 MFS transporter, SP family, sugar:H+ symporter | (RefSeq) sugar transport protein 5 (A)	--	sugar transport protein MST1 [Elaeis guineensis]	MST1_ORYSJ RecName: Full=Sugar transport protein MST1 {ECO:0000305}; AltName: Full=Monosaccharide transporter 1 {ECO:0000303|PubMed:11038054}; Short=OsMST1 {ECO:0000303|PubMed:11038054}; AltName: Full=Sugar:proton symporter MST1 {ECO:0000305};	A0A6I9SD57_ELAGV SubName: Full=sugar transport protein MST1 {ECO:0000313|RefSeq:XP_010937453.1};	At1g34580	GO:0016021,integral component of membrane; GO:0015145,monosaccharide transmembrane transporter activity; GO:0015293,symporter activity; GO:0003674,molecular_function; GO:0005215,transporter activity; GO:0008509,anion transmembrane transporter activity; GO:0015075,ion transmembrane transporter activity; GO:0015144,carbohydrate transmembrane transporter activity; GO:0022857,transmembrane transporte…	PF00083.27:Sugar (and other) transporter	--	--	--
LOC105040294	94.7279	104.178	104.38	230.863	317.447	288.899	8529	8777	9819	19705	24056	25673	1.39982	5.32491e-36	6.74025e-34	up	NC_025995.1	2854207	2875699	-	LOC105040294	--	K12124 GIGANTEA | (RefSeq) protein GIGANTEA (A)	ko04712: Circadian rhythm - plant	protein GIGANTEA [Elaeis guineensis]	GIGAN_ORYSJ RecName: Full=Protein GIGANTEA;	A0A6I9QTX8_ELAGV SubName: Full=protein GIGANTEA {ECO:0000313|RefSeq:XP_010915066.1};	At1g22770	GO:0005634,nucleus; GO:0030154,cell differentiation; GO:0009908,flower development; GO:0042752,regulation of circadian rhythm; GO:0048586,regulation of long-day photoperiodism, flowering; GO:0048511,rhythmic process; GO:0008150,biological_process; GO:0009987,cellular process; GO:0032502,developmental process; GO:0048869,cellular developmental process; GO:0000003,reproduction; GO:0003006,developme…	--	--	--	--
novel.3542	124.708	95.0569	96.4541	35.2131	30.183	28.5039	1782	1271	1440	477	363	402	-1.81891	8.47782e-36	1.06706e-33	down	NW_011567316.1	545	1255	.	--	--	--	--	Arabinogalactan peptide 22 [Cocos nucifera]	AGP41_ARATH RecName: Full=Arabinogalactan protein 41 {ECO:0000303|PubMed:15322080}; Short=AtAGP41 {ECO:0000303|PubMed:15322080}; AltName: Full=Arabinogalactan peptide 41 {ECO:0000303|PubMed:15322080}; Short=AG-peptide 41 {ECO:0000303|PubMed:15322080}; Flags: Precursor;	A0A8K0I550_COCNU SubName: Full=Arabinogalactan peptide 22 {ECO:0000313|EMBL:KAG1335480.1};	At3g61640	GO:0031225,anchored component of membrane; GO:0005886,plasma membrane; GO:0005575,cellular_component; GO:0016020,membrane; GO:0031224,intrinsic component of membrane; GO:0110165,cellular anatomical entity; GO:0071944,cell periphery	PF06376.15:Arabinogalactan peptide	--	--	--
LOC105061560	51.7268	44.9209	47.0352	18.567	14.6609	17.5528	1681	1366	1597	572	401	563	-1.56633	1.07588e-35	1.34654e-33	down	NW_011550935.1	440252	442960	-	LOC105061560	--	--	--	squamosa promoter-binding protein 1 [Elaeis guineensis]	SPL13_ORYSJ RecName: Full=Squamosa promoter-binding-like protein 13;	A0A6I9SJP9_ELAGV SubName: Full=squamosa promoter-binding protein 1 {ECO:0000313|RefSeq:XP_010943949.1};	At1g53160	GO:0005634,nucleus; GO:0003677,DNA binding; GO:0046872,metal ion binding; GO:0003674,molecular_function; GO:0003676,nucleic acid binding; GO:0005488,binding; GO:0097159,organic cyclic compound binding; GO:1901363,heterocyclic compound binding; GO:0043167,ion binding; GO:0043169,cation binding; GO:0005575,cellular_component; GO:0005622,intracellular anatomical structure; GO:0043226,organelle; GO:0…	PF03110.17:SBP domain	SBP	TF	SBP
LOC105031935	25.3097	25.2793	26.4689	8.0386	4.7115	5.7296	734	686	802	221	115	164	-2.12061	1.11277e-35	1.38494e-33	down	NW_011550936.1	691526	692968	+	LOC105031935	--	K13415 protein brassinosteroid insensitive 1 [EC:2.7.10.1 2.7.11.1] | (RefSeq) systemin receptor SR160-like (A)	ko04075: Plant hormone signal transduction	leucine-rich repeat receptor-like serine/threonine/tyrosine-protein kinase SOBIR1 [Elaeis guineensis]	SBIR1_ARATH RecName: Full=Leucine-rich repeat receptor-like serine/threonine/tyrosine-protein kinase SOBIR1; EC=2.7.10.1; EC=2.7.11.1; AltName: Full=Protein EVERSHED; AltName: Full=Protein SUPPRESSOR OF BIR1-1; Flags: Precursor;	A0A6I9Q7M6_ELAGV SubName: Full=leucine-rich repeat receptor-like serine/threonine/tyrosine-protein kinase SOBIR1 {ECO:0000313|RefSeq:XP_010904537.1};	At2g31880	GO:0016021,integral component of membrane; GO:0005777,peroxisome; GO:0005886,plasma membrane; GO:0005524,ATP binding; GO:0106310,protein serine kinase activity; GO:0004674,protein serine/threonine kinase activity; GO:0004713,protein tyrosine kinase activity; GO:0004714,transmembrane receptor protein tyrosine kinase activity; GO:0006952,defense response; GO:0060862,negative regulation of floral or…	PF00069.28:Protein kinase domain	--	--	--
LOC105037223	54.9683	64.8838	60.5661	133.587	143.892	141.331	2057	2272	2368	4739	4532	5220	1.15131	1.17867e-35	1.4588e-33	up	NC_025993.1	5749406	5756902	-	LOC105037223	--	K01369 legumain [EC:3.4.22.34] | (RefSeq) vacuolar-processing enzyme (A)	--	vacuolar-processing enzyme [Elaeis guineensis]	VPE_CITSI RecName: Full=Vacuolar-processing enzyme; Short=VPE; EC=3.4.22.-; Flags: Precursor;	A0A6I9QKL5_ELAGV SubName: Full=vacuolar-processing enzyme {ECO:0000313|RefSeq:XP_010911246.1};	At4g32940	GO:0110165,cellular anatomical entity; GO:0004197,cysteine-type endopeptidase activity; GO:0051603,proteolysis involved in cellular protein catabolic process; GO:0003674,molecular_function; GO:0003824,catalytic activity; GO:0004175,endopeptidase activity; GO:0008233,peptidase activity; GO:0008234,cysteine-type peptidase activity; GO:0016787,hydrolase activity; GO:0140096,catalytic activity, actin…	PF01650.21:Peptidase C13 family	--	--	--
LOC105044475	115.46	110.251	107.967	51.1027	41.7712	45.3528	3606	3222	3523	1513	1098	1398	-1.33628	1.85613e-35	2.28458e-33	down	NC_025997.1	2305400	2311365	+	LOC105044475	--	--	--	zinc finger protein ZAT12 [Elaeis guineensis]	ZAT11_ARATH RecName: Full=Zinc finger protein ZAT11;	A0A6I9RBK2_ELAGV SubName: Full=zinc finger protein ZAT12 {ECO:0000313|RefSeq:XP_010920697.2};	At2g28710	GO:0005634,nucleus; GO:0003700,DNA-binding transcription factor activity; GO:0046872,metal ion binding; GO:0000976,transcription regulatory region sequence-specific DNA binding; GO:0071289,cellular response to nickel ion; GO:2000280,regulation of root development; GO:0006355,regulation of transcription, DNA-templated; GO:0010200,response to chitin; GO:0003674,molecular_function; GO:0140110,transc…	PF13912.9:C2H2-type zinc finger	C2H2	TF	C2H2
LOC105052049	28.7843	25.3715	23.3117	8.337	7.9653	8.3815	936	772	792	257	218	269	-1.71671	3.22381e-35	3.94616e-33	down	NC_026001.1	37917397	37919014	+	LOC105052049	--	K09561 STIP1 homology and U-box containing protein 1 [EC:2.3.2.27] | (RefSeq) E3 ubiquitin-protein ligase CHIP isoform X1 (A)	ko04120: Ubiquitin mediated proteolysis; ko04141: Protein processing in endoplasmic reticulum	U-box domain-containing protein 27 [Elaeis guineensis]	PUB27_ARATH RecName: Full=U-box domain-containing protein 27; EC=2.3.2.27; AltName: Full=Plant U-box protein 27; AltName: Full=RING-type E3 ubiquitin transferase PUB27 {ECO:0000305};	A0A6I9RR26_ELAGV RecName: Full=RING-type E3 ubiquitin transferase {ECO:0000256|ARBA:ARBA00012483}; EC=2.3.2.27 {ECO:0000256|ARBA:ARBA00012483};	At5g64660	GO:0061630,ubiquitin protein ligase activity; GO:0003674,molecular_function; GO:0003824,catalytic activity; GO:0004842,ubiquitin-protein transferase activity; GO:0016740,transferase activity; GO:0019787,ubiquitin-like protein transferase activity; GO:0061659,ubiquitin-like protein ligase activity; GO:0140096,catalytic activity, acting on a protein	PF04564.18:U-box domain	--	--	--
LOC105052135	35.7894	33.0321	32.5906	10.8289	8.4646	8.9801	638	551	607	183	127	158	-1.90672	3.33981e-35	4.0658e-33	down	NC_026001.1	37433334	37434220	-	LOC105052135	--	--	--	NDR1/HIN1-like protein 10 [Elaeis guineensis]	NHL10_ARATH RecName: Full=NDR1/HIN1-like protein 10 {ECO:0000303|PubMed:14666423}; Short=AtNHL10 {ECO:0000305}; AltName: Full=Protein YELLOW-LEAF-SPECIFIC GENE 9 {ECO:0000303|PubMed:11230571};	A0A6I9S066_ELAGV SubName: Full=NDR1/HIN1-like protein 10 {ECO:0000313|RefSeq:XP_010931146.2};	At2g35980	GO:0046658,anchored component of plasma membrane; GO:0009507,chloroplast; GO:0016021,integral component of membrane; GO:0009506,plasmodesma; GO:0051607,defense response to virus; GO:0010150,leaf senescence; GO:0051707,response to other organism; GO:0002252,immune effector process; GO:0002376,immune system process; GO:0006950,response to stress; GO:0006952,defense response; GO:0008150,biological_p…	PF03168.16:Late embryogenesis abundant protein	--	--	--
novel.1660	99.9312	85.4361	103.518	34.6988	22.5096	26.9997	1920	1536	2078	632	364	512	-1.84266	3.88052e-35	4.69839e-33	down	NC_026002.1	6451967	6452922	.	--	--	--	--	hypothetical protein COCNU_04G004400 [Cocos nucifera]	--	A0A8K0N0E5_COCNU SubName: Full=Uncharacterized protein {ECO:0000313|EMBL:KAG1338134.1};	--	--	--	--	--	--
LOC105043079	520.736	480.435	492.357	224.262	192.499	171.373	22145	19118	21876	9041	6890	7193	-1.40828	3.94534e-35	4.73443e-33	down	NC_025996.1	30366135	30369159	-	LOC105043079	--	K08176 MFS transporter, PHS family, inorganic phosphate transporter | (RefSeq) probable inorganic phosphate transporter 1-8 (A)	--	probable inorganic phosphate transporter 1-8 [Elaeis guineensis]	PHT18_ORYSJ RecName: Full=Probable inorganic phosphate transporter 1-8; Short=OsPT8; Short=OsPht1;8; AltName: Full=H(+)/Pi cotransporter;	A0A6I9R1J5_ELAGV RecName: Full=H(+)/Pi cotransporter {ECO:0000256|ARBA:ARBA00032043};	At2g38940	GO:0016021,integral component of membrane; GO:0005315,inorganic phosphate transmembrane transporter activity; GO:0015293,symporter activity; GO:0006817,phosphate ion transport; GO:0003674,molecular_function; GO:0005215,transporter activity; GO:0015291,secondary active transmembrane transporter activity; GO:0015318,inorganic molecular entity transmembrane transporter activity; GO:0022804,active tr…	PF00083.27:Sugar (and other) transporter	--	--	--
LOC105043397	12.2029	10.5811	10.3518	1.5633	1.4986	2.4919	387	314	343	47	40	78	-2.63957	3.9528e-35	4.73443e-33	down	NC_025996.1	39880368	39882237	-	LOC105043397	--	--	--	BAG family molecular chaperone regulator 2 [Elaeis guineensis]	BAG1_ARATH RecName: Full=BAG family molecular chaperone regulator 1; AltName: Full=Bcl-2-associated athanogene 1;	A0A6I9R8B0_ELAGV SubName: Full=BAG family molecular chaperone regulator 2 {ECO:0000313|RefSeq:XP_010919227.1};	At5g52060	GO:0005829,cytosol; GO:0005739,mitochondrion; GO:0005634,nucleus; GO:0000774,adenyl-nucleotide exchange factor activity; GO:0051087,chaperone binding; GO:0071629,cytoplasm protein quality control by the ubiquitin-proteasome system; GO:0050821,protein stabilization; GO:0000166,nucleotide binding; GO:0003674,molecular_function; GO:0005488,binding; GO:0017076,purine nucleotide binding; GO:0030234,en…	PF02179.19:BAG domain	--	--	--
LOC105053186	40.8022	38.8196	40.5372	16.1327	11.8606	11.5871	2105	1874	2185	789	515	590	-1.66515	4.05168e-35	4.82692e-33	down	NC_026002.1	25643450	25646998	-	LOC105053186	--	K13415 protein brassinosteroid insensitive 1 [EC:2.7.10.1 2.7.11.1] | (RefSeq) systemin receptor SR160 (A)	ko04075: Plant hormone signal transduction	probable inactive receptor kinase At1g48480 [Elaeis guineensis]	Y1848_ARATH RecName: Full=Probable inactive receptor kinase At1g48480; Flags: Precursor;	A0A6I9S356_ELAGV SubName: Full=probable inactive receptor kinase At1g48480 {ECO:0000313|RefSeq:XP_010932563.1};	At1g48480	GO:0016021,integral component of membrane; GO:0005634,nucleus; GO:0000325,plant-type vacuole; GO:0005886,plasma membrane; GO:0009506,plasmodesma; GO:0005524,ATP binding; GO:0042802,identical protein binding; GO:0004672,protein kinase activity; GO:0006468,protein phosphorylation; GO:0000166,nucleotide binding; GO:0003674,molecular_function; GO:0005488,binding; GO:0017076,purine nucleotide binding;…	PF00069.28:Protein kinase domain	--	--	--
LOC105050437	126.823	107.509	104.397	45.6671	37.1699	37.9628	3158	2505	2716	1078	779	933	-1.55344	4.95548e-35	5.87224e-33	down	NC_026000.1	31953061	31954299	+	LOC105050437	--	K13448 calcium-binding protein CML | (RefSeq) probable calcium-binding protein CML31 (A)	ko04626: Plant-pathogen interaction	probable calcium-binding protein CML31 [Elaeis guineensis]	CML38_ARATH RecName: Full=Calcium-binding protein CML38 {ECO:0000303|Ref.5}; AltName: Full=Calmodulin-like protein 38 {ECO:0000303|Ref.5};	A0A6I9RLD3_ELAGV SubName: Full=probable calcium-binding protein CML31 {ECO:0000313|RefSeq:XP_010928758.1};	At1g76650	GO:0005509,calcium ion binding; GO:0071456,cellular response to hypoxia; GO:0009611,response to wounding; GO:0003674,molecular_function; GO:0005488,binding; GO:0043167,ion binding; GO:0043169,cation binding; GO:0046872,metal ion binding; GO:0001666,response to hypoxia; GO:0006950,response to stress; GO:0008150,biological_process; GO:0009628,response to abiotic stimulus; GO:0009987,cellular proces…	PF13833.9:EF-hand domain pair	--	--	--
LOC105059820	48.5545	42.7971	45.7709	15.0406	10.6665	16.4379	1655	1365	1630	486	306	553	-1.76827	6.44262e-35	7.5941e-33	down	NW_011550905.1	2213726	2233951	-	LOC105059820	--	--	--	uncharacterized protein LOC105059820 [Elaeis guineensis]	--	A0A6I9SDP6_ELAGV SubName: Full=uncharacterized protein LOC105059820 {ECO:0000313|RefSeq:XP_010941573.1};	--	GO:0016021,integral component of membrane; GO:0005575,cellular_component; GO:0016020,membrane; GO:0031224,intrinsic component of membrane; GO:0110165,cellular anatomical entity	--	--	--	--
LOC105034806	2.0245	3.6686	2.6358	11.1421	12.7889	11.9759	161	273	219	840	856	940	2.04978	7.92646e-35	9.29399e-33	up	NW_011551324.1	178415	187339	-	LOC105034806	--	K03695 ATP-dependent Clp protease ATP-binding subunit ClpB | (RefSeq) chaperone protein ClpB1 (A)	--	protein DWARF 53 [Elaeis guineensis]	D53_ORYSJ RecName: Full=Protein DWARF 53 {ECO:0000303|PubMed:24336200};	A0A6I9QFP7_ELAGV SubName: Full=protein DWARF 53 {ECO:0000313|RefSeq:XP_010908402.1};	At2g29970	GO:0005634,nucleus; GO:1902347,response to strigolactone; GO:0008150,biological_process; GO:0010033,response to organic substance; GO:0014070,response to organic cyclic compound; GO:0033993,response to lipid; GO:0042221,response to chemical; GO:0050896,response to stimulus; GO:1901700,response to oxygen-containing compound; GO:0005575,cellular_component; GO:0005622,intracellular anatomical struct…	PF07724.17:AAA domain (Cdc48 subfamily)	--	--	--
LOC105049526	104.166	121.879	97.7332	45.7934	36.7993	38.5043	2889	3163	2832	1204	859	1054	-1.48111	8.75755e-35	1.02147e-32	down	NC_026000.1	3808839	3811349	-	LOC105049526	--	K20547 basic endochitinase B [EC:3.2.1.14] | (RefSeq) chitinase 1-like (A)	ko00520: Amino sugar and nucleotide sugar metabolism; ko01100: Metabolic pathways; ko04016: MAPK signaling pathway - plant	chitinase-like protein 1 [Elaeis guineensis]	CTL1_ARATH RecName: Full=Chitinase-like protein 1; Short=AtCTL1; AltName: Full=Protein ANION ALTERED ROOT MORPHOLOGY; AltName: Full=Protein ECTOPIC DEPOSITION OF LIGNIN IN PITH 1; AltName: Full=Protein ECTOPIC ROOT HAIR 2; AltName: Full=Protein POM-POM1; AltName: Full=Protein SENSITIVE TO HOT TEMPERATURES 2; Flags: Precursor;	A0A6I9RS45_ELAGV RecName: Full=Chitinase {ECO:0000256|ARBA:ARBA00012729}; EC=3.2.1.14 {ECO:0000256|ARBA:ARBA00012729};	At1g05850	GO:0048046,apoplast; GO:0005794,Golgi apparatus; GO:0030247,polysaccharide binding; GO:0001708,cell fate specification; GO:0016998,cell wall macromolecule catabolic process; GO:0030244,cellulose biosynthetic process; GO:0006032,chitin catabolic process; GO:0009873,ethylene-activated signaling pathway; GO:0009825,multidimensional cell growth; GO:0010337,regulation of salicylic acid metabolic proce…	PF00182.22:Chitinase class I	--	--	--
LOC105060906	10.9477	11.5242	13.7267	1.3281	1.3658	0.6655	200	197	262	23	21	12	-3.5056	2.51431e-34	2.91739e-32	down	NC_025993.1	58607853	58652874	-	LOC105060906	--	--	--	Bowman-Birk type trypsin inhibitor isoform X2 [Elaeis guineensis]	IBB3_WHEAT RecName: Full=Bowman-Birk type trypsin inhibitor; Short=WTI;	A0A6I9SGU9_ELAGV SubName: Full=Bowman-Birk type trypsin inhibitor isoform X2 {ECO:0000313|RefSeq:XP_010943086.1};	--	GO:0005576,extracellular region; GO:0004867,serine-type endopeptidase inhibitor activity; GO:0003674,molecular_function; GO:0004857,enzyme inhibitor activity; GO:0004866,endopeptidase inhibitor activity; GO:0030234,enzyme regulator activity; GO:0030414,peptidase inhibitor activity; GO:0061134,peptidase regulator activity; GO:0061135,endopeptidase regulator activity; GO:0098772,molecular function …	PF00228.23:Bowman-Birk serine protease inhibitor family	--	--	--
LOC114914293	2.6349	2.9937	3.1856	11.5273	13.0496	12.8704	95	101	120	394	396	458	2.02131	3.20689e-34	3.70172e-32	up	NC_025998.1	4972030	4974599	-	LOC114914293	--	K13691 pathogen-inducible salicylic acid glucosyltransferase [EC:2.4.1.-] | (RefSeq) UDP-glycosyltransferase 74F2-like (A)	--	UDP-glycosyltransferase 83A1-like [Elaeis guineensis]	U83A1_ARATH RecName: Full=UDP-glycosyltransferase 83A1; EC=2.4.1.-;	A0A8N4EXG5_ELAGV SubName: Full=UDP-glycosyltransferase 83A1-like {ECO:0000313|RefSeq:XP_029120842.1};	At3g02100	GO:0008194,UDP-glycosyltransferase activity; GO:0003674,molecular_function; GO:0003824,catalytic activity; GO:0016740,transferase activity; GO:0016757,transferase activity, transferring glycosyl groups	PF00201.21:UDP-glucoronosyl and UDP-glucosyl transferase	--	--	--
LOC105044577	471.514	439.597	450.611	231.633	216.745	221.723	15759	13748	15735	7339	6097	7314	-1.0887	3.33263e-34	3.82702e-32	down	NC_025997.1	4834721	4837527	+	LOC105044577	--	K17506 protein phosphatase 1L [EC:3.1.3.16] | (RefSeq) LOW QUALITY PROTEIN: probable protein phosphatase 2C 32 (A)	--	LOW QUALITY PROTEIN: probable protein phosphatase 2C 32 [Elaeis guineensis]	P2C25_ARATH RecName: Full=Probable protein phosphatase 2C 25; Short=AtPP2C25; EC=3.1.3.16; AltName: Full=Protein phosphatase AP2C1;	A0A6I9R5N1_ELAGV RecName: Full=Protein-serine/threonine phosphatase {ECO:0000256|ARBA:ARBA00013081}; EC=3.1.3.16 {ECO:0000256|ARBA:ARBA00013081};	At2g30020	GO:0005634,nucleus; GO:0009536,plastid; GO:0046872,metal ion binding; GO:0017018,myosin phosphatase activity; GO:0004722,protein serine/threonine phosphatase activity; GO:0009738,abscisic acid-activated signaling pathway; GO:0050832,defense response to fungus; GO:0006470,protein dephosphorylation; GO:0009620,response to fungus; GO:0009611,response to wounding; GO:0003674,molecular_function; GO:00…	PF00481.24:Protein phosphatase 2C	--	--	--
LOC105033025	294.048	234.269	260.881	96.6486	89.3904	71.2674	2943	2194	2728	917	753	704	-1.68252	3.42851e-34	3.91694e-32	down	NW_011550992.1	769948	770570	+	LOC105033025	--	--	--	hypothetical protein COCNU_05G006560 [Cocos nucifera]	--	A0A8K0I8N7_COCNU SubName: Full=Uncharacterized protein {ECO:0000313|EMBL:KAG1342427.1};	--	--	--	--	--	--
LOC105045862	104.822	80.1512	89.3437	31.0605	32.3281	23.9649	3891	2784	3465	1093	1010	878	-1.71722	3.83824e-34	4.36267e-32	down	NC_025997.1	45581139	45584274	+	LOC105045862	--	K03320 ammonium transporter, Amt family | (RefSeq) ammonium transporter 2 member 1-like (A)	--	ammonium transporter 2 member 1 [Elaeis guineensis]	AMT21_ORYSJ RecName: Full=Ammonium transporter 2 member 1; Short=OsAMT2;1;	A0A6I9R9J7_ELAGV RecName: Full=Ammonium transporter {ECO:0000256|RuleBase:RU362002};	At2g38290	GO:0005887,integral component of plasma membrane; GO:0005886,plasma membrane; GO:0008519,ammonium transmembrane transporter activity; GO:0072488,ammonium transmembrane transport; GO:0003674,molecular_function; GO:0005215,transporter activity; GO:0008324,cation transmembrane transporter activity; GO:0015075,ion transmembrane transporter activity; GO:0015318,inorganic molecular entity transmembrane…	PF00909.24:Ammonium Transporter Family	--	--	--
LOC105044699	45.5554	36.6366	38.7958	13.1894	10.4112	11.6818	889	669	791	244	171	225	-1.84381	4.27593e-34	4.83549e-32	down	NC_025997.1	4227225	4228300	+	LOC105044699	--	--	--	rhodanese-like domain-containing protein 10 [Elaeis guineensis]	STR10_ARATH RecName: Full=Rhodanese-like domain-containing protein 10; AltName: Full=Sulfurtransferase 10; Short=AtStr10;	A0A6I9R7G2_ELAGV SubName: Full=rhodanese-like domain-containing protein 10 {ECO:0000313|RefSeq:XP_010920988.1};	At3g08920	GO:0009507,chloroplast; GO:0009941,chloroplast envelope; GO:0009534,chloroplast thylakoid; GO:0016021,integral component of membrane; GO:0009409,response to cold; GO:0006950,response to stress; GO:0008150,biological_process; GO:0009266,response to temperature stimulus; GO:0009628,response to abiotic stimulus; GO:0050896,response to stimulus; GO:0005575,cellular_component; GO:0005622,intracellular…	PF00581.23:Rhodanese-like domain	--	--	--
LOC105045783	3443.26	3058.51	3093.49	1510.46	1474.69	1345.57	83664	69539	78532	34792	30158	32269	-1.21319	4.46386e-34	5.02252e-32	down	NC_025993.1	55825	57354	+	LOC105045783	--	--	--	cucumber peeling cupredoxin [Elaeis guineensis]	CPC_CUCSA RecName: Full=Cucumber peeling cupredoxin; Short=CPC; AltName: Full=Stellacyanin;	A0A6I9RFM7_ELAGV SubName: Full=cucumber peeling cupredoxin {ECO:0000313|RefSeq:XP_010922520.1};	At2g32300	GO:0009055,electron transfer activity; GO:0046872,metal ion binding; GO:0003674,molecular_function; GO:0003824,catalytic activity; GO:0016491,oxidoreductase activity; GO:0005488,binding; GO:0043167,ion binding; GO:0043169,cation binding	PF02298.20:Plastocyanin-like domain	--	--	--
LOC105056685	111.817	112.007	113.359	229.486	264.976	250.452	8344	7821	8838	16234	16642	18446	1.07803	4.56037e-34	5.10532e-32	up	NC_026005.1	24383785	24403607	-	LOC105056685	--	K22913 phosphatidylinositol 3,5-bisphosphate 5-phosphatase [EC:3.1.3.-] | (RefSeq) phosphoinositide phosphatase SAC2 (A)	ko00562: Inositol phosphate metabolism; ko01100: Metabolic pathways	phosphoinositide phosphatase SAC2 [Elaeis guineensis]	SAC2_ARATH RecName: Full=Phosphoinositide phosphatase SAC2; Short=AtSAC2; EC=3.1.3.-; AltName: Full=Phosphatidylinositol 3,5-bisphosphate 5-phosphatase SAC2; AltName: Full=Protein SUPPRESSOR OF ACTIN 2; AltName: Full=SAC domain protein 2;	A0A6I9SCS6_ELAGV SubName: Full=phosphoinositide phosphatase SAC2 {ECO:0000313|RefSeq:XP_010937281.1};	At3g43220	GO:0043231,intracellular membrane-bounded organelle; GO:0005774,vacuolar membrane; GO:0043813,phosphatidylinositol-3,5-bisphosphate 5-phosphatase activity; GO:0046856,phosphatidylinositol dephosphorylation; GO:0007033,vacuole organization; GO:0003674,molecular_function; GO:0003824,catalytic activity; GO:0016787,hydrolase activity; GO:0016788,hydrolase activity, acting on ester bonds; GO:0016791,p…	PF02383.21:SacI homology domain	--	--	--
novel.48	0.2672	0.3023	0.2256	2.6857	4.3508	3.6624	17	18	15	162	233	230	3.68733	4.87787e-34	5.43346e-32	up	NC_025993.1	5735156	5738321	+	--	--	--	--	hypothetical protein COCNU_06G002170 [Cocos nucifera]	--	A0A8K0N216_COCNU SubName: Full=Uncharacterized protein {ECO:0000313|EMBL:KAG1346388.1};	--	--	--	--	--	--
LOC105048407	7.093	7.1704	6.6666	1.5504	0.9111	1.3165	333	315	327	69	36	61	-2.52757	6.05469e-34	6.71076e-32	down	NC_025999.1	14044664	14047379	+	LOC105048407	--	K13415 protein brassinosteroid insensitive 1 [EC:2.7.10.1 2.7.11.1] | (RefSeq) systemin receptor SR160-like (A)	ko04075: Plant hormone signal transduction	probable leucine-rich repeat receptor-like protein kinase At1g68400 [Elaeis guineensis]	Y1680_ARATH RecName: Full=Probable leucine-rich repeat receptor-like protein kinase At1g68400; EC=2.7.11.1; Flags: Precursor;	A0A8N4EYG9_ELAGV SubName: Full=probable leucine-rich repeat receptor-like protein kinase At1g68400 {ECO:0000313|RefSeq:XP_029121420.1};	At1g68400	GO:0016021,integral component of membrane; GO:0005886,plasma membrane; GO:0005524,ATP binding; GO:0106310,protein serine kinase activity; GO:0004674,protein serine/threonine kinase activity; GO:0006468,protein phosphorylation; GO:0000166,nucleotide binding; GO:0003674,molecular_function; GO:0005488,binding; GO:0017076,purine nucleotide binding; GO:0030554,adenyl nucleotide binding; GO:0032553,rib…	PF00069.28:Protein kinase domain	--	--	--
LOC109506048	12.2004	15.9826	12.4845	50.0559	46.8942	43.8057	217	266	232	844	702	769	1.73091	6.44112e-34	7.10373e-32	up	NC_025999.1	8310694	8311578	-	LOC109506048	--	--	--	BAG family molecular chaperone regulator 6 isoform X2 [Elaeis guineensis]	BAG6_ARATH RecName: Full=BAG family molecular chaperone regulator 6 {ECO:0000303|Ref.3}; AltName: Full=Bcl-2-associated athanogene 6 {ECO:0000303|Ref.3}; AltName: Full=CaM-binding protein 1 {ECO:0000303|PubMed:16003391}; Contains: RecName: Full=Cleaved BAG6 {ECO:0000303|PubMed:26739014};	A0A8N4F6G6_ELAGV SubName: Full=BAG family molecular chaperone regulator 6 isoform X2 {ECO:0000313|RefSeq:XP_029121340.1, ECO:0000313|RefSeq:XP_029121341.1};	At2g46240	GO:0009506,plasmodesma; GO:0005516,calmodulin binding; GO:0051087,chaperone binding; GO:0006914,autophagy; GO:0050832,defense response to fungus; GO:0012502,induction of programmed cell death; GO:0010508,positive regulation of autophagy; GO:0006457,protein folding; GO:0009408,response to heat; GO:0010228,vegetative to reproductive phase transition of meristem; GO:0003674,molecular_function; GO:00…	--	--	--	--
novel.3470	43.4488	44.8617	47.8512	14.2602	7.3828	10.1884	916	885	1054	285	131	212	-2.15687	6.95463e-34	7.63228e-32	down	NW_011565157.1	548	1596	.	--	--	--	--	hypothetical protein MUK42_04331 [Musa troglodytarum]	--	A0A8D7FBG6_MUSAM SubName: Full=(wild Malaysian banana) hypothetical protein {ECO:0000313|EMBL:CAG1847707.1};	--	GO:0016021,integral component of membrane; GO:0005575,cellular_component; GO:0016020,membrane; GO:0031224,intrinsic component of membrane; GO:0110165,cellular anatomical entity	--	--	--	--
LOC114912857	1.6164	2.3283	1.6144	13.6408	20.0403	21.2905	23	31	24	184	240	299	3.24491	9.07164e-34	9.90677e-32	up	NC_025993.1	39370519	39371307	+	LOC114912857	--	K10839 UV excision repair protein RAD23 | (RefSeq) UV excision repair protein RAD23 homolog A (A)	ko03420: Nucleotide excision repair; ko04141: Protein processing in endoplasmic reticulum	uncharacterized protein LOC114912857 [Elaeis guineensis]	--	A0A8N4EQN0_ELAGV SubName: Full=uncharacterized protein LOC114912857 {ECO:0000313|RefSeq:XP_029116993.1};	--	--	--	--	--	--
LOC105038122	0.2178	0.245	0.3511	2.2253	2.8742	3.2176	19	20	32	184	211	277	3.28067	1.04875e-33	1.13971e-31	up	NC_025994.1	17284628	17288967	-	LOC105038122	--	K23541 Ca2+/H+ antiporter, TMEM165/GDT1 family | (RefSeq) pentatricopeptide repeat-containing protein At3g24000, mitochondrial-like (A)	--	putative pentatricopeptide repeat-containing protein At3g01580 [Elaeis guineensis]	PP307_ARATH RecName: Full=Pentatricopeptide repeat-containing protein At4g13650;	A0A6I9QMD7_ELAGV SubName: Full=putative pentatricopeptide repeat-containing protein At3g01580 {ECO:0000313|RefSeq:XP_010912119.1};	At4g13650	GO:0008270,zinc ion binding; GO:0003674,molecular_function; GO:0005488,binding; GO:0043167,ion binding; GO:0043169,cation binding; GO:0046872,metal ion binding; GO:0046914,transition metal ion binding	PF13041.9:PPR repeat family	--	--	--
novel.2080	53.055	54.4281	58.7763	16.929	9.7515	15.3691	724	695	838	219	112	207	-2.04403	1.34529e-33	1.45487e-31	down	NC_026006.1	4483179	4483857	.	--	--	--	--	hypothetical protein COCNU_04G004400 [Cocos nucifera]	--	A0A8K0N0E5_COCNU SubName: Full=Uncharacterized protein {ECO:0000313|EMBL:KAG1338134.1};	--	--	--	--	--	--
LOC105053383	4.074	5.8214	4.206	0.4104	0.2447	0.4406	178	238	192	17	9	19	-3.73314	1.75556e-33	1.88939e-31	down	NC_026002.1	28188631	28190970	+	LOC105053383	--	K13420 LRR receptor-like serine/threonine-protein kinase FLS2 [EC:2.7.11.1] | (RefSeq) LRR receptor-like serine/threonine-protein kinase FLS2 (A)	ko04016: MAPK signaling pathway - plant; ko04626: Plant-pathogen interaction	probable LRR receptor-like serine/threonine-protein kinase At3g47570 [Elaeis guineensis]	Y3475_ARATH RecName: Full=Probable LRR receptor-like serine/threonine-protein kinase At3g47570; EC=2.7.11.1; Flags: Precursor;	A0A6I9RV27_ELAGV SubName: Full=probable LRR receptor-like serine/threonine-protein kinase At3g47570 {ECO:0000313|RefSeq:XP_010932810.1};	At3g47570	GO:0016021,integral component of membrane; GO:0005886,plasma membrane; GO:0005524,ATP binding; GO:0106310,protein serine kinase activity; GO:0004674,protein serine/threonine kinase activity; GO:0006468,protein phosphorylation; GO:0000166,nucleotide binding; GO:0003674,molecular_function; GO:0005488,binding; GO:0017076,purine nucleotide binding; GO:0030554,adenyl nucleotide binding; GO:0032553,rib…	PF00069.28:Protein kinase domain	--	--	--
LOC105053284	287.853	247.775	265.869	117.961	120.161	103.587	11200	9021	10808	4351	3935	3978	-1.2955	1.80143e-33	1.92943e-31	down	NC_025993.1	33998150	34000218	-	LOC105053284	--	--	--	hypothetical protein COCNU_06G012950 [Cocos nucifera]	--	A0A8K0N3B4_COCNU SubName: Full=Uncharacterized protein {ECO:0000313|EMBL:KAG1347466.1};	At3g57450	--	--	--	--	--
LOC105056540	8.8751	9.5608	7.6076	1.0904	1.3552	1.2278	249	251	223	29	32	34	-2.89419	1.94185e-33	2.06988e-31	down	NC_026005.1	21444189	21447171	+	LOC105056540	--	K01785 aldose 1-epimerase [EC:5.1.3.3] | (RefSeq) aldose 1-epimerase (A)	ko00010: Glycolysis / Gluconeogenesis; ko00052: Galactose metabolism; ko01100: Metabolic pathways; ko01110: Biosynthesis of secondary metabolites	aldose 1-epimerase [Elaeis guineensis]	--	A0A6I9S4S3_ELAGV RecName: Full=Aldose 1-epimerase {ECO:0000256|PIRNR:PIRNR005096}; EC=5.1.3.3 {ECO:0000256|PIRNR:PIRNR005096};	At3g47800	GO:0004034,aldose 1-epimerase activity; GO:0030246,carbohydrate binding; GO:0019318,hexose metabolic process; GO:0003674,molecular_function; GO:0003824,catalytic activity; GO:0016853,isomerase activity; GO:0016854,racemase and epimerase activity; GO:0016857,racemase and epimerase activity, acting on carbohydrates and derivatives; GO:0005488,binding; GO:0005975,carbohydrate metabolic process; GO:0…	PF01263.23:Aldose 1-epimerase	--	--	--
LOC105052160	51.4793	32.9964	37.3947	9.8962	8.6068	7.159	867	520	658	158	122	119	-2.31705	4.31335e-33	4.57585e-31	down	NC_026002.1	640062	640996	+	LOC105052160	--	--	--	hypothetical protein COCNU_04G015890 [Cocos nucifera]	--	A0A8K0I8L5_COCNU SubName: Full=Uncharacterized protein {ECO:0000313|EMBL:KAG1339283.1};	--	--	--	--	--	--
LOC105044125	64.5512	66.3364	65.2871	145.276	151.126	141.969	1693	1628	1789	3612	3336	3675	1.09541	4.69261e-33	4.95459e-31	up	NC_025996.1	52938725	52942919	+	LOC105044125	--	K00276 primary-amine oxidase [EC:1.4.3.21] | (RefSeq) LOW QUALITY PROTEIN: primary amine oxidase (A)	ko00260: Glycine, serine and threonine metabolism; ko00350: Tyrosine metabolism; ko00360: Phenylalanine metabolism; ko00410: beta-Alanine metabolism; ko00950: Isoquinoline alkaloid biosynthesis; ko00960: Tropane, piperidine and pyridine alkaloid biosynthesis; ko01100: Metabolic pathways; ko01110: Biosynthesis of secondary metabolites	LOW QUALITY PROTEIN: primary amine oxidase [Elaeis guineensis]	CAOG1_ARATH RecName: Full=Amine oxidase [copper-containing] gamma 1 {ECO:0000303|PubMed:31862580}; Short=AtCuAO1 {ECO:0000303|PubMed:21471330, ECO:0000303|PubMed:23915037}; Short=AtCuAOgamma1 {ECO:0000303|PubMed:31862580}; Short=Copper amine oxidase 1 {ECO:0000303|PubMed:21471330}; EC=1.4.3.21 {ECO:0000269|PubMed:23915037}; AltName: Full=Primary amine oxidase 1 {ECO:0000305}; Flags: Precursor;	A0A6I9R5X3_ELAGV RecName: Full=Amine oxidase {ECO:0000256|RuleBase:RU000672}; EC=1.4.3.- {ECO:0000256|RuleBase:RU000672};	At4g12280	GO:0005615,extracellular space; GO:0052595,aliphatic-amine oxidase activity; GO:0052594,aminoacetone:oxygen oxidoreductase(deaminating) activity; GO:0005507,copper ion binding; GO:0052596,phenethylamine:oxygen oxidoreductase (deaminating) activity; GO:0008131,primary amine oxidase activity; GO:0048038,quinone binding; GO:0052593,tryptamine:oxygen oxidoreductase (deaminating) activity; GO:0009738,…	PF01179.23:Copper amine oxidase, enzyme domain	--	--	--
novel.1618	12.2786	12.9159	14.398	1.3563	1.7568	1.3027	191	188	234	20	23	20	-3.238	6.51209e-33	6.84322e-31	down	NC_026001.1	30361222	30361995	.	--	--	--	--	--	--	--	--	--	--	--	--	--
LOC105046307	133.333	120.708	119.549	55.3436	49.4072	56.2624	2610	2211	2445	1027	814	1087	-1.28071	7.14687e-33	7.47502e-31	down	NC_025997.1	50165827	50168295	-	LOC105046307	--	--	--	uncharacterized protein LOC105046307 isoform X2 [Elaeis guineensis]	--	A0A6I9RBK4_ELAGV SubName: Full=uncharacterized protein LOC105046307 isoform X2 {ECO:0000313|RefSeq:XP_010923170.1};	At5g52390	--	PF06521.14:PAR1 protein	--	--	--
LOC105049044	182.353	175.209	162.259	82.1696	66.1438	71.6113	6014	5407	5591	2569	1836	2331	-1.30592	7.46594e-33	7.75801e-31	down	NC_025999.1	32746771	32748411	+	LOC105049044	--	K22683 aspartyl protease family protein [EC:3.4.23.-] | (RefSeq) aspartyl protease family protein 2 (A)	--	probable aspartyl protease At4g16563 [Elaeis guineensis]	ASP63_ARATH RecName: Full=Probable aspartyl protease At4g16563 {ECO:0000305}; EC=3.4.23.- {ECO:0000305}; Flags: Precursor;	A0A6I9RQT7_ELAGV SubName: Full=probable aspartyl protease At4g16563 {ECO:0000313|RefSeq:XP_010926882.1};	At3g52500	GO:0009505,plant-type cell wall; GO:0004190,aspartic-type endopeptidase activity; GO:0006508,proteolysis; GO:0003674,molecular_function; GO:0003824,catalytic activity; GO:0004175,endopeptidase activity; GO:0008233,peptidase activity; GO:0016787,hydrolase activity; GO:0070001,aspartic-type peptidase activity; GO:0140096,catalytic activity, acting on a protein; GO:0006807,nitrogen compound metaboli…	PF14541.9:Xylanase inhibitor C-terminal	--	--	--
LOC105040435	91.1318	90.359	82.6953	30.7603	16.6539	23.4715	2022	1876	1917	647	311	514	-1.96079	7.48708e-33	7.75801e-31	down	NC_025995.1	5547297	5548400	-	LOC105040435	--	--	--	pathogen-associated molecular patterns-induced protein A70 [Elaeis guineensis]	A70_ARATH RecName: Full=Pathogen-associated molecular patterns-induced protein A70 {ECO:0000303|PubMed:17215350}; Short=PIG A70 {ECO:0000303|PubMed:17215350};	A0A6I9QUA4_ELAGV SubName: Full=pathogen-associated molecular patterns-induced protein A70 {ECO:0000313|RefSeq:XP_010915256.1};	At2g26110	GO:0016021,integral component of membrane; GO:0042742,defense response to bacterium; GO:0009617,response to bacterium; GO:0009753,response to jasmonic acid; GO:0009611,response to wounding; GO:0006950,response to stress; GO:0006952,defense response; GO:0008150,biological_process; GO:0009605,response to external stimulus; GO:0009607,response to biotic stimulus; GO:0043207,response to external biot…	PF05553.14:Cotton fibre expressed protein	--	--	--
novel.2876	11.7405	10.8873	10.4642	0.8519	0.5904	0.3776	189	164	176	13	8	6	-4.25437	8.81593e-33	9.09265e-31	down	NW_011551380.1	211024	211824	.	--	--	--	--	putative protein RALF-like 32 [Cocos nucifera]	--	A0A8B9AT05_PHODC SubName: Full=probable serine/threonine-protein kinase PBL28 {ECO:0000313|RefSeq:XP_038989931.1};	--	GO:0016021,integral component of membrane; GO:0005524,ATP binding; GO:0004714,transmembrane receptor protein tyrosine kinase activity; GO:0000166,nucleotide binding; GO:0003674,molecular_function; GO:0005488,binding; GO:0017076,purine nucleotide binding; GO:0030554,adenyl nucleotide binding; GO:0032553,ribonucleotide binding; GO:0032555,purine ribonucleotide binding; GO:0032559,adenyl ribonucleot…	--	--	--	--
novel.2205	0.2708	0.3859	0.3024	3.642	5.6304	4.5727	12	16	14	153	210	200	3.79052	1.27788e-32	1.31192e-30	up	NC_026007.1	20387302	20389506	-	--	--	K08867 WNK lysine deficient protein kinase [EC:2.7.11.1] | (RefSeq) probable serine/threonine-protein kinase WNK9 (A)	--	unnamed protein product [Ananas comosus var. bracteatus]	POLR1_ARATH RecName: Full=Retrovirus-related Pol polyprotein from transposon RE1; AltName: Full=Retro element 1 {ECO:0000303|PubMed:10689195}; Short=AtRE1 {ECO:0000303|PubMed:10689195}; Includes: RecName: Full=Protease RE1; EC=3.4.23.-; Includes: RecName: Full=Reverse transcriptase RE1; EC=2.7.7.49; Includes: RecName: Full=Endonuclease RE1;	A0A2N9EQL3_FAGSY RecName: Full=Integrase catalytic domain-containing protein {ECO:0000259|PROSITE:PS50994};	At1g57640	GO:0004190,aspartic-type endopeptidase activity; GO:0004519,endonuclease activity; GO:0046872,metal ion binding; GO:0003676,nucleic acid binding; GO:0003964,RNA-directed DNA polymerase activity; GO:0015074,DNA integration; GO:0006310,DNA recombination; GO:0006508,proteolysis; GO:0003674,molecular_function; GO:0003824,catalytic activity; GO:0004175,endopeptidase activity; GO:0008233,peptidase acti…	PF07727.17:Reverse transcriptase (RNA-dependent DNA polymerase)	--	--	--
LOC105041904	2.4962	3.0616	2.726	10.4268	15.2475	10.6089	149	171	170	590	766	625	2.06823	1.32205e-32	1.35104e-30	up	NC_025995.1	34276403	34280899	-	LOC105041904	--	K08486 syntaxin 1B/2/3 | (RefSeq) syntaxin-112 isoform X1 (A)	ko04130: SNARE interactions in vesicular transport	syntaxin-112 isoform X1 [Elaeis guineensis]	SY112_ARATH RecName: Full=Syntaxin-112; Short=AtSYP112;	A0A6I9QZX6_ELAGV SubName: Full=syntaxin-112 isoform X1 {ECO:0000313|RefSeq:XP_010917274.1};	At2g18260	GO:0012505,endomembrane system; GO:0016021,integral component of membrane; GO:0005634,nucleus; GO:0005886,plasma membrane; GO:0031201,SNARE complex; GO:0005484,SNAP receptor activity; GO:0000149,SNARE binding; GO:0006887,exocytosis; GO:0006886,intracellular protein transport; GO:0048278,vesicle docking; GO:0006906,vesicle fusion; GO:0003674,molecular_function; GO:0030674,protein-macromolecule ada…	PF00804.28:Syntaxin	--	--	--
LOC105044021	221.939	173.725	189.153	75.1008	48.6214	56.0344	6481	4747	5771	2079	1195	1615	-1.76787	1.57933e-32	1.60659e-30	down	NC_025996.1	50971401	50973952	+	LOC105044021	--	K00083 cinnamyl-alcohol dehydrogenase [EC:1.1.1.195] | (RefSeq) putative cinnamyl alcohol dehydrogenase 4 (A)	ko00940: Phenylpropanoid biosynthesis; ko01100: Metabolic pathways; ko01110: Biosynthesis of secondary metabolites	probable cinnamyl alcohol dehydrogenase 6 isoform X1 [Elaeis guineensis]	CADH6_ORYSJ RecName: Full=Probable cinnamyl alcohol dehydrogenase 6 {ECO:0000305}; Short=OsCAD6 {ECO:0000303|PubMed:15452707}; EC=1.1.1.195 {ECO:0000305};	A0A6I9RA95_ELAGV SubName: Full=probable cinnamyl alcohol dehydrogenase 6 isoform X1 {ECO:0000313|RefSeq:XP_010920094.1};	At4g39330	GO:0045551,cinnamyl-alcohol dehydrogenase activity; GO:0016616,oxidoreductase activity, acting on the CH-OH group of donors, NAD or NADP as acceptor; GO:0052747,sinapyl alcohol dehydrogenase activity; GO:0008270,zinc ion binding; GO:0009809,lignin biosynthetic process; GO:0003674,molecular_function; GO:0003824,catalytic activity; GO:0016491,oxidoreductase activity; GO:0016614,oxidoreductase activ…	PF08240.15:Alcohol dehydrogenase GroES-like domain	--	--	--
novel.3097	33.2968	33.3097	34.2056	93.5531	81.1302	102.793	532	498	571	1417	1091	1621	1.39465	1.90985e-32	1.93398e-30	up	NW_011554211.1	33071	37205	-	--	--	K23544 serine incorporator 1 | (RefSeq) probable serine incorporator (A)	--	probable serine incorporator [Elaeis guineensis]	--	A0A6J0PP48_ELAGV SubName: Full=probable serine incorporator {ECO:0000313|RefSeq:XP_019709247.1};	--	GO:0016021,integral component of membrane; GO:0005575,cellular_component; GO:0016020,membrane; GO:0031224,intrinsic component of membrane; GO:0110165,cellular anatomical entity	PF03348.18:Serine incorporator (Serinc)	--	--	--
LOC105059598	9.3365	17.5059	10.274	68.8824	71.9389	50.3569	167	293	192	1168	1083	889	2.31063	2.99351e-32	3.01762e-30	up	NC_026008.1	19444916	19445936	+	LOC105059598	--	--	--	uncharacterized protein LOC105059598 [Elaeis guineensis]	FLZ2_ARATH RecName: Full=FCS-Like Zinc finger 2 {ECO:0000303|PubMed:24901469};	A0A6I9SC35_ELAGV SubName: Full=uncharacterized protein LOC105059598 {ECO:0000313|RefSeq:XP_010941252.1};	At4g17670	GO:0019900,kinase binding; GO:0046872,metal ion binding; GO:0009749,response to glucose; GO:1905582,response to mannose; GO:0042594,response to starvation; GO:0009744,response to sucrose; GO:0003674,molecular_function; GO:0005488,binding; GO:0005515,protein binding; GO:0019899,enzyme binding; GO:0043167,ion binding; GO:0043169,cation binding; GO:0008150,biological_process; GO:0009743,response to …	PF04570.17:zinc-finger of the FCS-type, C2-C2	--	--	--
LOC105043574	30.2099	31.5885	28.121	9.6227	7.601	8.4623	510	499	496	154	108	141	-1.87001	3.10198e-32	3.11288e-30	down	NC_025996.1	42868715	42869554	+	LOC105043574	--	--	--	protein RESPONSE TO LOW SULFUR 3 [Elaeis guineensis]	--	A0A6I9R4E9_ELAGV SubName: Full=protein RESPONSE TO LOW SULFUR 3 {ECO:0000313|RefSeq:XP_010919447.1};	--	GO:0098869,cellular oxidant detoxification; GO:0008150,biological_process; GO:0009636,response to toxic substance; GO:0009987,cellular process; GO:0042221,response to chemical; GO:0050896,response to stimulus; GO:0051716,cellular response to stimulus; GO:0070887,cellular response to chemical stimulus; GO:0097237,cellular response to toxic substance; GO:0098754,detoxification; GO:1990748,cellular …	PF10473.12:Leucine-rich repeats of kinetochore protein Cenp-F/LEK1	--	--	--
novel.3143	1956.83	1162.81	1499.1	95.4915	131.774	75.7557	21984	12224	17596	1017	1246	840	-3.99775	3.7022e-32	3.69855e-30	down	NW_011555495.1	846	1404	.	--	--	--	--	unnamed protein product [Spirodela intermedia]	--	A0A7I8KMH4_SPIIN SubName: Full=Hypothetical protein {ECO:0000313|EMBL:CAA7398801.1};	YLR154w-a gi|23270399|ref|NP_690845.1| Transcript Antisense to Ribosomal RNA; Tar1p [Saccharomyces cerevisiae]	--	--	--	--	--
LOC105054850	13.5866	13.6063	11.3678	2.6101	1.4967	2.0968	302	283	264	55	28	46	-2.69336	4.08158e-32	4.05935e-30	down	NC_026004.1	12547812	12548917	+	LOC105054850	--	K01183 chitinase [EC:3.2.1.14] | (RefSeq) acidic endochitinase-like (A)	ko00520: Amino sugar and nucleotide sugar metabolism; ko01100: Metabolic pathways	acidic endochitinase [Elaeis guineensis]	CHIT3_VITVI RecName: Full=Acidic endochitinase; EC=3.2.1.14; Flags: Precursor;	A0A6I9S7M7_ELAGV RecName: Full=Chitinase {ECO:0000256|ARBA:ARBA00012729}; EC=3.2.1.14 {ECO:0000256|ARBA:ARBA00012729};	At5g24090	GO:0004568,chitinase activity; GO:0006032,chitin catabolic process; GO:0000272,polysaccharide catabolic process; GO:0003674,molecular_function; GO:0003824,catalytic activity; GO:0004553,hydrolase activity, hydrolyzing O-glycosyl compounds; GO:0016787,hydrolase activity; GO:0016798,hydrolase activity, acting on glycosyl bonds; GO:0006022,aminoglycan metabolic process; GO:0006026,aminoglycan catabo…	PF00704.31:Glycosyl hydrolases family 18	--	--	--
LOC105047629	52.5765	48.1287	52.2787	16.6533	17.7524	13.4246	746	639	775	224	212	188	-1.74461	5.65234e-32	5.59657e-30	down	NC_025998.1	41521539	41522244	+	LOC105047629	--	--	--	uncharacterized protein LOC105047629 [Elaeis guineensis]	--	A0A6I9RDT5_ELAGV SubName: Full=uncharacterized protein LOC105047629 {ECO:0000313|RefSeq:XP_010924942.1};	At3g21290	--	--	--	--	--
novel.2012	0.6789	0.5441	0.4061	3.7598	3.5178	2.8851	72	54	45	378	314	302	2.57751	6.14564e-32	6.05808e-30	up	NC_026005.1	17006668	17056067	-	--	--	K13430 serine/threonine-protein kinase PBS1 [EC:2.7.11.1] | (RefSeq) serine/threonine-protein kinase PBS1 (A)	ko04626: Plant-pathogen interaction	putative Mitogen-activated protein kinase 9 [Cocos nucifera]	SD11_ARATH RecName: Full=G-type lectin S-receptor-like serine/threonine-protein kinase SD1-1; EC=2.7.11.1; AltName: Full=S-domain-1 (SD1) receptor kinase 1; Short=SD1-1; Flags: Precursor;	A0A8K0I941_COCNU SubName: Full=Putative Mitogen-activated protein kinase 9 {ECO:0000313|EMBL:KAG1342752.1};	At4g27300	GO:0016021,integral component of membrane; GO:0005886,plasma membrane; GO:0009506,plasmodesma; GO:0005524,ATP binding; GO:0005516,calmodulin binding; GO:0030246,carbohydrate binding; GO:0106310,protein serine kinase activity; GO:0004674,protein serine/threonine kinase activity; GO:0031625,ubiquitin protein ligase binding; GO:0006468,protein phosphorylation; GO:0048544,recognition of pollen; GO:00…	PF01657.20:Salt stress response/antifungal	--	--	--
LOC105045749	363.086	288.159	289.85	112.552	133.773	128.348	10413	7733	8685	3060	3229	3633	-1.39773	6.47772e-32	6.3573e-30	down	NC_025997.1	47606541	47609328	+	LOC105045749	--	K18368 caffeoylshikimate esterase [EC:3.1.1.-] | (RefSeq) caffeoylshikimate esterase-like isoform X1 (A)	ko00940: Phenylpropanoid biosynthesis; ko01100: Metabolic pathways; ko01110: Biosynthesis of secondary metabolites	caffeoylshikimate esterase isoform X1 [Elaeis guineensis]	CSE_ARATH RecName: Full=Caffeoylshikimate esterase; EC=3.1.1.-; AltName: Full=Lysophospholipase 2; Short=LysoPL2;	A0A6I9RFF1_ELAGV SubName: Full=caffeoylshikimate esterase isoform X1 {ECO:0000313|RefSeq:XP_010922433.1};	At2g39420	GO:0005783,endoplasmic reticulum; GO:0005794,Golgi apparatus; GO:0016020,membrane; GO:0005634,nucleus; GO:0005886,plasma membrane; GO:0009506,plasmodesma; GO:0003846,2-acylglycerol O-acyltransferase activity; GO:0090430,caffeoyl-CoA: alcohol caffeoyl transferase activity; GO:0016787,hydrolase activity; GO:0016298,lipase activity; GO:0004622,lysophospholipase activity; GO:0009809,lignin biosynthet…	PF12146.11:Serine aminopeptidase, S33	--	--	--
LOC105038927	16.3194	19.863	16.1205	44.5929	68.9776	58.011	1123	1279	1159	2909	3995	3940	1.64974	8.60437e-32	8.40737e-30	up	NC_025994.1	40986174	41012416	+	LOC105038927	--	K03797 carboxyl-terminal processing protease [EC:3.4.21.102] | (RefSeq) carboxyl-terminal-processing peptidase 3, chloroplastic (A)	--	carboxyl-terminal-processing peptidase 3, chloroplastic isoform X2 [Elaeis guineensis]	CTPA3_ARATH RecName: Full=Carboxyl-terminal-processing peptidase 3, chloroplastic; EC=3.4.21.102; AltName: Full=D1 C-terminal processing protease 3; AltName: Full=Photosystem II D1 protein processing peptidase 3; Flags: Precursor;	A0A6J0PF60_ELAGV SubName: Full=carboxyl-terminal-processing peptidase 3, chloroplastic isoform X2 {ECO:0000313|RefSeq:XP_019703982.1};	At3g57680	GO:0009543,chloroplast thylakoid lumen; GO:0004175,endopeptidase activity; GO:0004252,serine-type endopeptidase activity; GO:0006508,proteolysis; GO:0003674,molecular_function; GO:0003824,catalytic activity; GO:0008233,peptidase activity; GO:0016787,hydrolase activity; GO:0140096,catalytic activity, acting on a protein; GO:0008236,serine-type peptidase activity; GO:0017171,serine hydrolase activi…	PF03572.21:Peptidase family S41	--	--	--
LOC105057091	83.441	82.2629	83.18	42.2198	35.5646	37.4392	4672	4310	4866	2241	1676	2069	-1.17547	1.03391e-31	1.00583e-29	down	NC_026006.1	2905002	2907787	+	LOC105057091	--	K13430 serine/threonine-protein kinase PBS1 [EC:2.7.11.1] | (RefSeq) serine/threonine-protein kinase PBS1 (A)	ko04626: Plant-pathogen interaction	putative serine/threonine-protein kinase-like protein CCR3 [Elaeis guineensis]	ACCR3_ARATH RecName: Full=Putative serine/threonine-protein kinase-like protein CCR3; EC=2.7.11.1; AltName: Full=Protein CRINKLY 4 RELATED 3; Short=AtCRR3; Flags: Precursor;	A0A6I9SDY1_ELAGV SubName: Full=putative serine/threonine-protein kinase-like protein CCR3 {ECO:0000313|RefSeq:XP_010937847.1};	At3g55950	GO:0016021,integral component of membrane; GO:0005524,ATP binding; GO:0042803,protein homodimerization activity; GO:0106310,protein serine kinase activity; GO:0004674,protein serine/threonine kinase activity; GO:0006468,protein phosphorylation; GO:0000166,nucleotide binding; GO:0003674,molecular_function; GO:0005488,binding; GO:0017076,purine nucleotide binding; GO:0030554,adenyl nucleotide bindi…	PF00069.28:Protein kinase domain	--	--	--
LOC105054948	14.3636	16.4728	16.4161	39.8078	42.5569	37.3957	711	763	849	1868	1773	1827	1.27856	1.08594e-31	1.05185e-29	up	NC_025993.1	37601147	37613571	-	LOC105054948	--	K00514 zeta-carotene desaturase [EC:1.3.5.6] | (RefSeq) zeta-carotene desaturase, chloroplastic/chromoplastic isoform X1 (A)	ko00906: Carotenoid biosynthesis; ko01100: Metabolic pathways; ko01110: Biosynthesis of secondary metabolites	zeta-carotene desaturase, chloroplastic/chromoplastic isoform X1 [Elaeis guineensis]	ZDS_NARPS RecName: Full=Zeta-carotene desaturase, chloroplastic/chromoplastic; EC=1.3.5.6; AltName: Full=9,9'-di-cis-zeta-carotene desaturase; AltName: Full=Carotene 7,8-desaturase; Flags: Precursor;	A0A6I9S0A5_ELAGV RecName: Full=Zeta-carotene desaturase {ECO:0000256|RuleBase:RU362008}; EC=1.3.5.6 {ECO:0000256|RuleBase:RU362008}; AltName: Full=9,9'-di-cis-zeta-carotene desaturase {ECO:0000256|RuleBase:RU362008};	At3g04870	GO:0009507,chloroplast; GO:0009509,chromoplast; GO:0052887,7,9,9'-tricis-neurosporene:quinone oxidoreductase activity; GO:0052886,9,9'-dicis-carotene:quinone oxidoreductase activity; GO:0016719,carotene 7,8-desaturase activity; GO:0016117,carotenoid biosynthetic process; GO:0003674,molecular_function; GO:0003824,catalytic activity; GO:0016491,oxidoreductase activity; GO:0016627,oxidoreductase act…	PF01593.27:Flavin containing amine oxidoreductase	--	--	--
LOC105040111	25.5998	22.1349	21.358	6.5081	3.2844	4.6273	639	517	557	154	69	114	-2.32156	1.72802e-31	1.66653e-29	down	NC_025994.1	64459597	64460838	-	LOC105040111	--	K09264 MADS-box transcription factor, plant | (RefSeq) AG2; floral homeotic protein AGAMOUS-like (A)	--	agamous-like MADS-box protein AGL80 [Elaeis guineensis]	AGL80_ARATH RecName: Full=Agamous-like MADS-box protein AGL80;	A0A6I9QT11_ELAGV SubName: Full=agamous-like MADS-box protein AGL80 {ECO:0000313|RefSeq:XP_010914793.1};	At5g48670	GO:0005634,nucleus; GO:0043078,polar nucleus; GO:0003700,DNA-binding transcription factor activity; GO:0000981,DNA-binding transcription factor activity, RNA polymerase II-specific; GO:0046983,protein dimerization activity; GO:0000978,RNA polymerase II cis-regulatory region sequence-specific DNA binding; GO:0000976,transcription regulatory region sequence-specific DNA binding; GO:0045944,positive…	PF00319.21:SRF-type transcription factor (DNA-binding and dimerisation domain)	MADS-M-type	TF	MADS->MADS-M-type
LOC105035641	7.3148	7.5497	6.2558	1.2322	1.0575	0.6481	263	254	235	42	32	23	-2.91411	1.97946e-31	1.90079e-29	down	NW_011552111.1	171328	173594	-	LOC105035641	--	K01897 long-chain acyl-CoA synthetase [EC:6.2.1.3] | (RefSeq) long chain acyl-CoA synthetase 2 (A)	ko00061: Fatty acid biosynthesis; ko00071: Fatty acid degradation; ko01100: Metabolic pathways; ko01212: Fatty acid metabolism; ko04146: Peroxisome	uncharacterized protein LOC105035641 [Elaeis guineensis]	CCL6_HUMLU RecName: Full=Probable CoA ligase CCL6 {ECO:0000305|PubMed:23300257}; Short=HlCCL6 {ECO:0000303|PubMed:23300257}; EC=6.2.1.- {ECO:0000305|PubMed:23300257};	A0A6I9QJW1_ELAGV SubName: Full=uncharacterized protein LOC105035641 {ECO:0000313|RefSeq:XP_010909563.1};	At5g13720	GO:0005829,cytosol; GO:0005524,ATP binding; GO:0016405,CoA-ligase activity; GO:0004467,long-chain fatty acid-CoA ligase activity; GO:0000166,nucleotide binding; GO:0003674,molecular_function; GO:0005488,binding; GO:0017076,purine nucleotide binding; GO:0030554,adenyl nucleotide binding; GO:0032553,ribonucleotide binding; GO:0032555,purine ribonucleotide binding; GO:0032559,adenyl ribonucleotide b…	PF03350.19:Uncharacterized protein family, UPF0114	--	--	--
LOC105032166	4.4083	4.9524	4.9141	10.2575	10.9593	11.119	1093	1149	1273	2411	2287	2721	1.11516	2.04936e-31	1.95947e-29	up	NW_011550944.1	245300	310705	-	LOC105032166	--	K08874 transformation/transcription domain-associated protein | (RefSeq) transformation/transcription domain-associated protein-like isoform X1 (A)	--	transformation/transcription domain-associated protein isoform X1 [Elaeis guineensis]	ATR_ORYSI RecName: Full=Serine/threonine-protein kinase ATR; EC=2.7.11.1;	A0A6I9Q873_ELAGV SubName: Full=transformation/transcription domain-associated protein isoform X1 {ECO:0000313|RefSeq:XP_010904835.1};	At2g17930	GO:0005634,nucleus; GO:0005524,ATP binding; GO:0106310,protein serine kinase activity; GO:0004674,protein serine/threonine kinase activity; GO:0007049,cell cycle; GO:0006281,DNA repair; GO:0016310,phosphorylation; GO:0000166,nucleotide binding; GO:0003674,molecular_function; GO:0005488,binding; GO:0017076,purine nucleotide binding; GO:0030554,adenyl nucleotide binding; GO:0032553,ribonucleotide b…	PF20206.1:Tra1 HEAT repeat ring region	--	--	--
LOC105033255	127.24	110.93	118.708	45.8471	45.9105	34.9435	1900	1550	1852	649	577	515	-1.55938	2.09065e-31	1.9904e-29	down	NW_011551010.1	543880	544730	+	LOC105033255	--	--	--	uncharacterized protein LOC105033255 [Elaeis guineensis]	--	A0A6I9QC66_ELAGV SubName: Full=uncharacterized protein LOC105033255 {ECO:0000313|RefSeq:XP_010906277.1};	At5g43150	--	--	--	--	--
novel.3354	278.99	153.005	213.964	16.9895	19.0008	12.0947	7362	3778	5899	425	422	315	-3.81624	2.13968e-31	2.02842e-29	down	NW_011561679.1	1713	3025	.	--	--	--	--	hypothetical protein K1719_024628 [Acacia pycnantha]	--	A0A6N2K4T8_SALVM SubName: Full=Uncharacterized protein {ECO:0000313|EMBL:VFU22926.1};	YLR154w-a gi|23270399|ref|NP_690845.1| Transcript Antisense to Ribosomal RNA; Tar1p [Saccharomyces cerevisiae]	--	--	--	--	--
LOC105057424	6.6756	7.6857	6.3894	0.8349	0.4497	0.9065	194	209	194	23	11	26	-3.29223	2.58986e-31	2.44478e-29	down	NC_025993.1	42378551	42379998	+	LOC105057424	--	--	--	LOW QUALITY PROTEIN: leucine-rich repeat extensin-like protein 6 [Elaeis guineensis]	LRX6_ARATH RecName: Full=Leucine-rich repeat extensin-like protein 6; Short=AtLRX6; Short=LRR/EXTENSIN6; AltName: Full=Cell wall hydroxyproline-rich glycoprotein; Flags: Precursor;	A0A6I9SEX3_ELAGV SubName: Full=LOW QUALITY PROTEIN: leucine-rich repeat extensin-like protein 6 {ECO:0000313|RefSeq:XP_010938335.1};	At3g22800	GO:0005576,extracellular region; GO:0005199,structural constituent of cell wall; GO:0071555,cell wall organization; GO:0003674,molecular_function; GO:0005198,structural molecule activity; GO:0008150,biological_process; GO:0009987,cellular process; GO:0016043,cellular component organization; GO:0045229,external encapsulating structure organization; GO:0071554,cell wall organization or biogenesis; …	PF13855.9:Leucine rich repeat	--	--	--
LOC105056044	160.614	163.044	160.171	45.695	68.0735	62.7946	2195	2085	2287	592	783	847	-1.52188	2.95266e-31	2.7755e-29	down	NC_026005.1	4901337	4903008	+	LOC105056044	--	--	--	protein PYRICULARIA ORYZAE RESISTANCE 21 [Elaeis guineensis]	PI21_ORYSJ RecName: Full=Protein PYRICULARIA ORYZAE RESISTANCE 21 {ECO:0000303|PubMed:19696351}; Short=Pi21 {ECO:0000303|PubMed:19696351};	A0A6I9S2A8_ELAGV SubName: Full=protein PYRICULARIA ORYZAE RESISTANCE 21 {ECO:0000313|RefSeq:XP_010936406.1};	At1g51090	GO:0046872,metal ion binding; GO:0050832,defense response to fungus; GO:1900150,regulation of defense response to fungus; GO:0003674,molecular_function; GO:0005488,binding; GO:0043167,ion binding; GO:0043169,cation binding; GO:0006950,response to stress; GO:0006952,defense response; GO:0008150,biological_process; GO:0009605,response to external stimulus; GO:0009607,response to biotic stimulus; GO…	PF00403.29:Heavy-metal-associated domain	--	--	--
novel.594	4.2324	5.7679	5.5318	15.3823	13.5014	16.9547	476	607	650	1640	1278	1882	1.49851	3.17467e-31	2.97165e-29	up	NC_025995.1	5796750	5802345	-	--	--	--	--	--	--	--	--	--	--	--	--	--
LOC105039547	27.7066	27.1529	27.8817	59.1082	59.837	56.8453	3483	3194	3662	7044	6331	7053	1.02224	3.4616e-31	3.22667e-29	up	NC_025994.1	52433135	52449194	+	LOC105039547	--	K03255 protein TIF31 | (RefSeq) protein TSS (A)	--	protein TSS [Elaeis guineensis]	REC2_ARATH RecName: Full=Protein REDUCED CHLOROPLAST COVERAGE 2 {ECO:0000303|PubMed:26862170}; AltName: Full=Protein TPR-domain suppressor of STIMPY {ECO:0000303|PubMed:21185286};	A0A6I9QRA3_ELAGV SubName: Full=protein TSS {ECO:0000313|RefSeq:XP_010914035.1};	At4g28080	GO:0005737,cytoplasm; GO:0005829,cytosol; GO:0005634,nucleus; GO:0005886,plasma membrane; GO:0003729,mRNA binding; GO:0007049,cell cycle; GO:0019750,chloroplast localization; GO:0006996,organelle organization; GO:0003674,molecular_function; GO:0003676,nucleic acid binding; GO:0003723,RNA binding; GO:0005488,binding; GO:0097159,organic cyclic compound binding; GO:1901363,heterocyclic compound bind…	PF13424.9:Tetratricopeptide repeat	--	--	--
LOC105036199	41.541	41.8536	44.3907	12.9349	5.7979	9.508	996	939	1112	294	117	225	-2.23824	3.70892e-31	3.4428e-29	down	NW_011553834.1	6456	7648	-	LOC105036199	--	--	--	NDR1/HIN1-like protein 1 [Elaeis guineensis]	NHL1_ARATH RecName: Full=NDR1/HIN1-like protein 1 {ECO:0000303|Ref.1};	A0A6I9QIV4_ELAGV SubName: Full=NDR1/HIN1-like protein 1 {ECO:0000313|RefSeq:XP_010910265.1};	At3g44220	GO:0046658,anchored component of plasma membrane; GO:0016021,integral component of membrane; GO:0009506,plasmodesma; GO:0051607,defense response to virus; GO:0002252,immune effector process; GO:0002376,immune system process; GO:0006950,response to stress; GO:0006952,defense response; GO:0008150,biological_process; GO:0009605,response to external stimulus; GO:0009607,response to biotic stimulus; G…	PF03168.16:Late embryogenesis abundant protein	--	--	--
LOC105056905	12.2166	12.2305	11.636	3.9684	3.9287	2.9891	617	578	614	190	167	149	-1.7947	5.31275e-31	4.91109e-29	down	NC_026006.1	2161028	2163540	-	LOC105056905	--	K13418 somatic embryogenesis receptor kinase 1 [EC:2.7.10.1 2.7.11.1] | (RefSeq) somatic embryogenesis receptor kinase 2 (A)	--	L-type lectin-domain containing receptor kinase S.4-like [Elaeis guineensis]	LRKS4_ARATH RecName: Full=L-type lectin-domain containing receptor kinase S.4 {ECO:0000303|PubMed:19773388}; Short=LecRK-S.4 {ECO:0000303|PubMed:19773388}; EC=2.7.11.1 {ECO:0000255|PROSITE-ProRule:PRU00159}; Flags: Precursor;	A0A6I9S4Q3_ELAGV SubName: Full=L-type lectin-domain containing receptor kinase S.4-like {ECO:0000313|RefSeq:XP_010937574.1};	At3g55550	GO:0016021,integral component of membrane; GO:0005886,plasma membrane; GO:0005524,ATP binding; GO:0030246,carbohydrate binding; GO:0106310,protein serine kinase activity; GO:0004675,transmembrane receptor protein serine/threonine kinase activity; GO:0042742,defense response to bacterium; GO:0002229,defense response to oomycetes; GO:0006468,protein phosphorylation; GO:0000166,nucleotide binding; G…	PF00139.22:Legume lectin domain	--	--	--
LOC105056311	36.0588	29.5808	29.9397	12.4143	9.4243	9.6582	1532	1176	1329	500	337	405	-1.66704	5.678e-31	5.22705e-29	down	NC_026005.1	15982218	15984513	-	LOC105056311	--	K08900 mitochondrial chaperone BCS1 | (RefSeq) AAA-ATPase At3g50940-like (A)	--	AAA-ATPase At3g50940 [Elaeis guineensis]	HSR4_ARATH RecName: Full=Protein HYPER-SENSITIVITY-RELATED 4 {ECO:0000303|PubMed:15181213}; Short=AtHSR4 {ECO:0000303|PubMed:15181213}; EC=3.6.1.- {ECO:0000250|UniProtKB:Q9FLD5}; AltName: Full=BCS1-like protein;	A0A6I9SBP6_ELAGV SubName: Full=AAA-ATPase At3g50940 {ECO:0000313|RefSeq:XP_010936769.1};	At3g50930	GO:0016021,integral component of membrane; GO:0005740,mitochondrial envelope; GO:0005741,mitochondrial outer membrane; GO:0005739,mitochondrion; GO:0005524,ATP binding; GO:0016887,ATPase activity; GO:0042802,identical protein binding; GO:0008219,cell death; GO:0009626,plant-type hypersensitive response; GO:0009617,response to bacterium; GO:0002237,response to molecule of bacterial origin; GO:0009…	PF14363.9:Domain associated at C-terminal with AAA	--	--	--
LOC105052868	31.0329	31.8117	28.1568	10.5435	6.8453	9.0214	711	682	674	229	132	204	-1.84627	5.75228e-31	5.27363e-29	down	NC_026002.1	19757315	19763388	-	LOC105052868	--	K09753 cinnamoyl-CoA reductase [EC:1.2.1.44] | (RefSeq) cinnamoyl-CoA reductase 1 (A)	ko00940: Phenylpropanoid biosynthesis; ko01100: Metabolic pathways; ko01110: Biosynthesis of secondary metabolites	cinnamoyl-CoA reductase 1 [Elaeis guineensis]	CCR1_PETHY RecName: Full=Cinnamoyl-CoA reductase 1 {ECO:0000303|PubMed:24985707, ECO:0000303|PubMed:25217505}; Short=PhCCR1 {ECO:0000303|PubMed:24985707, ECO:0000303|PubMed:25217505}; EC=1.2.1.44 {ECO:0000250|UniProtKB:Q9S9N9}; AltName: Full=Coniferylaldehyde synthase {ECO:0000305}; EC=1.2.1.- {ECO:0000269|PubMed:24985707, ECO:0000269|PubMed:25217505};	A0A6I9RTI4_ELAGV SubName: Full=cinnamoyl-CoA reductase 1 {ECO:0000313|RefSeq:XP_010932148.1};	At2g33600	GO:0005737,cytoplasm; GO:0016621,cinnamoyl-CoA reductase activity; GO:0000166,nucleotide binding; GO:0007623,circadian rhythm; GO:0010597,green leaf volatile biosynthetic process; GO:0009809,lignin biosynthetic process; GO:0009699,phenylpropanoid biosynthetic process; GO:0003674,molecular_function; GO:0003824,catalytic activity; GO:0016491,oxidoreductase activity; GO:0016620,oxidoreductase activi…	PF01370.24:NAD dependent epimerase/dehydratase family	--	--	--
LOC105056944	464.859	480.933	441.871	189.324	160.995	120.638	6110	5915	6068	2359	1781	1565	-1.62016	5.92303e-31	5.40792e-29	down	NC_026006.1	1607113	1608398	+	LOC105056944	--	--	--	metallothionein-like protein type 2 [Elaeis guineensis]	MT2_MUSAC RecName: Full=Metallothionein-like protein type 2;	A0A6I9S4W7_ELAGV SubName: Full=metallothionein-like protein type 2 {ECO:0000313|RefSeq:XP_010937631.1};	At3g09390	GO:0046872,metal ion binding; GO:0003674,molecular_function; GO:0005488,binding; GO:0043167,ion binding; GO:0043169,cation binding	PF01439.21:Metallothionein	--	--	--
LOC105049082	16.2741	12.7083	14.7375	3.1745	4.1657	2.5754	557	407	527	103	120	87	-2.21279	6.54161e-31	5.94833e-29	down	NC_025999.1	36953388	36955364	+	LOC105049082	--	--	--	patatin-like protein 3 [Elaeis guineensis]	PLP7_ARATH RecName: Full=Patatin-like protein 7; Short=AtPLP7; EC=3.1.1.-; AltName: Full=Patatin-related phospholipase A IIIbeta; Short=pPLAIIIb; AltName: Full=Phospholipase A IIIA; Short=AtPLAIIIA;	A0A6I9RHP1_ELAGV RecName: Full=Patatin {ECO:0000256|RuleBase:RU361262}; EC=3.1.1.- {ECO:0000256|RuleBase:RU361262};	At3g54950	GO:0005886,plasma membrane; GO:0047617,acyl-CoA hydrolase activity; GO:0004620,phospholipase activity; GO:0019374,galactolipid metabolic process; GO:0016042,lipid catabolic process; GO:0006644,phospholipid metabolic process; GO:0040008,regulation of growth; GO:0051707,response to other organism; GO:0003674,molecular_function; GO:0003824,catalytic activity; GO:0016289,CoA hydrolase activity; GO:00…	PF01734.25:Patatin-like phospholipase	--	--	--
LOC105042701	22.2367	20.2936	22.4951	7.4028	4.4143	6.2459	808	690	854	255	135	224	-1.91042	6.90906e-31	6.25691e-29	down	NC_025993.1	1053021	1056068	+	LOC105042701	--	--	--	EG45-like domain containing protein [Elaeis guineensis]	EGC_CITJA RecName: Full=EG45-like domain containing protein; AltName: Full=Blight-associated protein p12; AltName: Full=Plant natriuretic peptide; Short=PNP; Flags: Precursor;	A0A6I9R633_ELAGV SubName: Full=EG45-like domain containing protein {ECO:0000313|RefSeq:XP_010918333.1};	At4g30380	GO:0048046,apoplast; GO:0009627,systemic acquired resistance; GO:0006950,response to stress; GO:0006952,defense response; GO:0008150,biological_process; GO:0009605,response to external stimulus; GO:0009607,response to biotic stimulus; GO:0043207,response to external biotic stimulus; GO:0044419,biological process involved in interspecies interaction between organisms; GO:0050896,response to stimul…	PF03330.21:Lytic transglycolase	--	--	--
LOC105035205	7.2085	6.7035	7.5012	1.2802	2.05	2.0148	493	429	536	83	118	136	-2.07274	6.97339e-31	6.28695e-29	down	NW_011551558.1	245314	250189	+	LOC105035205	--	K13424 WRKY transcription factor 33 | (RefSeq) WRKY transcription factor WRKY24 (A)	ko04016: MAPK signaling pathway - plant; ko04626: Plant-pathogen interaction	WRKY transcription factor 44 isoform X2 [Elaeis guineensis]	WRK44_ARATH RecName: Full=WRKY transcription factor 44; AltName: Full=Protein TRANSPARENT TESTA GLABRA 2; AltName: Full=WRKY DNA-binding protein 44;	A0A6I9QGC0_ELAGV SubName: Full=WRKY transcription factor 44 isoform X2 {ECO:0000313|RefSeq:XP_010908966.1, ECO:0000313|RefSeq:XP_010908967.1};	At1g13960	GO:0005634,nucleus; GO:0003700,DNA-binding transcription factor activity; GO:0046872,metal ion binding; GO:0043565,sequence-specific DNA binding; GO:0009957,epidermal cell fate specification; GO:0010214,seed coat development; GO:0003674,molecular_function; GO:0140110,transcription regulator activity; GO:0005488,binding; GO:0043167,ion binding; GO:0043169,cation binding; GO:0003676,nucleic acid bi…	PF03106.18:WRKY DNA -binding domain	WRKY	TF	WRKY
LOC105051022	127.782	111.413	90.8043	329.784	417.559	311.89	4073	3323	3024	9965	11202	9812	1.6164	6.99867e-31	6.28695e-29	up	NC_026001.1	4392513	4394098	+	LOC105051022	--	--	--	calponin homology domain-containing protein DDB_G0272472 [Elaeis guineensis]	BAG5_ARATH RecName: Full=BAG family molecular chaperone regulator 5, mitochondrial; AltName: Full=Bcl-2-associated athanogene 5; Flags: Precursor;	A0A6I9RN89_ELAGV SubName: Full=calponin homology domain-containing protein DDB_G0272472 {ECO:0000313|RefSeq:XP_010929584.1};	At1g12060	GO:0005739,mitochondrion; GO:0005516,calmodulin binding; GO:0051087,chaperone binding; GO:0006457,protein folding; GO:0003674,molecular_function; GO:0005488,binding; GO:0005515,protein binding; GO:0008150,biological_process; GO:0009987,cellular process; GO:0005575,cellular_component; GO:0005622,intracellular anatomical structure; GO:0005737,cytoplasm; GO:0043226,organelle; GO:0043227,membrane-bou…	PF02179.19:BAG domain	--	--	--
LOC105041066	7.6299	7.5814	6.8776	15.7466	17.8408	16.9454	2250	2092	2119	4402	4428	4932	1.12809	7.50143e-31	6.71152e-29	up	NC_025995.1	17822364	17852166	-	LOC105041066	--	K08827 serine/threonine-protein kinase PRP4 [EC:2.7.11.1] | (RefSeq) serine/threonine-protein kinase prpf4B-like (A)	--	serine/threonine-protein kinase prpf4B [Elaeis guineensis]	AFC3_ARATH RecName: Full=Serine/threonine-protein kinase AFC3; EC=2.7.12.1;	A0A6I9QW31_ELAGV RecName: Full=Non-specific serine/threonine protein kinase {ECO:0000256|ARBA:ARBA00012513}; EC=2.7.11.1 {ECO:0000256|ARBA:ARBA00012513};	At3g25840	GO:0005634,nucleus; GO:0005524,ATP binding; GO:0106310,protein serine kinase activity; GO:0004674,protein serine/threonine kinase activity; GO:0004712,protein serine/threonine/tyrosine kinase activity; GO:0004713,protein tyrosine kinase activity; GO:0046777,protein autophosphorylation; GO:0006468,protein phosphorylation; GO:0000166,nucleotide binding; GO:0003674,molecular_function; GO:0005488,bin…	PF00069.28:Protein kinase domain	--	--	--
LOC105045053	45.4724	45.1099	43.8902	16.4614	11.1703	13.8022	711	660	717	244	147	213	-1.76051	8.11112e-31	7.22798e-29	down	NC_025997.1	12779115	12779892	+	LOC105045053	--	--	--	uncharacterized protein LOC105045053 [Elaeis guineensis]	--	A0A6I9R8F2_ELAGV SubName: Full=uncharacterized protein LOC105045053 {ECO:0000313|RefSeq:XP_010921514.1};	At3g03280	--	PF14009.9:PADRE domain	--	--	--
novel.3135	1322.25	837.431	1070.75	118.954	139.273	88.6713	74832	44348	63313	6382	6634	4953	-3.28578	8.26302e-31	7.33401e-29	down	NW_011555341.1	3922	34979	+	--	--	--	--	hypothetical protein H5410_064037 [Solanum commersonii]	--	A0A6N2N938_SALVM SubName: Full=Uncharacterized protein {ECO:0000313|EMBL:VFU63545.1};	YLR154w-a gi|23270399|ref|NP_690845.1| Transcript Antisense to Ribosomal RNA; Tar1p [Saccharomyces cerevisiae]	--	--	--	--	--
LOC105034577	5.43	7.2257	6.1946	15.6794	16.4104	15.363	1089	1356	1298	2981	2770	3041	1.2703	8.83305e-31	7.79527e-29	up	NW_011551233.1	612	65123	+	LOC105034577	--	--	--	uncharacterized protein LOC105034577 isoform X1 [Elaeis guineensis]	--	A0A8N4I641_ELAGV SubName: Full=uncharacterized protein LOC105034577 isoform X1 {ECO:0000313|RefSeq:XP_029117506.1};	At3g50380	--	PF06650.15:SHR-binding domain of vacuolar-sorting associated protein 13	--	--	--
LOC105033565	6.2529	8.2464	7.3007	0.3275	0.3161	0.4493	141	174	172	7	6	10	-4.37237	8.8527e-31	7.79527e-29	down	NW_011551039.1	461518	463007	+	LOC105033565	--	--	--	36.4 kDa proline-rich protein [Elaeis guineensis]	PRF1_SOLLC RecName: Full=36.4 kDa proline-rich protein;	A0A6I9QD25_ELAGV SubName: Full=36.4 kDa proline-rich protein {ECO:0000313|RefSeq:XP_010906726.1};	At2g10940	--	PF14547.9:Hydrophobic seed protein	--	--	--
LOC114913911	173.182	142.447	145.769	62.5125	44.0873	45.6911	2861	2202	2516	979	613	745	-1.66427	9.93303e-31	8.71213e-29	down	NC_025994.1	64601380	64603946	-	LOC114913911	--	--	--	putative neurofilament medium polypeptide [Cocos nucifera]	--	A0A8K0HRY5_COCNU SubName: Full=Putative neurofilament medium polypeptide {ECO:0000313|EMBL:KAG1326076.1};	--	--	--	--	--	--
LOC105052165	58.683	50.3244	55.3816	15.2051	19.0765	11.2781	1144	918	1128	281	313	217	-1.91849	1.25407e-30	1.09133e-28	down	NC_026002.1	1278193	1279162	-	LOC105052165	--	--	--	mannose-specific lectin 3-like isoform X1 [Elaeis guineensis]	LEC3_CROVR RecName: Full=Mannose-specific lectin 3; Contains: RecName: Full=Mannose-specific lectin 3 chain 1; Contains: RecName: Full=Mannose-specific lectin 3 chain 2;	A0A6I9RS10_ELAGV SubName: Full=mannose-specific lectin 3-like isoform X1 {ECO:0000313|RefSeq:XP_010931185.1};	--	GO:0005537,mannose binding; GO:0003674,molecular_function; GO:0005488,binding; GO:0030246,carbohydrate binding; GO:0036094,small molecule binding; GO:0048029,monosaccharide binding	PF01453.27:D-mannose binding lectin	--	--	--
LOC105043641	30.5119	27.9049	32.7305	11.9684	8.1891	9.9377	1151	985	1290	428	260	370	-1.66227	1.45011e-30	1.25703e-28	down	NC_025996.1	44348556	44350433	-	LOC105043641	--	--	--	LOW QUALITY PROTEIN: zinc finger protein ZAT4 [Elaeis guineensis]	ZAT9_ARATH RecName: Full=Zinc finger protein ZAT9;	A0A6I9R2Y1_ELAGV SubName: Full=LOW QUALITY PROTEIN: zinc finger protein ZAT4 {ECO:0000313|RefSeq:XP_010919568.1};	At3g60580	GO:0005634,nucleus; GO:0003700,DNA-binding transcription factor activity; GO:0046872,metal ion binding; GO:0000976,transcription regulatory region sequence-specific DNA binding; GO:0006355,regulation of transcription, DNA-templated; GO:0003674,molecular_function; GO:0140110,transcription regulator activity; GO:0005488,binding; GO:0043167,ion binding; GO:0043169,cation binding; GO:0001067,regulato…	PF13912.9:C2H2-type zinc finger	C2H2	TF	C2H2
LOC105060617	1.3771	1.6063	1.4612	5.047	8.3774	5.8682	175	191	194	608	896	736	2.05398	1.56544e-30	1.35174e-28	up	NW_011550910.1	1845695	1876961	+	LOC105060617	--	K01214 isoamylase [EC:3.2.1.68] | (RefSeq) isoamylase 3, chloroplastic (A)	ko00500: Starch and sucrose metabolism; ko01100: Metabolic pathways; ko01110: Biosynthesis of secondary metabolites	isoamylase 3, chloroplastic [Elaeis guineensis]	ISOA3_ORYSJ RecName: Full=Isoamylase 3, chloroplastic {ECO:0000305}; Short=OsISA3 {ECO:0000303|PubMed:15618430}; EC=3.2.1.68 {ECO:0000269|PubMed:21551159}; Flags: Precursor;	A0A6J0PC76_ELAGV SubName: Full=isoamylase 3, chloroplastic {ECO:0000313|RefSeq:XP_019701365.1};	At4g09020	GO:0009501,amyloplast; GO:0009507,chloroplast; GO:0019156,isoamylase activity; GO:0009660,amyloplast organization; GO:0019252,starch biosynthetic process; GO:0005983,starch catabolic process; GO:0003674,molecular_function; GO:0003824,catalytic activity; GO:0004133,glycogen debranching enzyme activity; GO:0004553,hydrolase activity, hydrolyzing O-glycosyl compounds; GO:0016787,hydrolase activity; …	PF02922.21:Carbohydrate-binding module 48 (Isoamylase N-terminal domain)	--	--	--
LOC105034923	12.9723	16.2248	14.755	46.2625	38.0534	39.3247	499	584	593	1687	1232	1493	1.43084	1.59427e-30	1.37132e-28	up	NW_011551372.1	301464	303377	-	LOC105034923	--	K19747 BAHD acyltransferase [EC:2.3.1.-] | (RefSeq) BAHD acyltransferase DCR (A)	--	uncharacterized acetyltransferase At3g50280 [Elaeis guineensis]	Y3028_ARATH RecName: Full=Uncharacterized acetyltransferase At3g50280; EC=2.3.1.-;	A0A6I9QG11_ELAGV SubName: Full=uncharacterized acetyltransferase At3g50280 {ECO:0000313|RefSeq:XP_010908559.2};	At5g01210	GO:0016746,transferase activity, transferring acyl groups; GO:0003674,molecular_function; GO:0003824,catalytic activity; GO:0016740,transferase activity	PF02458.18:Transferase family	--	--	--
novel.179	13.8063	12.3442	11.579	49.3873	38.7358	56.4383	202	169	177	685	477	815	1.87075	1.60896e-30	1.37863e-28	up	NC_025993.1	29789377	29790293	+	--	--	--	--	--	--	--	--	--	--	--	--	--
LOC105055674	1322.37	1412.49	1376.31	632.453	424.213	545.562	19826	19816	21559	8989	5353	8073	-1.42342	2.22909e-30	1.90267e-28	down	NC_025993.1	3675513	3676258	-	LOC105055674	--	--	--	uncharacterized protein LOC105055674 [Elaeis guineensis]	--	A0A6I9SA15_ELAGV SubName: Full=uncharacterized protein LOC105055674 {ECO:0000313|RefSeq:XP_010935933.2};	--	GO:0016021,integral component of membrane; GO:0005575,cellular_component; GO:0016020,membrane; GO:0031224,intrinsic component of membrane; GO:0110165,cellular anatomical entity	PF20100.2:Family of unknown function (DUF6490)	--	--	--
LOC105041347	95.9453	82.3346	82.8765	38.0249	29.0453	28.4672	3548	2849	3202	1333	904	1039	-1.51561	2.24857e-30	1.91197e-28	down	NC_025995.1	23378045	23380056	-	LOC105041347	--	--	--	phosphatidylcholine:diacylglycerol cholinephosphotransferase 1 [Elaeis guineensis]	PDCT1_ARATH RecName: Full=Phosphatidylcholine:diacylglycerol cholinephosphotransferase 1 {ECO:0000305}; Short=AtPDCT1 {ECO:0000305}; EC=2.7.8.- {ECO:0000269|PubMed:19833868}; AltName: Full=Protein REDUCED OLEATE DESATURATION 1 {ECO:0000303|PubMed:19833868};	A0A6I9R1Z8_ELAGV SubName: Full=phosphatidylcholine:diacylglycerol cholinephosphotransferase 1 {ECO:0000313|RefSeq:XP_010916588.1, ECO:0000313|RefSeq:XP_010916589.1};	At3g15820	GO:0016021,integral component of membrane; GO:0004142,diacylglycerol cholinephosphotransferase activity; GO:0046470,phosphatidylcholine metabolic process; GO:0003674,molecular_function; GO:0003824,catalytic activity; GO:0016740,transferase activity; GO:0016772,transferase activity, transferring phosphorus-containing groups; GO:0016780,phosphotransferase activity, for other substituted phosphate g…	PF14360.9:PAP2 superfamily C-terminal	--	--	--
novel.2978	14.3232	12.6637	12.9934	42.4754	54.4029	42.0793	249	206	236	700	796	722	1.73057	2.2917e-30	1.94123e-28	up	NW_011552164.1	114452	115316	.	--	--	--	--	--	--	--	--	--	--	--	--	--
LOC105042179	15.5379	17.3158	15.7976	2.8061	2.0832	3.6754	257	268	273	44	29	60	-2.56227	2.89629e-30	2.44407e-28	down	NC_025995.1	45314648	45324783	+	LOC105042179	--	--	--	pathogenesis-related protein PR-4 isoform X1 [Elaeis guineensis]	PR4B_TOBAC RecName: Full=Pathogenesis-related protein PR-4B; Flags: Precursor;	A0A6J0PHN1_ELAGV SubName: Full=pathogenesis-related protein PR-4 isoform X1 {ECO:0000313|RefSeq:XP_010917599.1}; SubName: Full=pathogenesis-related protein PR-4 isoform X2 {ECO:0000313|RefSeq:XP_019704626.1};	At3g04720	GO:0005576,extracellular region; GO:0004540,ribonuclease activity; GO:0042742,defense response to bacterium; GO:0050832,defense response to fungus; GO:0003674,molecular_function; GO:0003824,catalytic activity; GO:0004518,nuclease activity; GO:0016787,hydrolase activity; GO:0016788,hydrolase activity, acting on ester bonds; GO:0140098,catalytic activity, acting on RNA; GO:0006950,response to stres…	PF00967.20:Barwin family	--	--	--
LOC105034739	30.8442	23.2188	23.4877	7.7587	4.3091	5.1169	910	641	724	217	107	149	-2.23812	3.75329e-30	3.15532e-28	down	NW_011551296.1	202609	204076	+	LOC105034739	--	--	--	NDR1/HIN1-like protein 6 [Elaeis guineensis]	NHL6_ARATH RecName: Full=NDR1/HIN1-like protein 6 {ECO:0000303|PubMed:26849212};	A0A6I9QFI1_ELAGV SubName: Full=NDR1/HIN1-like protein 6 {ECO:0000313|RefSeq:XP_010908302.1};	At1g65690	GO:0005829,cytosol; GO:0016021,integral component of membrane; GO:0005886,plasma membrane; GO:0009738,abscisic acid-activated signaling pathway; GO:0010116,positive regulation of abscisic acid biosynthetic process; GO:0009737,response to abscisic acid; GO:0006970,response to osmotic stress; GO:1902074,response to salt; GO:0007154,cell communication; GO:0007165,signal transduction; GO:0008150,biol…	PF03168.16:Late embryogenesis abundant protein	--	--	--
LOC105047887	28.1066	32.196	34.0893	11.2572	7.5659	9.789	640	686	811	243	145	220	-1.78249	3.76961e-30	3.15712e-28	down	NC_025993.1	20548028	20549160	-	LOC105047887	--	K13448 calcium-binding protein CML | (RefSeq) probable calcium-binding protein CML14 (A)	ko04626: Plant-pathogen interaction	probable calcium-binding protein CML14 [Elaeis guineensis]	CML16_ARATH RecName: Full=Probable calcium-binding protein CML16; AltName: Full=Calmodulin-like protein 16;	A0A6J0PJU8_ELAGV SubName: Full=probable calcium-binding protein CML14 {ECO:0000313|RefSeq:XP_019706005.1};	At3g25600	GO:0005509,calcium ion binding; GO:0030234,enzyme regulator activity; GO:0003674,molecular_function; GO:0005488,binding; GO:0043167,ion binding; GO:0043169,cation binding; GO:0046872,metal ion binding; GO:0098772,molecular function regulator	PF00036.35:EF hand	--	--	--
LOC105039612	7.7827	8.6305	8.6023	1.6832	1.2768	0.8248	239	248	276	49	33	25	-2.78961	4.24553e-30	3.54239e-28	down	NC_025994.1	53919997	53924310	+	LOC105039612	--	K12930 anthocyanidin 3-O-glucosyltransferase [EC:2.4.1.115] | (RefSeq) anthocyanidin 3-O-glucosyltransferase 7-like (A)	ko00942: Anthocyanin biosynthesis; ko01100: Metabolic pathways; ko01110: Biosynthesis of secondary metabolites	anthocyanidin 3-O-glucosyltransferase 7 [Elaeis guineensis]	U77B2_CROXC RecName: Full=Myricetin 3-O-rhamnosyltransferase UGT77B2 {ECO:0000305}; EC=2.4.1.- {ECO:0000269|PubMed:29967287}; AltName: Full=UDP-glucosyltransferase 1 {ECO:0000303|PubMed:31004005}; Short=CcUGT1 {ECO:0000303|PubMed:31004005};	A0A6I9QRX5_ELAGV SubName: Full=anthocyanidin 3-O-glucosyltransferase 7 {ECO:0000313|RefSeq:XP_010914121.1};	At5g17050	GO:0008194,UDP-glycosyltransferase activity; GO:0003674,molecular_function; GO:0003824,catalytic activity; GO:0016740,transferase activity; GO:0016757,transferase activity, transferring glycosyl groups	PF00201.21:UDP-glucoronosyl and UDP-glucosyl transferase	--	--	--
LOC105051062	201.513	151.746	162.054	59.4436	71.4309	57.8325	4706	3316	3954	1316	1404	1333	-1.51756	4.48362e-30	3.72709e-28	down	NC_026001.1	3238243	3240603	-	LOC105051062	--	K13464 jasmonate ZIM domain-containing protein | (RefSeq) protein TIFY 9 (A)	ko04075: Plant hormone signal transduction	protein TIFY 9 [Elaeis guineensis]	TIF9_ARATH RecName: Full=Protein TIFY 9; AltName: Full=Jasmonate ZIM domain-containing protein 10; AltName: Full=Protein JASMONATE-ASSOCIATED 1; AltName: Full=Protein JAZ10;	A0A6I9RND1_ELAGV SubName: Full=protein TIFY 9 {ECO:0000313|RefSeq:XP_010929640.1};	At5g13220	GO:0005634,nucleus; GO:0042803,protein homodimerization activity; GO:0006952,defense response; GO:0031347,regulation of defense response; GO:2000022,regulation of jasmonic acid mediated signaling pathway; GO:0010112,regulation of systemic acquired resistance; GO:0009753,response to jasmonic acid; GO:0009611,response to wounding; GO:0003674,molecular_function; GO:0005488,binding; GO:0005515,protei…	PF06200.17:tify domain	Tify	TF	Tify
LOC105035639	10.2379	9.9464	9.8332	2.3789	1.5737	1.5596	286	260	287	63	37	43	-2.50685	4.71693e-30	3.90646e-28	down	NW_011552108.1	39653	43456	+	LOC105035639	--	K08695 anthocyanidin reductase [EC:1.3.1.77] | (RefSeq) anthocyanidin reductase ((2S)-flavan-3-ol-forming) (A)	ko00941: Flavonoid biosynthesis; ko01100: Metabolic pathways; ko01110: Biosynthesis of secondary metabolites	anthocyanidin reductase ((2S)-flavan-3-ol-forming) [Elaeis guineensis]	ANRCS_VITVI RecName: Full=Anthocyanidin reductase ((2S)-flavan-3-ol-forming) {ECO:0000303|Ref.1}; Short=VvANR {ECO:0000303|Ref.1}; EC=1.3.1.112 {ECO:0000269|PubMed:20030585, ECO:0000269|Ref.1};	A0A6I9QHH4_ELAGV SubName: Full=anthocyanidin reductase ((2S)-flavan-3-ol-forming) {ECO:0000313|RefSeq:XP_010909561.1};	At1g61720	GO:0033729,anthocyanidin reductase activity; GO:0050661,NADP binding; GO:0016854,racemase and epimerase activity; GO:0009813,flavonoid biosynthetic process; GO:0003674,molecular_function; GO:0003824,catalytic activity; GO:0016491,oxidoreductase activity; GO:0016627,oxidoreductase activity, acting on the CH-CH group of donors; GO:0016628,oxidoreductase activity, acting on the CH-CH group of donors…	PF01370.24:NAD dependent epimerase/dehydratase family	--	--	--
LOC105057058	11.4707	9.9053	10.113	31.4025	34.3152	26.6855	672	543	619	1744	1692	1543	1.48767	4.81696e-30	3.97453e-28	up	NC_026006.1	2552688	2555999	+	LOC105057058	--	--	--	uncharacterized protein LOC105057058 isoform X1 [Elaeis guineensis]	--	A0A6J0PR27_ELAGV SubName: Full=uncharacterized protein LOC105057058 isoform X1 {ECO:0000313|RefSeq:XP_019710277.1};	--	GO:0003352,regulation of cilium movement; GO:0003341,cilium movement; GO:0006928,movement of cell or subcellular component; GO:0007017,microtubule-based process; GO:0007018,microtubule-based movement; GO:0008150,biological_process; GO:0009987,cellular process; GO:0032879,regulation of localization; GO:0032886,regulation of microtubule-based process; GO:0050789,regulation of biological process; GO…	--	--	--	--
LOC105042452	16.3658	16.5731	15.4115	2.9237	2.2738	3.2762	248	235	244	42	29	49	-2.57159	4.93938e-30	4.0605e-28	down	NC_025996.1	390024	390777	+	LOC105042452	--	K14488 SAUR family protein | (RefSeq) auxin-induced protein 10A5-like (A)	ko04075: Plant hormone signal transduction	auxin-induced protein 10A5 [Elaeis guineensis]	SAU50_ARATH RecName: Full=Auxin-responsive protein SAUR50 {ECO:0000303|PubMed:12036261}; AltName: Full=Protein SMALL AUXIN UP-REGULATED RNA 50 {ECO:0000303|PubMed:12036261};	A0A6I9R022_ELAGV SubName: Full=auxin-induced protein 10A5 {ECO:0000313|RefSeq:XP_010917979.1};	At1g19840	GO:0005886,plasma membrane; GO:0009734,auxin-activated signaling pathway; GO:0040008,regulation of growth; GO:0009733,response to auxin; GO:0009741,response to brassinosteroid; GO:0007154,cell communication; GO:0007165,signal transduction; GO:0008150,biological_process; GO:0009719,response to endogenous stimulus; GO:0009725,response to hormone; GO:0009755,hormone-mediated signaling pathway; GO:00…	PF02519.17:Auxin responsive protein	--	--	--
LOC105033005	6.9429	8.6564	7.712	18.2721	19.172	18.0609	978	1141	1135	2440	2273	2511	1.18913	5.90764e-30	4.83862e-28	up	NW_011550992.1	243960	260700	-	LOC105033005	--	--	--	protein CELLULOSE SYNTHASE INTERACTIVE 1 [Elaeis guineensis]	CSI1_ARATH RecName: Full=Protein CELLULOSE SYNTHASE INTERACTIVE 1 {ECO:0000303|PubMed:20616083}; AltName: Full=Protein POM-POM 2 {ECO:0000303|PubMed:7743935};	A0A6I9Q9Z3_ELAGV SubName: Full=protein CELLULOSE SYNTHASE INTERACTIVE 1 {ECO:0000313|RefSeq:XP_010905921.1};	At1g77460	GO:0010330,cellulose synthase complex; GO:0055028,cortical microtubule; GO:0005737,cytoplasm; GO:0009898,cytoplasmic side of plasma membrane; GO:0005829,cytosol; GO:0005794,Golgi apparatus; GO:0036449,microtubule minus-end; GO:0005886,plasma membrane; GO:0009506,plasmodesma; GO:0008017,microtubule binding; GO:0051211,anisotropic cell growth; GO:0009901,anther dehiscence; GO:0030244,cellulose bios…	PF00514.26:Armadillo/beta-catenin-like repeat	--	--	--
LOC105039279	40.1307	42.0036	37.8733	17.4751	12.9816	15.6177	1359	1331	1340	561	370	522	-1.44424	8.60629e-30	7.02311e-28	down	NC_025994.1	47343130	47345985	+	LOC105039279	--	--	--	squamosa promoter-binding-like protein 10 [Elaeis guineensis]	SPL10_ORYSI RecName: Full=Squamosa promoter-binding-like protein 10;	A0A6I9QUU9_ELAGV SubName: Full=squamosa promoter-binding-like protein 10 {ECO:0000313|RefSeq:XP_010913682.1, ECO:0000313|RefSeq:XP_010913683.1};	At2g33810	GO:0005634,nucleus; GO:0003677,DNA binding; GO:0046872,metal ion binding; GO:0003674,molecular_function; GO:0003676,nucleic acid binding; GO:0005488,binding; GO:0097159,organic cyclic compound binding; GO:1901363,heterocyclic compound binding; GO:0043167,ion binding; GO:0043169,cation binding; GO:0005575,cellular_component; GO:0005622,intracellular anatomical structure; GO:0043226,organelle; GO:0…	PF03110.17:SBP domain	SBP	TF	SBP
LOC105040761	9.883	10.418	9.0847	29.4178	23.7027	25.0209	808	797	776	2280	1631	2019	1.34764	9.03201e-30	7.34362e-28	up	NC_025995.1	12440803	12447303	-	LOC105040761	--	--	--	BAG family molecular chaperone regulator 6 [Elaeis guineensis]	BAG6_ARATH RecName: Full=BAG family molecular chaperone regulator 6 {ECO:0000303|Ref.3}; AltName: Full=Bcl-2-associated athanogene 6 {ECO:0000303|Ref.3}; AltName: Full=CaM-binding protein 1 {ECO:0000303|PubMed:16003391}; Contains: RecName: Full=Cleaved BAG6 {ECO:0000303|PubMed:26739014};	A0A6I9QV92_ELAGV SubName: Full=BAG family molecular chaperone regulator 6 {ECO:0000313|RefSeq:XP_010915740.1};	At2g46240	GO:0009506,plasmodesma; GO:0005516,calmodulin binding; GO:0051087,chaperone binding; GO:0006914,autophagy; GO:0050832,defense response to fungus; GO:0012502,induction of programmed cell death; GO:0010508,positive regulation of autophagy; GO:0006457,protein folding; GO:0009408,response to heat; GO:0010228,vegetative to reproductive phase transition of meristem; GO:0003674,molecular_function; GO:00…	PF02179.19:BAG domain	--	--	--
LOC105056759	20.1794	26.686	25.4878	3.6936	5.1455	3.4543	219	271	289	38	47	37	-2.62762	9.42958e-30	7.63899e-28	down	NC_026005.1	24673807	24674346	-	LOC105056759	--	K09286 EREBP-like factor | (RefSeq) LOW QUALITY PROTEIN: ethylene-responsive transcription factor TINY (A)	--	ethylene-responsive transcription factor ERF018 [Elaeis guineensis]	ERF18_ARATH RecName: Full=Ethylene-responsive transcription factor ERF018;	A0A6I9S5E8_ELAGV SubName: Full=ethylene-responsive transcription factor ERF018 {ECO:0000313|RefSeq:XP_010937364.1};	At1g74930	GO:0005634,nucleus; GO:0003700,DNA-binding transcription factor activity; GO:0000976,transcription regulatory region sequence-specific DNA binding; GO:0051301,cell division; GO:0002213,defense response to insect; GO:0009873,ethylene-activated signaling pathway; GO:0010087,phloem or xylem histogenesis; GO:0009611,response to wounding; GO:0003674,molecular_function; GO:0140110,transcription regulat…	PF00847.23:AP2 domain	--	--	--
LOC105034737	744.516	656.419	679.328	331.06	244.961	278.421	12509	10320	11925	5273	3464	4617	-1.34934	1.0013e-29	8.08221e-28	down	NW_011551296.1	50055	50890	-	LOC105034737	--	--	--	uncharacterized protein LOC105034737 [Elaeis guineensis]	BSP_BOSSE RecName: Full=Basic secretory protease {ECO:0000303|PubMed:22773449}; EC=3.4.24.- {ECO:0000269|PubMed:22773449}; AltName: Full=Boswellia basic secretory protease {ECO:0000303|PubMed:22773449}; Short=BBSP {ECO:0000303|PubMed:22773449}; Flags: Fragments;	A0A6I9QGT2_ELAGV SubName: Full=uncharacterized protein LOC105034737 {ECO:0000313|RefSeq:XP_010908301.1};	At2g15220	GO:0046872,metal ion binding; GO:0008237,metallopeptidase activity; GO:0006508,proteolysis; GO:0003674,molecular_function; GO:0005488,binding; GO:0043167,ion binding; GO:0043169,cation binding; GO:0003824,catalytic activity; GO:0008233,peptidase activity; GO:0016787,hydrolase activity; GO:0140096,catalytic activity, acting on a protein; GO:0006807,nitrogen compound metabolic process; GO:0008150,b…	PF04450.15:Peptidase of plants and bacteria	--	--	--
LOC105046985	49.5691	43.2525	39.4044	18.8732	14.5671	16.2194	2632	2149	2186	950	651	850	-1.47873	1.07099e-29	8.61357e-28	down	NC_025998.1	25933401	25939391	+	LOC105046985	--	K13430 serine/threonine-protein kinase PBS1 [EC:2.7.11.1] | (RefSeq) serine/threonine-protein kinase PBS1 (A)	ko04626: Plant-pathogen interaction	receptor-like serine/threonine-protein kinase SD1-8 isoform X1 [Elaeis guineensis]	SD18_ARATH RecName: Full=Receptor-like serine/threonine-protein kinase SD1-8; EC=2.7.11.1; AltName: Full=Arabidopsis thaliana receptor kinase 3; AltName: Full=S-domain-1 (SD1) receptor kinase 8; Short=SD1-8; Flags: Precursor;	A0A6J0PLG9_ELAGV RecName: Full=Receptor-like serine/threonine-protein kinase {ECO:0000256|PIRNR:PIRNR000641}; EC=2.7.11.1 {ECO:0000256|PIRNR:PIRNR000641};	At4g21380	GO:0016021,integral component of membrane; GO:0005886,plasma membrane; GO:0009506,plasmodesma; GO:0005773,vacuole; GO:0005524,ATP binding; GO:0030246,carbohydrate binding; GO:0106310,protein serine kinase activity; GO:0004674,protein serine/threonine kinase activity; GO:0004675,transmembrane receptor protein serine/threonine kinase activity; GO:0031625,ubiquitin protein ligase binding; GO:0006468…	PF07714.20:Protein tyrosine and serine/threonine kinase	--	--	--
LOC105061294	4.183	5.194	4.8702	10.4983	12.5303	11.7897	1155	1342	1405	2748	2912	3213	1.22576	1.14279e-29	9.15792e-28	up	NW_011550923.1	11631	158477	+	LOC105061294	--	K19525 vacuolar protein sorting-associated protein 13A/C | (RefSeq) uncharacterized protein LOC105061294 isoform X1 (A)	--	uncharacterized protein LOC105061294 [Elaeis guineensis]	--	A0A8N4EPY7_ELAGV SubName: Full=uncharacterized protein LOC105061294 {ECO:0000313|RefSeq:XP_029116588.1};	At1g48090	--	PF16908.8:Vacuolar sorting-associated protein 13, N-terminal	--	--	--
LOC105041053	7.0005	8.5172	8.1779	1.4012	1.1943	1.1276	195	222	238	37	28	31	-2.73264	1.50379e-29	1.20076e-27	down	NC_025995.1	17672338	17689399	+	LOC105041053	--	K13081 leucoanthocyanidin reductase [EC:1.17.1.3] | (RefSeq) leucoanthocyanidin reductase (A)	ko00941: Flavonoid biosynthesis; ko01110: Biosynthesis of secondary metabolites	leucoanthocyanidin reductase [Elaeis guineensis]	LAR_DESUN RecName: Full=Leucoanthocyanidin reductase; Short=Leucocyanidin reductase; EC=1.17.1.3;	A0A6I9QW98_ELAGV SubName: Full=leucoanthocyanidin reductase {ECO:0000313|RefSeq:XP_010916146.1};	At1g75280	GO:0033788,leucoanthocyanidin reductase activity; GO:0009807,lignan biosynthetic process; GO:0010023,proanthocyanidin biosynthetic process; GO:0003674,molecular_function; GO:0003824,catalytic activity; GO:0016491,oxidoreductase activity; GO:0016725,oxidoreductase activity, acting on CH or CH2 groups; GO:0016726,oxidoreductase activity, acting on CH or CH2 groups, NAD or NADP as acceptor; GO:00067…	PF05368.16:NmrA-like family	--	--	--
LOC105044907	59.4206	62.6968	57.5943	119.47	134.973	127.71	3628	3582	3674	6915	6936	7696	1.02349	1.77834e-29	1.41493e-27	up	NC_025993.1	24837412	24865346	-	LOC105044907	--	K21989 calcium permeable stress-gated cation channel | (RefSeq) calcium permeable stress-gated cation channel 1 isoform X1 (A)	--	calcium permeable stress-gated cation channel 1 isoform X1 [Elaeis guineensis]	CSC1_ARATH RecName: Full=Calcium permeable stress-gated cation channel 1 {ECO:0000303|PubMed:24503647}; Short=AtCSC1 {ECO:0000303|PubMed:24503647}; AltName: Full=Hyperosmolality-gated Ca2+ permeable channel 1.2 {ECO:0000303|PubMed:25162526}; Short=AtOSCA1.2 {ECO:0000303|PubMed:25162526};	A0A6I9R6M3_ELAGV SubName: Full=calcium permeable stress-gated cation channel 1 isoform X1 {ECO:0000313|RefSeq:XP_010921296.1, ECO:0000313|RefSeq:XP_029122394.1};	At4g04340	GO:0016021,integral component of membrane; GO:0005886,plasma membrane; GO:0005227,calcium activated cation channel activity; GO:0042802,identical protein binding; GO:0008381,mechanosensitive ion channel activity; GO:0006812,cation transport; GO:0003674,molecular_function; GO:0005215,transporter activity; GO:0005216,ion channel activity; GO:0005261,cation channel activity; GO:0008324,cation transm…	PF02714.18:Calcium-dependent channel, 7TM region, putative phosphate	--	--	--
LOC105036972	4.8566	3.8192	3.8591	16.5292	18.182	22.4215	106	78	88	342	334	483	2.11868	1.91996e-29	1.52216e-27	up	NW_011562719.1	7	2384	-	LOC105036972	--	--	--	--	--	--	--	--	--	--	--	--
novel.1984	22.547	25.4824	26.0827	8.1704	9.1063	8.8748	556	588	672	191	189	216	-1.56806	2.22523e-29	1.75793e-27	down	NC_026005.1	4777719	4783666	+	--	--	--	--	hypothetical protein [Elaeis guineensis]	PI21_ORYSI RecName: Full=Protein PYRICULARIA ORYZAE RESISTANCE 21 {ECO:0000303|PubMed:19696351}; Short=Pi21 {ECO:0000303|PubMed:19696351};	A0A060ILM6_ELAGV SubName: Full=Uncharacterized protein {ECO:0000313|EMBL:AIC33064.1};	--	GO:0046872,metal ion binding; GO:0050832,defense response to fungus; GO:1900150,regulation of defense response to fungus; GO:0003674,molecular_function; GO:0005488,binding; GO:0043167,ion binding; GO:0043169,cation binding; GO:0006950,response to stress; GO:0006952,defense response; GO:0008150,biological_process; GO:0009605,response to external stimulus; GO:0009607,response to biotic stimulus; GO…	--	--	--	--
LOC105038625	46.4862	43.9016	41.7907	17.2173	11.4146	10.9549	1350	1193	1268	474	279	314	-1.80173	2.28021e-29	1.795e-27	down	NC_025994.1	29837569	29839013	-	LOC105038625	--	K13448 calcium-binding protein CML | (RefSeq) calmodulin-like protein 3 (A)	ko04626: Plant-pathogen interaction	calmodulin-like protein 3 [Elaeis guineensis]	CML3_ARATH RecName: Full=Calmodulin-like protein 3;	A0A6I9QP73_ELAGV SubName: Full=calmodulin-like protein 3 {ECO:0000313|RefSeq:XP_010912790.3};	At3g07490	GO:0005777,peroxisome; GO:0005509,calcium ion binding; GO:0003674,molecular_function; GO:0005488,binding; GO:0043167,ion binding; GO:0043169,cation binding; GO:0046872,metal ion binding; GO:0005575,cellular_component; GO:0005622,intracellular anatomical structure; GO:0005737,cytoplasm; GO:0042579,microbody; GO:0043226,organelle; GO:0043227,membrane-bounded organelle; GO:0043229,intracellular orga…	PF00036.35:EF hand	--	--	--
LOC105044130	328.994	317.248	310.237	169.285	142.839	145.912	14824	13376	14605	7231	5417	6489	-1.12689	2.58073e-29	2.02442e-27	down	NC_025996.1	53134821	53139169	+	LOC105044130	--	--	--	uncharacterized protein LOC105044130 [Elaeis guineensis]	--	A0A6I9R435_ELAGV SubName: Full=uncharacterized protein LOC105044130 {ECO:0000313|RefSeq:XP_010920227.1};	At1g64720	GO:0016021,integral component of membrane; GO:0008289,lipid binding; GO:0003674,molecular_function; GO:0005488,binding; GO:0005575,cellular_component; GO:0016020,membrane; GO:0031224,intrinsic component of membrane; GO:0110165,cellular anatomical entity	--	--	--	--
novel.1107	131.687	128.543	141.568	56.7536	34.8234	45.7175	2898	2647	3255	1184	645	993	-1.61269	4.41215e-29	3.44891e-27	down	NC_025997.1	43463857	43464951	.	--	--	--	--	hypothetical protein COCNU_04G004400 [Cocos nucifera]	--	A0A8K0N0E5_COCNU SubName: Full=Uncharacterized protein {ECO:0000313|EMBL:KAG1338134.1};	--	--	--	--	--	--
LOC105035055	12.4839	11.0162	10.549	2.5962	2.8394	2.4213	350	289	309	69	67	67	-2.18491	4.81311e-29	3.74918e-27	down	NW_011551454.1	92088	93482	+	LOC105035055	--	K09286 EREBP-like factor | (RefSeq) ethylene-responsive transcription factor 3-like (A)	--	ethylene-responsive transcription factor 12 [Elaeis guineensis]	ERF81_ARATH RecName: Full=Ethylene-responsive transcription factor 12; Short=AtERF12; AltName: Full=Ethylene-responsive element-binding factor 12; Short=EREBP-12;	A0A6I9QHZ3_ELAGV SubName: Full=ethylene-responsive transcription factor 12 {ECO:0000313|RefSeq:XP_010908748.1};	At1g28360	GO:0005634,nucleus; GO:0003677,DNA binding; GO:0003700,DNA-binding transcription factor activity; GO:0006952,defense response; GO:0009873,ethylene-activated signaling pathway; GO:0003674,molecular_function; GO:0003676,nucleic acid binding; GO:0005488,binding; GO:0097159,organic cyclic compound binding; GO:1901363,heterocyclic compound binding; GO:0140110,transcription regulator activity; GO:00069…	PF00847.23:AP2 domain	AP2/ERF-ERF	TF	AP2/ERF->AP2/ERF-ERF
LOC105052675	82.876	63.5949	71.9181	28.5076	25.4355	27.9718	1564	1123	1418	510	404	521	-1.48257	4.99517e-29	3.87744e-27	down	NC_026002.1	14410684	14414916	+	LOC105052675	--	K03809 NAD(P)H dehydrogenase (quinone) [EC:1.6.5.2] | (RefSeq) probable NAD(P)H dehydrogenase (quinone) FQR1-like 1 (A)	ko00130: Ubiquinone and other terpenoid-quinone biosynthesis; ko01100: Metabolic pathways; ko01110: Biosynthesis of secondary metabolites; ko01240: Biosynthesis of cofactors	probable NAD(P)H dehydrogenase (quinone) FQR1-like 1 [Elaeis guineensis]	FQRL1_ARATH RecName: Full=Probable NAD(P)H dehydrogenase (quinone) FQR1-like 1 {ECO:0000305}; EC=1.6.5.2 {ECO:0000250|UniProtKB:Q9LSQ5};	A0A6I9RSQ3_ELAGV RecName: Full=NAD(P)H dehydrogenase (quinone) {ECO:0000256|ARBA:ARBA00012648}; EC=1.6.5.2 {ECO:0000256|ARBA:ARBA00012648};	At5g54500	GO:0005829,cytosol; GO:0005886,plasma membrane; GO:0009506,plasmodesma; GO:0010181,FMN binding; GO:0050136,NADH dehydrogenase (quinone) activity; GO:0008753,NADPH dehydrogenase (quinone) activity; GO:0000166,nucleotide binding; GO:0003674,molecular_function; GO:0005488,binding; GO:0032553,ribonucleotide binding; GO:0036094,small molecule binding; GO:0043167,ion binding; GO:0043168,anion binding; …	PF03358.18:NADPH-dependent FMN reductase	--	--	--
LOC105045379	252.55	199.556	224.414	89.3353	91.9477	69.8166	4497	3325	4175	1508	1378	1227	-1.49565	5.41514e-29	4.18884e-27	down	NC_025997.1	28695672	28696557	-	LOC105045379	--	K24345 calcium-binding protein KIC and related proteins | (RefSeq) calcium-binding protein KIC-like (A)	--	calcium-binding protein KIC [Elaeis guineensis]	KIC_ARATH RecName: Full=Calcium-binding protein KIC {ECO:0000303|PubMed:14688294}; AltName: Full=KCBP-interacting calcium-binding protein {ECO:0000303|PubMed:14688294};	A0A6I9R7B2_ELAGV SubName: Full=calcium-binding protein KIC {ECO:0000313|RefSeq:XP_010921941.1};	At2g46600	GO:0005509,calcium ion binding; GO:0010091,trichome branching; GO:0003674,molecular_function; GO:0005488,binding; GO:0043167,ion binding; GO:0043169,cation binding; GO:0046872,metal ion binding; GO:0000902,cell morphogenesis; GO:0000904,cell morphogenesis involved in differentiation; GO:0008150,biological_process; GO:0009653,anatomical structure morphogenesis; GO:0009888,tissue development; GO:00…	PF13833.9:EF-hand domain pair	--	--	--
novel.2943	125.792	68.4001	100.097	7.4585	10.2815	6.6826	2384	1213	1982	134	164	125	-3.66206	5.52385e-29	4.25814e-27	down	NW_011551763.1	105856	161033	-	--	--	--	--	uncharacterized protein LOC123208026 [Mangifera indica]	--	A0A8J5KA18_ZINOF RecName: Full=Integrase catalytic domain-containing protein {ECO:0000259|PROSITE:PS50994};	At1g35370_2	--	PF17921.4:Integrase zinc binding domain	--	--	--
novel.3005	1356.31	851.696	1118.02	104.092	139.981	84.7094	22679	13326	19532	1650	1970	1398	-3.40574	6.11994e-29	4.68523e-27	down	NW_011552495.1	40519	104531	-	--	--	--	--	LOW QUALITY PROTEIN: uncharacterized protein LOC105036288 [Elaeis guineensis]	RRPO_OENBE RecName: Full=RNA-directed DNA polymerase homolog; EC=2.7.7.48; AltName: Full=Reverse transcriptase homolog;	A0A6I9QL46_ELAGV SubName: Full=LOW QUALITY PROTEIN: uncharacterized protein LOC105036288 {ECO:0000313|RefSeq:XP_010910353.3};	At3g11970_2	GO:0005739,mitochondrion; GO:0003968,RNA-directed 5'-3' RNA polymerase activity; GO:0003964,RNA-directed DNA polymerase activity; GO:0003674,molecular_function; GO:0003824,catalytic activity; GO:0016740,transferase activity; GO:0016772,transferase activity, transferring phosphorus-containing groups; GO:0016779,nucleotidyltransferase activity; GO:0034062,5'-3' RNA polymerase activity; GO:0097747,R…	PF17919.4:RNase H-like domain found in reverse transcriptase	--	--	--
LOC105051370	55.9896	50.4869	49.5646	125.885	129.121	111.972	4474	3775	4138	9536	8684	8831	1.16854	6.46794e-29	4.93468e-27	up	NC_026001.1	21481591	21493821	+	LOC105051370	--	K22184 bromodomain-containing protein 9 | (RefSeq) uncharacterized protein LOC105051077 isoform X1 (A)	--	transcription factor GTE9 isoform X1 [Elaeis guineensis]	GTE10_ARATH RecName: Full=Transcription factor GTE10; AltName: Full=Bromodomain-containing protein GTE10; AltName: Full=Nuclear protein X1; AltName: Full=Protein GLOBAL TRANSCRIPTION FACTOR GROUP E10;	A0A6I9RXT4_ELAGV SubName: Full=transcription factor GTE9 isoform X1 {ECO:0000313|RefSeq:XP_010930065.1, ECO:0000313|RefSeq:XP_010930067.1};	At3g27260	GO:0005634,nucleus; GO:0009738,abscisic acid-activated signaling pathway; GO:0051365,cellular response to potassium ion starvation; GO:0045892,negative regulation of transcription, DNA-templated; GO:0009737,response to abscisic acid; GO:0009409,response to cold; GO:0009651,response to salt stress; GO:0007154,cell communication; GO:0007165,signal transduction; GO:0008150,biological_process; GO:000…	PF00439.28:Bromodomain	--	--	--
LOC105056399	24.5606	21.2496	22.5636	8.2557	8.1647	6.8336	772	625	741	246	216	212	-1.62305	6.76004e-29	5.13994e-27	down	NC_026005.1	18522956	18524519	+	LOC105056399	--	K09561 STIP1 homology and U-box containing protein 1 [EC:2.3.2.27] | (RefSeq) E3 ubiquitin-protein ligase CHIP isoform X1 (A)	ko04120: Ubiquitin mediated proteolysis; ko04141: Protein processing in endoplasmic reticulum	U-box domain-containing protein 21 [Elaeis guineensis]	PUB21_ARATH RecName: Full=U-box domain-containing protein 21; EC=2.3.2.27; AltName: Full=Plant U-box protein 21; AltName: Full=RING-type E3 ubiquitin transferase PUB21 {ECO:0000305};	A0A6I9SBY4_ELAGV RecName: Full=RING-type E3 ubiquitin transferase {ECO:0000256|ARBA:ARBA00012483}; EC=2.3.2.27 {ECO:0000256|ARBA:ARBA00012483};	At5g37490	GO:0061630,ubiquitin protein ligase activity; GO:0003674,molecular_function; GO:0003824,catalytic activity; GO:0004842,ubiquitin-protein transferase activity; GO:0016740,transferase activity; GO:0019787,ubiquitin-like protein transferase activity; GO:0061659,ubiquitin-like protein ligase activity; GO:0140096,catalytic activity, acting on a protein	PF04564.18:U-box domain	--	--	--
LOC105054100	68.7331	55.3067	50.8748	20.3581	20.24	17.1505	1275	960	986	358	316	314	-1.66644	7.74181e-29	5.8664e-27	down	NC_026003.1	20052372	20053294	+	LOC105054100	--	K24345 calcium-binding protein KIC and related proteins | (RefSeq) calcium-binding protein KIC-like (A)	--	calcium-binding protein KIC [Elaeis guineensis]	KIC_ARATH RecName: Full=Calcium-binding protein KIC {ECO:0000303|PubMed:14688294}; AltName: Full=KCBP-interacting calcium-binding protein {ECO:0000303|PubMed:14688294};	A0A6I9S5P8_ELAGV SubName: Full=calcium-binding protein KIC {ECO:0000313|RefSeq:XP_010933825.1};	At2g46600	GO:0005509,calcium ion binding; GO:0010091,trichome branching; GO:0003674,molecular_function; GO:0005488,binding; GO:0043167,ion binding; GO:0043169,cation binding; GO:0046872,metal ion binding; GO:0000902,cell morphogenesis; GO:0000904,cell morphogenesis involved in differentiation; GO:0008150,biological_process; GO:0009653,anatomical structure morphogenesis; GO:0009888,tissue development; GO:00…	PF13833.9:EF-hand domain pair	--	--	--
LOC105035539	17.1486	24.3056	20.5009	52.3478	56.562	62.8577	518	687	647	1499	1438	1874	1.40853	8.41244e-29	6.35296e-27	up	NW_011551930.1	156888	158390	+	LOC105035539	--	K13415 protein brassinosteroid insensitive 1 [EC:2.7.10.1 2.7.11.1] | (RefSeq) systemin receptor SR160-like (A)	ko04075: Plant hormone signal transduction	MDIS1-interacting receptor like kinase 2-like, partial [Elaeis guineensis]	MIK2_ARATH RecName: Full=MDIS1-interacting receptor like kinase 2 {ECO:0000303|PubMed:26863186}; Short=AtMIK2 {ECO:0000303|PubMed:26863186}; AltName: Full=Probable LRR receptor-like serine/threonine-protein kinase At4g08850; EC=2.7.11.1 {ECO:0000305}; Flags: Precursor;	A0A6I9QJ98_ELAGV SubName: Full=MDIS1-interacting receptor like kinase 2-like {ECO:0000313|RefSeq:XP_010909428.2};	At4g08850	GO:0016021,integral component of membrane; GO:0005886,plasma membrane; GO:0009506,plasmodesma; GO:0090406,pollen tube; GO:0005524,ATP binding; GO:0106310,protein serine kinase activity; GO:0004674,protein serine/threonine kinase activity; GO:0009755,hormone-mediated signaling pathway; GO:0010183,pollen tube guidance; GO:0006468,protein phosphorylation; GO:0000166,nucleotide binding; GO:0003674,mo…	PF13855.9:Leucine rich repeat	--	--	--
LOC105054851	32.2648	33.7109	31.1057	12.6753	15.8178	13.3244	1791	1751	1804	667	739	730	-1.28091	9.7333e-29	7.32563e-27	down	NC_026004.1	12675664	12679793	+	LOC105054851	--	K13436 pto-interacting protein 1 [EC:2.7.11.1] | (RefSeq) PTI1-like tyrosine-protein kinase 1 (A)	ko04626: Plant-pathogen interaction	LOW QUALITY PROTEIN: wall-associated receptor kinase 2-like [Elaeis guineensis]	WAK2_ARATH RecName: Full=Wall-associated receptor kinase 2; EC=2.7.11.-; Flags: Precursor;	A0A6I9RYU4_ELAGV SubName: Full=LOW QUALITY PROTEIN: wall-associated receptor kinase 2-like {ECO:0000313|RefSeq:XP_010934769.3};	At1g21270	GO:0016021,integral component of membrane; GO:0005634,nucleus; GO:0005886,plasma membrane; GO:0005524,ATP binding; GO:0005509,calcium ion binding; GO:0030247,polysaccharide binding; GO:0106310,protein serine kinase activity; GO:0004674,protein serine/threonine kinase activity; GO:0007166,cell surface receptor signaling pathway; GO:0009992,cellular water homeostasis; GO:0009311,oligosaccharide met…	PF00069.28:Protein kinase domain	--	--	--
LOC105045551	110.52	102.727	103.685	47.4808	42.7588	35.8285	2119	1843	2077	863	690	678	-1.3942	1.03399e-28	7.75595e-27	down	NC_025997.1	36752060	36753013	+	LOC105045551	--	K13448 calcium-binding protein CML | (RefSeq) probable calcium-binding protein CML36 (A)	ko04626: Plant-pathogen interaction	probable calcium-binding protein CML36 [Elaeis guineensis]	CML35_ARATH RecName: Full=Probable calcium-binding protein CML35; AltName: Full=Calmodulin-like protein 1; AltName: Full=Calmodulin-like protein 35;	A0A6I9R889_ELAGV SubName: Full=probable calcium-binding protein CML36 {ECO:0000313|RefSeq:XP_010922185.1};	At2g41410	GO:0005829,cytosol; GO:0005509,calcium ion binding; GO:0003674,molecular_function; GO:0005488,binding; GO:0043167,ion binding; GO:0043169,cation binding; GO:0046872,metal ion binding; GO:0005575,cellular_component; GO:0005622,intracellular anatomical structure; GO:0005737,cytoplasm; GO:0110165,cellular anatomical entity	PF00036.35:EF hand	--	--	--
LOC105052269	46.3829	56.0822	47.4924	18.0528	9.4099	13.5715	1347	1524	1441	497	230	389	-1.92966	1.06332e-28	7.94918e-27	down	NC_026002.1	5938661	5941185	+	LOC105052269	--	K00430 peroxidase [EC:1.11.1.7] | (RefSeq) peroxidase 4 (A)	ko00940: Phenylpropanoid biosynthesis; ko01100: Metabolic pathways; ko01110: Biosynthesis of secondary metabolites	peroxidase 4 [Elaeis guineensis]	PER4_VITVI RecName: Full=Peroxidase 4 {ECO:0000250|UniProtKB:Q42578}; EC=1.11.1.7; Flags: Precursor;	A0A6I9RRN4_ELAGV RecName: Full=Peroxidase {ECO:0000256|RuleBase:RU362060}; EC=1.11.1.7 {ECO:0000256|RuleBase:RU362060};	At5g05340	GO:0005576,extracellular region; GO:0020037,heme binding; GO:0046872,metal ion binding; GO:0004601,peroxidase activity; GO:0042744,hydrogen peroxide catabolic process; GO:0006979,response to oxidative stress; GO:0003674,molecular_function; GO:0005488,binding; GO:0046906,tetrapyrrole binding; GO:0097159,organic cyclic compound binding; GO:1901363,heterocyclic compound binding; GO:0043167,ion bindi…	PF00141.26:Peroxidase	--	--	--
LOC105053083	1.4091	1.1713	1.9182	9.1498	12.0544	8.1855	45	35	64	277	324	258	2.63712	1.07961e-28	8.04396e-27	up	NC_026002.1	23394173	23397214	-	LOC105053083	--	K13430 serine/threonine-protein kinase PBS1 [EC:2.7.11.1] | (RefSeq) serine/threonine-protein kinase PBS1 (A)	ko04626: Plant-pathogen interaction	serine/threonine-protein kinase RIPK [Elaeis guineensis]	RIPK_ARATH RecName: Full=Serine/threonine-protein kinase RIPK {ECO:0000305}; EC=2.7.11.1 {ECO:0000305|PubMed:21320696}; AltName: Full=ACIK1A/PBL14; AltName: Full=ACRE protein ortholog 264A {ECO:0000305}; Short=AtACRE264a {ECO:0000303|PubMed:15181213}; AltName: Full=PBS1-like protein 14 {ECO:0000303|PubMed:20413097}; AltName: Full=RPM1-induced protein kinase {ECO:0000303|PubMed:21320696};	A0A6I9RTP1_ELAGV SubName: Full=serine/threonine-protein kinase RIPK {ECO:0000313|RefSeq:XP_010932408.1};	At2g05940	GO:0005886,plasma membrane; GO:0005524,ATP binding; GO:0106310,protein serine kinase activity; GO:0004674,protein serine/threonine kinase activity; GO:0042742,defense response to bacterium; GO:0006468,protein phosphorylation; GO:0000166,nucleotide binding; GO:0003674,molecular_function; GO:0005488,binding; GO:0017076,purine nucleotide binding; GO:0030554,adenyl nucleotide binding; GO:0032553,ribo…	PF07714.20:Protein tyrosine and serine/threonine kinase	--	--	--
LOC105054633	1105.29	1010.38	1043.8	533.153	405.585	444.959	20703	17709	20427	9467	6394	8226	-1.25622	1.19292e-28	8.85861e-27	down	NC_026004.1	5239031	5240285	+	LOC105054633	--	--	--	heavy metal-associated isoprenylated plant protein 39 [Elaeis guineensis]	HIP39_ARATH RecName: Full=Heavy metal-associated isoprenylated plant protein 39 {ECO:0000303|PubMed:21072340, ECO:0000303|PubMed:23368984}; Short=AtHIP39 {ECO:0000303|PubMed:21072340, ECO:0000303|PubMed:23368984}; Flags: Precursor;	A0A6I9RY83_ELAGV SubName: Full=heavy metal-associated isoprenylated plant protein 39 {ECO:0000313|RefSeq:XP_010934499.1};	At1g01490	GO:0046872,metal ion binding; GO:0003674,molecular_function; GO:0005488,binding; GO:0043167,ion binding; GO:0043169,cation binding	PF00403.29:Heavy-metal-associated domain	--	--	--
novel.1720	5.9391	6.4956	5.1141	17.0977	16.4022	17.0058	299	306	269	816	695	845	1.46177	1.55779e-28	1.15297e-26	up	NC_026002.1	22298349	22300853	.	--	--	--	--	--	--	--	--	--	--	--	--	--
novel.3711	1.6396	1.8284	0.7505	20.5288	22.4448	11.2672	23	24	11	273	265	156	3.63279	1.63436e-28	1.20563e-26	up	NW_011574450.1	1465	2162	.	--	--	--	--	hypothetical protein [Cocos nucifera]	--	A0A6I9QA97_ELAGV SubName: Full=uncharacterized protein LOC105032724 {ECO:0000313|RefSeq:XP_010905551.1};	At4g10270	--	PF12609.11:Wound-induced protein	--	--	--
LOC105034170	43.5098	42.1764	45.0882	20.9185	17.2982	18.566	1560	1415	1689	711	522	657	-1.26787	1.72084e-28	1.26524e-26	down	NW_011551122.1	464096	471085	-	LOC105034170	--	K15285 solute carrier family 35, member E3 | (RefSeq) UDP-galactose transporter 1-like (A)	--	probable sugar phosphate/phosphate translocator At3g11320 [Elaeis guineensis]	PT311_ARATH RecName: Full=Probable sugar phosphate/phosphate translocator At3g11320;	A0A6I9QE01_ELAGV SubName: Full=probable sugar phosphate/phosphate translocator At3g11320 {ECO:0000313|RefSeq:XP_010907522.1};	At5g05820	GO:0005783,endoplasmic reticulum; GO:0005794,Golgi apparatus; GO:0016021,integral component of membrane; GO:0015297,antiporter activity; GO:0008643,carbohydrate transport; GO:0003674,molecular_function; GO:0005215,transporter activity; GO:0015291,secondary active transmembrane transporter activity; GO:0022804,active transmembrane transporter activity; GO:0022857,transmembrane transporter activity…	PF03151.19:Triose-phosphate Transporter family	--	--	--
LOC105036974	24.7498	23.465	22.2904	7.0709	4.3395	7.3139	576	511	542	156	85	168	-1.9745	1.80264e-28	1.32103e-26	down	NW_011562743.1	1107	2264	-	LOC105036974	--	K00430 peroxidase [EC:1.11.1.7] | (RefSeq) cationic peroxidase SPC4-like (A)	ko00940: Phenylpropanoid biosynthesis; ko01100: Metabolic pathways; ko01110: Biosynthesis of secondary metabolites	cationic peroxidase SPC4 [Elaeis guineensis]	PER12_ARATH RecName: Full=Peroxidase 12; Short=Atperox P12; EC=1.11.1.7; AltName: Full=ATP4a; AltName: Full=PRXR6; Flags: Precursor;	A0A6I9RQV5_ELAGV RecName: Full=Peroxidase {ECO:0000256|RuleBase:RU362060}; EC=1.11.1.7 {ECO:0000256|RuleBase:RU362060};	At1g71695	GO:0005576,extracellular region; GO:0005739,mitochondrion; GO:0009505,plant-type cell wall; GO:0000325,plant-type vacuole; GO:0009506,plasmodesma; GO:0020037,heme binding; GO:0046872,metal ion binding; GO:0004601,peroxidase activity; GO:0042744,hydrogen peroxide catabolic process; GO:0006979,response to oxidative stress; GO:0003674,molecular_function; GO:0005488,binding; GO:0046906,tetrapyrrole b…	PF00141.26:Peroxidase	--	--	--
LOC105055585	20.4689	21.0501	22.4052	7.0939	4.7155	3.9467	557	536	637	183	108	106	-2.08147	1.87756e-28	1.37142e-26	down	NC_026004.1	25178858	25180211	-	LOC105055585	--	K19038 E3 ubiquitin-protein ligase ATL41 [EC:2.3.2.27] | (RefSeq) RING-H2 finger protein ATL32-like (A)	--	RING-H2 finger protein ATL16 [Elaeis guineensis]	ATL16_ARATH RecName: Full=RING-H2 finger protein ATL16; EC=2.3.2.27 {ECO:0000305}; AltName: Full=RING-type E3 ubiquitin transferase ATL16 {ECO:0000305};	A0A6I9S0W9_ELAGV SubName: Full=RING-H2 finger protein ATL16 {ECO:0000313|RefSeq:XP_010935748.1};	At5g43420	GO:0016021,integral component of membrane; GO:0046872,metal ion binding; GO:0016740,transferase activity; GO:0016567,protein ubiquitination; GO:0003674,molecular_function; GO:0005488,binding; GO:0043167,ion binding; GO:0043169,cation binding; GO:0003824,catalytic activity; GO:0006464,cellular protein modification process; GO:0006807,nitrogen compound metabolic process; GO:0008150,biological_proce…	PF13639.9:Ring finger domain	--	--	--
LOC105060228	41.8722	32.4463	34.2927	13.9643	12.5828	11.0508	1455	1055	1245	460	368	379	-1.59742	2.24166e-28	1.63202e-26	down	NW_011550907.1	2129903	2131631	-	LOC105060228	--	--	--	uncharacterized protein LOC105060228 [Elaeis guineensis]	--	A0A6I9SFK2_ELAGV SubName: Full=uncharacterized protein LOC105060228 {ECO:0000313|RefSeq:XP_010942142.1};	At5g11000	--	PF05910.15:Plant protein of unknown function (DUF868)	--	--	--
LOC105041586	194.92	210.272	197.756	377.55	446.831	437.531	17503	17668	18553	32139	33770	38777	1.00019	2.60917e-28	1.89339e-26	up	NC_025993.1	2281696	2289676	-	LOC105041586	--	K10144 RING finger and CHY zinc finger domain-containing protein 1 [EC:2.3.2.27] | (RefSeq) E3 ubiquitin-protein ligase MIEL1 (A)	ko04120: Ubiquitin mediated proteolysis	probable E3 ubiquitin-protein ligase RZFP34 [Elaeis guineensis]	ZFP34_ORYSJ RecName: Full=Probable E3 ubiquitin-protein ligase RZFP34 {ECO:0000305}; EC=2.3.2.27 {ECO:0000305}; AltName: Full=OsRFP1 {ECO:0000303|Ref.1}; AltName: Full=RING zinc-finger protein 34 {ECO:0000303|PubMed:25002225}; Short=OsRZFP34 {ECO:0000303|PubMed:25002225};	A0A6I9QY24_ELAGV SubName: Full=probable E3 ubiquitin-protein ligase RZFP34 {ECO:0000313|RefSeq:XP_010917209.1, ECO:0000313|RefSeq:XP_010917902.1};	At5g25560	GO:0005634,nucleus; GO:0061630,ubiquitin protein ligase activity; GO:0008270,zinc ion binding; GO:0016567,protein ubiquitination; GO:0006511,ubiquitin-dependent protein catabolic process; GO:0003674,molecular_function; GO:0003824,catalytic activity; GO:0004842,ubiquitin-protein transferase activity; GO:0016740,transferase activity; GO:0019787,ubiquitin-like protein transferase activity; GO:006165…	PF14599.9:Zinc-ribbon	--	--	--
LOC105040799	4.0741	4.0891	3.9046	8.8284	11.4165	10.9312	756	710	757	1553	1783	2002	1.30263	2.67052e-28	1.93162e-26	up	NC_025995.1	12991560	13021255	+	LOC105040799	--	K02349 DNA polymerase theta [EC:2.7.7.7] | (RefSeq) helicase and polymerase-containing protein TEBICHI isoform X1 (A)	--	helicase and polymerase-containing protein TEBICHI isoform X1 [Elaeis guineensis]	TEB_ARATH RecName: Full=Helicase and polymerase-containing protein TEBICHI; EC=3.6.4.-;	A0A8N4ICS1_ELAGV SubName: Full=helicase and polymerase-containing protein TEBICHI isoform X1 {ECO:0000313|RefSeq:XP_029119114.1};	At4g32700	GO:0005524,ATP binding; GO:0003677,DNA binding; GO:0003887,DNA-directed DNA polymerase activity; GO:0004386,helicase activity; GO:0016787,hydrolase activity; GO:0007049,cell cycle; GO:0051301,cell division; GO:0006261,DNA-dependent DNA replication; GO:0006302,double-strand break repair; GO:1990067,intrachromosomal DNA recombination; GO:0009933,meristem structural organization; GO:0009640,photomor…	PF00476.23:DNA polymerase family A	--	--	--
LOC105047320	16.7056	17.3731	14.8503	5.9451	5.3356	4.1632	744	724	691	251	200	183	-1.72751	2.71648e-28	1.9585e-26	down	NC_025998.1	35915473	35917688	+	LOC105047320	--	K22683 aspartyl protease family protein [EC:3.4.23.-] | (RefSeq) aspartyl protease family protein 2-like (A)	--	aspartyl protease family protein 2 [Elaeis guineensis]	APF2_ARATH RecName: Full=Aspartyl protease family protein 2 {ECO:0000305}; EC=3.4.23.- {ECO:0000305}; Flags: Precursor;	A0A6I9RE53_ELAGV SubName: Full=aspartyl protease family protein 2 {ECO:0000313|RefSeq:XP_010924503.1};	At1g01300	GO:0009505,plant-type cell wall; GO:0004190,aspartic-type endopeptidase activity; GO:0006508,proteolysis; GO:0003674,molecular_function; GO:0003824,catalytic activity; GO:0004175,endopeptidase activity; GO:0008233,peptidase activity; GO:0016787,hydrolase activity; GO:0070001,aspartic-type peptidase activity; GO:0140096,catalytic activity, acting on a protein; GO:0006807,nitrogen compound metaboli…	PF14543.9:Xylanase inhibitor N-terminal	--	--	--
LOC105039226	55.972	44.7104	45.0583	17.353	10.0864	13.9923	1378	1030	1159	405	209	340	-1.87987	3.57122e-28	2.5634e-26	down	NC_025994.1	45916182	45917406	+	LOC105039226	--	--	--	uncharacterized protein LOC105039226 [Elaeis guineensis]	--	A0A6I9QQE4_ELAGV SubName: Full=uncharacterized protein LOC105039226 {ECO:0000313|RefSeq:XP_010913608.1};	At2g18680	GO:0016021,integral component of membrane; GO:0005575,cellular_component; GO:0016020,membrane; GO:0031224,intrinsic component of membrane; GO:0110165,cellular anatomical entity	--	--	--	--
LOC105057913	21.9638	23.5544	20.2146	8.4153	8.962	7.461	859	862	826	312	295	288	-1.46912	3.5785e-28	2.5634e-26	down	NC_026007.1	1427791	1430677	-	LOC105057913	--	--	--	fasciclin-like arabinogalactan protein 17 [Elaeis guineensis]	FLA17_ARATH RecName: Full=Fasciclin-like arabinogalactan protein 17; Flags: Precursor;	A0A6J0PRW3_ELAGV SubName: Full=fasciclin-like arabinogalactan protein 17 {ECO:0000313|RefSeq:XP_019710811.1};	At5g06390	GO:0031225,anchored component of membrane; GO:0005576,extracellular region; GO:0000325,plant-type vacuole; GO:0005575,cellular_component; GO:0016020,membrane; GO:0031224,intrinsic component of membrane; GO:0110165,cellular anatomical entity; GO:0005622,intracellular anatomical structure; GO:0005737,cytoplasm; GO:0005773,vacuole; GO:0043226,organelle; GO:0043227,membrane-bounded organelle; GO:0043…	PF02469.25:Fasciclin domain	--	--	--
novel.3799	22.9295	23.8606	23.6086	8.9348	5.7266	6.571	647	630	696	239	136	183	-1.79025	3.64909e-28	2.60559e-26	down	NW_011578068.1	988	2391	.	--	--	--	--	hypothetical protein H6P81_021150 [Aristolochia fimbriata]	--	A0A7J0FJ95_9ERIC SubName: Full=Uncharacterized protein {ECO:0000313|EMBL:GFY98762.1};	--	GO:0016021,integral component of membrane; GO:0005575,cellular_component; GO:0016020,membrane; GO:0031224,intrinsic component of membrane; GO:0110165,cellular anatomical entity	--	--	--	--
LOC105032118	60.1249	66.5119	63.0411	133.022	122.644	147.81	3729	3860	4085	7821	6402	9048	1.02356	3.71205e-28	2.64208e-26	up	NW_011550943.1	323354	343745	+	LOC105032118	--	--	--	acyltransferase-like protein At1g54570, chloroplastic [Elaeis guineensis]	PES1_ARATH RecName: Full=Phytyl ester synthase 1, chloroplastic {ECO:0000303|PubMed:22623494}; EC=2.3.1.- {ECO:0000269|PubMed:22623494}; Flags: Precursor;	A0A6I9Q839_ELAGV SubName: Full=acyltransferase-like protein At1g54570, chloroplastic {ECO:0000313|RefSeq:XP_010904773.1};	At1g54570	GO:0009507,chloroplast; GO:0010287,plastoglobule; GO:0004144,diacylglycerol O-acyltransferase activity; GO:0006995,cellular response to nitrogen starvation; GO:0010150,leaf senescence; GO:0033306,phytol metabolic process; GO:0090693,plant organ senescence; GO:1904963,regulation of phytol biosynthetic process; GO:0010866,regulation of triglyceride biosynthetic process; GO:0019432,triglyceride bios…	PF12146.11:Serine aminopeptidase, S33	--	--	--
LOC105036128	18.2688	18.5977	17.2783	41.7883	37.0313	38.6161	2446	2330	2417	5304	4173	5103	1.05243	4.01852e-28	2.8511e-26	up	NW_011553478.1	17641	25084	+	LOC105036128	--	--	--	uncharacterized protein LOC105036128 isoform X1 [Elaeis guineensis]	--	A0A6J0PEZ8_ELAGV SubName: Full=uncharacterized protein LOC105036128 isoform X1 {ECO:0000313|RefSeq:XP_010910165.1, ECO:0000313|RefSeq:XP_019703106.1};	At5g13590	--	--	--	--	--
LOC105054842	9.5748	7.9259	7.9248	1.4074	0.8858	1.4313	244	189	211	34	19	36	-2.82957	4.03434e-28	2.85324e-26	down	NC_026004.1	12389547	12391491	-	LOC105054842	--	--	--	uncharacterized protein LOC105054842 isoform X1 [Elaeis guineensis]	--	A0A6I9RZR7_ELAGV SubName: Full=uncharacterized protein LOC105054842 isoform X1 {ECO:0000313|RefSeq:XP_010934761.2};	At5g52390	--	PF06521.14:PAR1 protein	--	--	--
novel.910	9.0468	7.5799	6.9272	1.0307	1.4188	1.0633	250	196	200	27	33	29	-2.82032	4.19451e-28	2.95713e-26	down	NC_025996.1	42824711	42826085	.	--	--	--	--	--	--	--	--	--	--	--	--	--
LOC105038308	57.5204	77.9754	70.2704	23.6085	12.9522	21.4205	1393	1767	1778	542	264	512	-1.88769	4.322e-28	3.0374e-26	down	NC_025994.1	23109706	23110910	-	LOC105038308	--	--	--	NDR1/HIN1-like protein 1 [Elaeis guineensis]	NHL1_ARATH RecName: Full=NDR1/HIN1-like protein 1 {ECO:0000303|Ref.1};	A0A6I9QNU3_ELAGV SubName: Full=NDR1/HIN1-like protein 1 {ECO:0000313|RefSeq:XP_010912374.1};	At3g44220	GO:0046658,anchored component of plasma membrane; GO:0016021,integral component of membrane; GO:0009506,plasmodesma; GO:0051607,defense response to virus; GO:0002252,immune effector process; GO:0002376,immune system process; GO:0006950,response to stress; GO:0006952,defense response; GO:0008150,biological_process; GO:0009605,response to external stimulus; GO:0009607,response to biotic stimulus; G…	PF03168.16:Late embryogenesis abundant protein	--	--	--
LOC105060947	5.9249	7.1824	6.1505	1.1816	1.0507	0.7168	201	228	218	38	30	24	-2.7733	4.3577e-28	3.05286e-26	down	NW_011550916.1	86295	88681	-	LOC105060947	--	K18810 cyclin D1/2/4, plant | (RefSeq) cyclin-D2-1-like isoform X1 (A)	--	cyclin-D2-1 isoform X1 [Elaeis guineensis]	CCD11_ARATH RecName: Full=Cyclin-D1-1; AltName: Full=Cyclin-delta-1; Short=Cyclin-d1; AltName: Full=G1/S-specific cyclin-D1-1; Short=CycD1;1;	A0A6I9SGX9_ELAGV SubName: Full=cyclin-D2-1 isoform X1 {ECO:0000313|RefSeq:XP_010943140.1};	At1g70210	GO:0000307,cyclin-dependent protein kinase holoenzyme complex; GO:0005737,cytoplasm; GO:0005634,nucleus; GO:0016538,cyclin-dependent protein serine/threonine kinase regulator activity; GO:0051301,cell division; GO:0044772,mitotic cell cycle phase transition; GO:0000079,regulation of cyclin-dependent protein serine/threonine kinase activity; GO:0003674,molecular_function; GO:0019207,kinase regulat…	PF00134.26:Cyclin, N-terminal domain	--	--	--
LOC105038293	23.2259	19.4293	20.6066	6.928	6.0979	5.5966	534	418	495	151	118	127	-1.83095	4.67825e-28	3.26715e-26	down	NC_025994.1	22806101	22807244	+	LOC105038293	--	K12581 CCR4-NOT transcription complex subunit 7/8 | (RefSeq) probable CCR4-associated factor 1 homolog 11 (A)	ko03018: RNA degradation	probable CCR4-associated factor 1 homolog 11 [Elaeis guineensis]	CAF1K_ARATH RecName: Full=Probable CCR4-associated factor 1 homolog 11; EC=3.1.13.4;	A0A6I9QNS8_ELAGV RecName: Full=Poly(A)-specific ribonuclease {ECO:0000256|ARBA:ARBA00012161}; EC=3.1.13.4 {ECO:0000256|ARBA:ARBA00012161};	At5g22250	GO:0030015,CCR4-NOT core complex; GO:0005634,nucleus; GO:0000932,P-body; GO:0008408,3'-5' exonuclease activity; GO:0046872,metal ion binding; GO:0004535,poly(A)-specific ribonuclease activity; GO:0003723,RNA binding; GO:0042742,defense response to bacterium; GO:0043928,exonucleolytic catabolism of deadenylated mRNA; GO:0000289,nuclear-transcribed mRNA poly(A) tail shortening; GO:0003674,molecular…	PF04857.23:CAF1 family ribonuclease	--	--	--
novel.3008	127.388	97.1579	111.349	14.7011	11.2546	7.5014	2340	1670	2137	256	174	136	-3.39081	4.98043e-28	3.46731e-26	down	NW_011552495.1	108485	109398	+	--	--	--	--	uncharacterized protein LOC111291566 [Durio zibethinus]	--	A0A6P5YF26_DURZI SubName: Full=uncharacterized protein LOC111291566 {ECO:0000313|RefSeq:XP_022739109.1};	Hs22053937	--	--	--	--	--
LOC105049936	16.8796	13.5473	16.2208	3.0034	1.2887	1.7858	249	187	250	42	16	26	-2.99716	5.00731e-28	3.47517e-26	down	NC_026000.1	20879253	20880391	+	LOC105049936	--	--	--	heavy metal-associated isoprenylated plant protein 47 [Elaeis guineensis]	RGA5R_ORYSJ RecName: Full=Disease resistance protein RGA5 {ECO:0000305}; AltName: Full=Os11gRGA5 {ECO:0000312|EMBL:BAK39930.1}; AltName: Full=SasRGA5 {ECO:0000303|PubMed:21251109};	A0A6I9RTD3_ELAGV SubName: Full=heavy metal-associated isoprenylated plant protein 47 {ECO:0000313|RefSeq:XP_010928046.1};	At4g05030	GO:0005737,cytoplasm; GO:0043531,ADP binding; GO:0005524,ATP binding; GO:0043621,protein self-association; GO:0042742,defense response to bacterium; GO:0002758,innate immune response-activating signal transduction; GO:0060548,negative regulation of cell death; GO:0009626,plant-type hypersensitive response; GO:0000166,nucleotide binding; GO:0003674,molecular_function; GO:0005488,binding; GO:001707…	PF00403.29:Heavy-metal-associated domain	--	--	--
LOC105044891	32.3551	33.3559	33.2007	14.7152	14.0799	11.5103	1387	1338	1487	598	508	487	-1.35893	5.16658e-28	3.57456e-26	down	NC_025997.1	9017084	9021636	+	LOC105044891	--	K01179 endoglucanase [EC:3.2.1.4] | (RefSeq) endoglucanase 9 (A)	ko00500: Starch and sucrose metabolism; ko01100: Metabolic pathways	endoglucanase 9 [Elaeis guineensis]	GUN9_ORYSJ RecName: Full=Endoglucanase 9; EC=3.2.1.4; AltName: Full=Endo-1,4-beta glucanase 9; AltName: Full=OsCel9D; AltName: Full=OsGLU1;	A0A6I9R6K4_ELAGV RecName: Full=Endoglucanase {ECO:0000256|RuleBase:RU361166}; EC=3.2.1.4 {ECO:0000256|RuleBase:RU361166};	At5g49720	GO:0016021,integral component of membrane; GO:0008810,cellulase activity; GO:0071555,cell wall organization; GO:0030245,cellulose catabolic process; GO:0003674,molecular_function; GO:0003824,catalytic activity; GO:0004553,hydrolase activity, hydrolyzing O-glycosyl compounds; GO:0016787,hydrolase activity; GO:0016798,hydrolase activity, acting on glycosyl bonds; GO:0008150,biological_process; GO:0…	PF00759.22:Glycosyl hydrolase family 9	--	--	--
LOC105042501	134.391	109.902	116.736	50.2758	32.3847	38.6521	2628	2011	2385	932	533	746	-1.63875	5.5649e-28	3.83823e-26	down	NC_025996.1	3767712	3768684	-	LOC105042501	--	--	--	uncharacterized protein LOC105042501 [Elaeis guineensis]	BSP_BOSSE RecName: Full=Basic secretory protease {ECO:0000303|PubMed:22773449}; EC=3.4.24.- {ECO:0000269|PubMed:22773449}; AltName: Full=Boswellia basic secretory protease {ECO:0000303|PubMed:22773449}; Short=BBSP {ECO:0000303|PubMed:22773449}; Flags: Fragments;	A0A6I9QZP4_ELAGV SubName: Full=uncharacterized protein LOC105042501 {ECO:0000313|RefSeq:XP_010918047.1};	At2g15220	GO:0046872,metal ion binding; GO:0008237,metallopeptidase activity; GO:0006508,proteolysis; GO:0003674,molecular_function; GO:0005488,binding; GO:0043167,ion binding; GO:0043169,cation binding; GO:0003824,catalytic activity; GO:0008233,peptidase activity; GO:0016787,hydrolase activity; GO:0140096,catalytic activity, acting on a protein; GO:0006807,nitrogen compound metabolic process; GO:0008150,b…	PF04450.15:Peptidase of plants and bacteria	--	--	--
LOC105044045	2.6784	1.7115	1.295	14.7384	9.0548	13.6245	97	58	49	506	276	487	2.64979	7.89703e-28	5.42994e-26	up	NC_025996.1	51512320	51517994	-	LOC105044045	--	K24917 amino acid permease | (RefSeq) amino acid permease 4 (A)	--	amino acid permease 4 [Elaeis guineensis]	AAP2_ARATH RecName: Full=Amino acid permease 2; AltName: Full=Amino acid transporter AAP2;	A0A6I9R3X1_ELAGV SubName: Full=amino acid permease 4 {ECO:0000313|RefSeq:XP_010920126.1};	At5g09220	GO:0005887,integral component of plasma membrane; GO:0016020,membrane; GO:0005886,plasma membrane; GO:0015171,amino acid transmembrane transporter activity; GO:0015293,symporter activity; GO:0015800,acidic amino acid transport; GO:0003333,amino acid transmembrane transport; GO:0006865,amino acid transport; GO:0015804,neutral amino acid transport; GO:0110126,phloem loading; GO:0003674,molecular_fu…	PF01490.21:Transmembrane amino acid transporter protein	--	--	--
LOC105060377	2.3356	2.2066	2.4406	0.3571	0.429	0.3658	207	183	226	30	32	32	-2.67056	8.17103e-28	5.60105e-26	down	NC_025993.1	60638956	60652982	-	LOC105060377	--	K13418 somatic embryogenesis receptor kinase 1 [EC:2.7.10.1 2.7.11.1] | (RefSeq) somatic embryogenesis receptor kinase 2-like (A)	--	probable LRR receptor-like serine/threonine-protein kinase At1g56140 isoform X1 [Elaeis guineensis]	Y5614_ARATH RecName: Full=Probable LRR receptor-like serine/threonine-protein kinase At1g56140; EC=2.7.11.1; Flags: Precursor;	A0A6I9SEG4_ELAGV SubName: Full=probable LRR receptor-like serine/threonine-protein kinase At1g56140 isoform X1 {ECO:0000313|RefSeq:XP_010942352.1};	At1g56130	GO:0016021,integral component of membrane; GO:0005886,plasma membrane; GO:0005524,ATP binding; GO:0106310,protein serine kinase activity; GO:0004674,protein serine/threonine kinase activity; GO:0006468,protein phosphorylation; GO:0000166,nucleotide binding; GO:0003674,molecular_function; GO:0005488,binding; GO:0017076,purine nucleotide binding; GO:0030554,adenyl nucleotide binding; GO:0032553,rib…	PF07714.20:Protein tyrosine and serine/threonine kinase	--	--	--
LOC105057238	39.7006	34.1558	38.5025	13.9967	9.4465	12.0032	754	607	764	252	151	225	-1.72828	8.78859e-28	6.0059e-26	down	NC_026006.1	5197286	5198230	+	LOC105057238	--	K13448 calcium-binding protein CML | (RefSeq) probable calcium-binding protein CML27 (A)	ko04626: Plant-pathogen interaction	probable calcium-binding protein CML27 [Elaeis guineensis]	CML27_ORYSJ RecName: Full=Probable calcium-binding protein CML27; AltName: Full=Calmodulin-like protein 27;	A0A6I9SEE3_ELAGV SubName: Full=probable calcium-binding protein CML27 {ECO:0000313|RefSeq:XP_010938075.1};	At4g20780	GO:0005509,calcium ion binding; GO:0003674,molecular_function; GO:0005488,binding; GO:0043167,ion binding; GO:0043169,cation binding; GO:0046872,metal ion binding	PF00036.35:EF hand	--	--	--
LOC105050762	40.8363	41.0911	38.852	15.1027	18.4927	13.4619	1506	1418	1497	528	574	490	-1.4254	9.98386e-28	6.80185e-26	down	NC_026000.1	37189334	37191168	+	LOC105050762	--	K08679 UDP-glucuronate 4-epimerase [EC:5.1.3.6] | (RefSeq) UDP-glucuronate 4-epimerase 1 (A)	ko00053: Ascorbate and aldarate metabolism; ko00520: Amino sugar and nucleotide sugar metabolism; ko01100: Metabolic pathways; ko01240: Biosynthesis of cofactors; ko01250: Biosynthesis of nucleotide sugars	UDP-glucuronate 4-epimerase 1 [Elaeis guineensis]	GAE1_ARATH RecName: Full=UDP-glucuronate 4-epimerase 1; EC=5.1.3.6 {ECO:0000269|PubMed:15247385}; AltName: Full=UDP-glucuronic acid epimerase 1; Short=AtUGlcAE3;	A0A6I9RM84_ELAGV SubName: Full=UDP-glucuronate 4-epimerase 1 {ECO:0000313|RefSeq:XP_010929207.1};	At4g30440	GO:0005768,endosome; GO:0005794,Golgi apparatus; GO:0032580,Golgi cisterna membrane; GO:0000138,Golgi trans cisterna; GO:0016021,integral component of membrane; GO:0005802,trans-Golgi network; GO:0050378,UDP-glucuronate 4-epimerase activity; GO:0005975,carbohydrate metabolic process; GO:0071456,cellular response to hypoxia; GO:0050832,defense response to fungus; GO:0050829,defense response to Gra…	PF16363.8:GDP-mannose 4,6 dehydratase	--	--	--
novel.2996	76.0014	37.9359	43.2683	4.3206	8.8318	5.2258	501	234	298	27	49	34	-3.18063	1.08651e-27	7.37968e-26	down	NW_011552430.1	14820	15147	.	--	--	--	--	putative senescence-associated protein, partial [Pisum sativum]	--	Q9AVH2_PEA SubName: Full=Putative senescence-associated protein {ECO:0000313|EMBL:BAB33421.1}; Flags: Fragment;	--	--	--	--	--	--
LOC105046131	3.6974	3.97	3.0715	10.5416	11.4798	11.6624	212	213	184	573	554	660	1.58515	1.13936e-27	7.71509e-26	up	NC_025993.1	23168426	23171490	-	LOC105046131	--	K13148 integrator complex subunit 11 [EC:3.1.27.-] | (RefSeq) uncharacterized protein LOC105053331 (A)	--	E3 ubiquitin-protein ligase At1g63170 isoform X1 [Elaeis guineensis]	RING4_ARATH RecName: Full=E3 ubiquitin-protein ligase At4g11680; EC=2.3.2.27; AltName: Full=RING finger protein At4g11680; AltName: Full=RING-type E3 ubiquitin transferase At4g11680 {ECO:0000305};	A0A6I9R9V7_ELAGV SubName: Full=E3 ubiquitin-protein ligase At1g63170 isoform X1 {ECO:0000313|RefSeq:XP_010922953.1};	At4g26580	GO:0016021,integral component of membrane; GO:0000325,plant-type vacuole; GO:0046872,metal ion binding; GO:0016740,transferase activity; GO:0016567,protein ubiquitination; GO:0003674,molecular_function; GO:0005488,binding; GO:0043167,ion binding; GO:0043169,cation binding; GO:0003824,catalytic activity; GO:0006464,cellular protein modification process; GO:0006807,nitrogen compound metabolic proce…	PF13639.9:Ring finger domain	--	--	--
LOC105040533	8.8948	5.9012	7.5707	1.2594	0.7802	1.3004	298	185	265	40	22	43	-2.80522	1.54004e-27	1.03966e-25	down	NC_025995.1	7396773	7402675	+	LOC105040533	--	--	--	B3 domain-containing protein [Cocos nucifera]	Y1235_ORYSJ RecName: Full=B3 domain-containing protein Os01g0723500;	A0A8K0IUQ5_COCNU SubName: Full=B3 domain-containing protein {ECO:0000313|EMBL:KAG1367820.1};	--	GO:0005634,nucleus; GO:0003677,DNA binding; GO:0003674,molecular_function; GO:0003676,nucleic acid binding; GO:0005488,binding; GO:0097159,organic cyclic compound binding; GO:1901363,heterocyclic compound binding; GO:0005575,cellular_component; GO:0005622,intracellular anatomical structure; GO:0043226,organelle; GO:0043227,membrane-bounded organelle; GO:0043229,intracellular organelle; GO:0043231…	PF02362.24:B3 DNA binding domain	--	--	--
LOC105047641	5.7278	5.3502	5.0637	0.9225	0.4935	1.1518	262	229	242	40	19	52	-2.70647	2.51377e-27	1.6919e-25	down	NC_025998.1	41706993	41715398	+	LOC105047641	--	K09422 transcription factor MYB, plant | (RefSeq) single myb histone 4 isoform X1 (A)	--	single myb histone 4 isoform X1 [Elaeis guineensis]	SMH3_MAIZE RecName: Full=Single myb histone 3; AltName: Full=Protein SINGLE MYB HISTONE3;	A0A6I9RF31_ELAGV SubName: Full=single myb histone 4 isoform X1 {ECO:0000313|RefSeq:XP_010924965.1};	At1g17520	GO:0000785,chromatin; GO:0000781,chromosome, telomeric region; GO:0005730,nucleolus; GO:0000786,nucleosome; GO:0005634,nucleus; GO:0003691,double-stranded telomeric DNA binding; GO:0042803,protein homodimerization activity; GO:0043047,single-stranded telomeric DNA binding; GO:0006334,nucleosome assembly; GO:0003674,molecular_function; GO:0003676,nucleic acid binding; GO:0003677,DNA binding; GO:00…	PF00538.22:linker histone H1 and H5 family	--	--	--
LOC105042251	8.6927	8.5672	8.8284	3.3112	2.7924	2.6585	540	498	573	195	146	163	-1.63823	2.52575e-27	1.69484e-25	down	NC_025995.1	51379202	51386935	-	LOC105042251	--	K12309 beta-galactosidase [EC:3.2.1.23] | (RefSeq) beta-galactosidase 8 isoform X1 (A)	ko00052: Galactose metabolism; ko00511: Other glycan degradation; ko00531: Glycosaminoglycan degradation; ko00600: Sphingolipid metabolism; ko00604: Glycosphingolipid biosynthesis - ganglio series; ko01100: Metabolic pathways	beta-galactosidase 5 [Elaeis guineensis]	BGAL5_ORYSJ RecName: Full=Beta-galactosidase 5; Short=Lactase 5; EC=3.2.1.23; Flags: Precursor;	A0A6I9QZ01_ELAGV RecName: Full=Beta-galactosidase {ECO:0000256|ARBA:ARBA00012756, ECO:0000256|RuleBase:RU000675}; EC=3.2.1.23 {ECO:0000256|ARBA:ARBA00012756, ECO:0000256|RuleBase:RU000675};	At4g36360	GO:0048046,apoplast; GO:0005773,vacuole; GO:0004565,beta-galactosidase activity; GO:0030246,carbohydrate binding; GO:0005975,carbohydrate metabolic process; GO:0003674,molecular_function; GO:0003824,catalytic activity; GO:0004553,hydrolase activity, hydrolyzing O-glycosyl compounds; GO:0015925,galactosidase activity; GO:0016787,hydrolase activity; GO:0016798,hydrolase activity, acting on glycosyl…	PF01301.22:Glycosyl hydrolases family 35	--	--	--
LOC105039340	1.9315	2.2555	1.9588	6.6115	6.7629	6.3892	151	165	160	490	445	493	1.62238	2.82573e-27	1.89044e-25	up	NC_025994.1	48697163	48711081	-	LOC105039340	--	--	--	--	--	--	--	--	--	--	--	--
LOC105054281	136.099	142.618	123.029	57.8035	35.0165	48.313	4267	4184	4030	1718	924	1495	-1.57312	3.15399e-27	2.10373e-25	down	NC_026003.1	14911262	14914467	-	LOC105054281	--	K05277 anthocyanidin synthase [EC:1.14.20.4] | (RefSeq) leucoanthocyanidin dioxygenase-like (A)	ko00941: Flavonoid biosynthesis; ko01100: Metabolic pathways; ko01110: Biosynthesis of secondary metabolites	leucoanthocyanidin dioxygenase [Elaeis guineensis]	LDOX_ACTCC RecName: Full=Anthocyanin synthase {ECO:0000303|PubMed:30912865}; Short=AcANS {ECO:0000303|PubMed:30912865}; EC=1.14.20.4 {ECO:0000269|PubMed:30912865}; AltName: Full=Leucoanthocyanidin dioxygenase {ECO:0000303|PubMed:25143057}; Short=AcLDOX {ECO:0000303|PubMed:25143057}; Short=Leucocyanidin oxygenase {ECO:0000305};	A0A6I9RYS2_ELAGV SubName: Full=leucoanthocyanidin dioxygenase {ECO:0000313|RefSeq:XP_010934075.1};	At4g22880	GO:0031418,L-ascorbic acid binding; GO:0050589,leucocyanidin oxygenase activity; GO:0046872,metal ion binding; GO:0050498,oxidoreductase activity, acting on paired donors, with incorporation or reduction of molecular oxygen, with 2-oxoglutarate as one donor, and the other dehydrogenated; GO:0009718,anthocyanin-containing compound biosynthetic process; GO:0003674,molecular_function; GO:0005488,bin…	PF03171.23:2OG-Fe(II) oxygenase superfamily	--	--	--
LOC105044063	25.6993	28.6191	27.0434	58.1197	84.3954	76.8307	1237	1289	1360	2652	3419	3650	1.3652	3.69233e-27	2.45546e-25	up	NC_025996.1	51948217	51958682	-	LOC105044063	--	--	--	CTL-like protein DDB_G0274487 [Elaeis guineensis]	--	A0A6I9RAF4_ELAGV RecName: Full=Choline transporter-like protein {ECO:0000256|RuleBase:RU368066};	At4g38640	GO:0016021,integral component of membrane; GO:0005886,plasma membrane; GO:0022857,transmembrane transporter activity; GO:0003674,molecular_function; GO:0005215,transporter activity; GO:0005575,cellular_component; GO:0016020,membrane; GO:0031224,intrinsic component of membrane; GO:0110165,cellular anatomical entity; GO:0071944,cell periphery	PF04515.15:Plasma-membrane choline transporter	--	--	--
LOC105054213	6.2971	6.6469	6.0024	1.1706	1.0426	1.5427	244	241	243	43	34	59	-2.39465	3.71634e-27	2.46407e-25	down	NC_026003.1	17216073	17222469	+	LOC105054213	--	K01184 polygalacturonase [EC:3.2.1.15] | (RefSeq) polygalacturonase-like (A)	ko00040: Pentose and glucuronate interconversions; ko01100: Metabolic pathways	probable polygalacturonase isoform X1 [Elaeis guineensis]	PGLR_VITVI RecName: Full=Probable polygalacturonase; Short=PG {ECO:0000250|UniProtKB:Q7M1E7}; EC=3.2.1.15; AltName: Full=Pectinase {ECO:0000250|UniProtKB:Q7M1E7};	A0A6I9RYJ6_ELAGV SubName: Full=probable polygalacturonase isoform X1 {ECO:0000313|RefSeq:XP_010933982.1};	At4g23500	GO:0016021,integral component of membrane; GO:0004650,polygalacturonase activity; GO:0005975,carbohydrate metabolic process; GO:0003674,molecular_function; GO:0003824,catalytic activity; GO:0004553,hydrolase activity, hydrolyzing O-glycosyl compounds; GO:0016787,hydrolase activity; GO:0016798,hydrolase activity, acting on glycosyl bonds; GO:0008150,biological_process; GO:0008152,metabolic process…	PF00295.20:Glycosyl hydrolases family 28	--	--	--
LOC105050522	13.2159	12.9769	12.325	1.966	2.6842	1.2017	234	215	228	33	40	21	-2.79642	3.87422e-27	2.56112e-25	down	NC_026000.1	33295569	33297789	-	LOC105050522	--	--	--	uclacyanin 1 [Elaeis guineensis]	UCC1_ARATH RecName: Full=Uclacyanin 1 {ECO:0000303|PubMed:9761472}; Flags: Precursor;	A0A6I9RLU1_ELAGV SubName: Full=uclacyanin 1 {ECO:0000313|RefSeq:XP_010928884.1};	At3g27200	GO:0031225,anchored component of membrane; GO:0046658,anchored component of plasma membrane; GO:0009055,electron transfer activity; GO:0046872,metal ion binding; GO:0003674,molecular_function; GO:0003824,catalytic activity; GO:0016491,oxidoreductase activity; GO:0005488,binding; GO:0043167,ion binding; GO:0043169,cation binding; GO:0005575,cellular_component; GO:0016020,membrane; GO:0031224,intri…	PF02298.20:Plastocyanin-like domain	--	--	--
LOC105060306	23.8886	28.1831	24.5793	7.5266	10.4569	7.1974	760	839	817	227	280	226	-1.6718	3.96646e-27	2.61434e-25	down	NW_011550907.1	3915133	3916715	-	LOC105060306	--	--	--	fasciclin-like arabinogalactan protein 2 [Elaeis guineensis]	FLA2_ARATH RecName: Full=Fasciclin-like arabinogalactan protein 2; Flags: Precursor;	A0A6I9SEA8_ELAGV SubName: Full=fasciclin-like arabinogalactan protein 2 {ECO:0000313|RefSeq:XP_010942271.1};	At4g12730	GO:0031225,anchored component of membrane; GO:0046658,anchored component of plasma membrane; GO:0005829,cytosol; GO:0000325,plant-type vacuole; GO:0005886,plasma membrane; GO:0005575,cellular_component; GO:0016020,membrane; GO:0031224,intrinsic component of membrane; GO:0110165,cellular anatomical entity; GO:0031226,intrinsic component of plasma membrane; GO:0071944,cell periphery; GO:0005622,int…	PF02469.25:Fasciclin domain	--	--	--
LOC105057601	5.239	6.0157	5.6762	12.4837	15.2615	14.0921	591	635	669	1335	1449	1569	1.24065	4.01267e-27	2.637e-25	up	NC_026006.1	13909238	13951618	+	LOC105057601	--	K00284 glutamate synthase (ferredoxin) [EC:1.4.7.1] | (RefSeq) ferredoxin-dependent glutamate synthase, chloroplastic isoform X1 (A)	ko00630: Glyoxylate and dicarboxylate metabolism; ko00910: Nitrogen metabolism	ferredoxin-dependent glutamate synthase, chloroplastic isoform X1 [Elaeis guineensis]	GLTB_ORYSJ RecName: Full=Ferredoxin-dependent glutamate synthase, chloroplastic; EC=1.4.7.1; AltName: Full=Fd-GOGAT; Flags: Precursor;	A0A6I9S6U1_ELAGV SubName: Full=ferredoxin-dependent glutamate synthase, chloroplastic isoform X1 {ECO:0000313|RefSeq:XP_010938554.1};	At5g04140	GO:0009507,chloroplast; GO:0051538,3 iron, 4 sulfur cluster binding; GO:0016041,glutamate synthase (ferredoxin) activity; GO:0016040,glutamate synthase (NADH) activity; GO:0015930,glutamate synthase activity; GO:0046872,metal ion binding; GO:0016491,oxidoreductase activity; GO:0019676,ammonia assimilation cycle; GO:0006537,glutamate biosynthetic process; GO:0097054,L-glutamate biosynthetic proces…	PF00310.24:Glutamine amidotransferases class-II	--	--	--
LOC105053419	14.6525	14.6802	16.7373	4.5081	2.9533	4.0207	336	315	401	98	57	91	-2.0646	4.48535e-27	2.93896e-25	down	NC_026002.1	31123605	31124745	+	LOC105053419	--	--	--	chitinase 2-like [Elaeis guineensis]	CHIT1_TULSB RecName: Full=Chitinase 1; EC=3.2.1.14; AltName: Full=Tulip bulb chitinase-1; Short=TBC-1; Flags: Precursor;	A0A6I9RUJ8_ELAGV SubName: Full=chitinase 2-like {ECO:0000313|RefSeq:XP_010932854.1};	--	GO:0008061,chitin binding; GO:0004568,chitinase activity; GO:0006032,chitin catabolic process; GO:0000272,polysaccharide catabolic process; GO:0003674,molecular_function; GO:0005488,binding; GO:0097367,carbohydrate derivative binding; GO:0003824,catalytic activity; GO:0004553,hydrolase activity, hydrolyzing O-glycosyl compounds; GO:0016787,hydrolase activity; GO:0016798,hydrolase activity, acting…	PF00704.31:Glycosyl hydrolases family 18	--	--	--
LOC105034451	101.751	85.7174	86.8651	43.0908	37.2869	37.6497	2730	2152	2435	1096	842	997	-1.28311	4.74207e-27	3.09806e-25	down	NW_011551194.1	185120	186454	-	LOC105034451	--	K14493 gibberellin receptor GID1 [EC:3.-.-.-] | (RefSeq) gibberellin receptor GID1C-like (A)	ko04075: Plant hormone signal transduction	probable carboxylesterase 15 [Elaeis guineensis]	CXE17_ARATH RecName: Full=Probable carboxylesterase 17; AltName: Full=AtCXE17; EC=3.1.1.1;	A0A6I9QE81_ELAGV SubName: Full=probable carboxylesterase 15 {ECO:0000313|RefSeq:XP_010907932.1};	At5g16080	GO:0080030,methyl indole-3-acetate esterase activity; GO:0003674,molecular_function; GO:0003824,catalytic activity; GO:0016787,hydrolase activity; GO:0016788,hydrolase activity, acting on ester bonds; GO:0052689,carboxylic ester hydrolase activity	PF07859.16:alpha/beta hydrolase fold	--	--	--
LOC105050394	12.3967	12.0073	11.9959	3.2422	2.6374	3.8407	363	329	367	90	65	111	-1.96685	4.99602e-27	3.25443e-25	down	NC_026000.1	31214599	31218441	+	LOC105050394	--	K22745 apoptosis-inducing factor 2 | (RefSeq) apoptosis-inducing factor homolog B (A)	--	apoptosis-inducing factor homolog B [Elaeis guineensis]	NDC1_ARATH RecName: Full=Alternative NAD(P)H-ubiquinone oxidoreductase C1, chloroplastic/mitochondrial {ECO:0000303|PubMed:15333756}; EC=1.6.5.9 {ECO:0000269|PubMed:21844348}; AltName: Full=Alternative NADH dehydrogenase NDC1 {ECO:0000303|PubMed:15333756}; AltName: Full=Demethylphylloquinone reductase NDC1 {ECO:0000303|PubMed:26023160}; EC=1.6.5.12 {ECO:0000269|PubMed:21844348, ECO:0000269|PubMed…	A0A6I9RL98_ELAGV SubName: Full=apoptosis-inducing factor homolog B {ECO:0000313|RefSeq:XP_010928693.1};	At3g44190	GO:0009507,chloroplast; GO:0005743,mitochondrial inner membrane; GO:0005739,mitochondrion; GO:0010287,plastoglobule; GO:0003955,NAD(P)H dehydrogenase (quinone) activity; GO:0050136,NADH dehydrogenase (quinone) activity; GO:0016491,oxidoreductase activity; GO:0019646,aerobic electron transport chain; GO:0071482,cellular response to light stimulus; GO:0042372,phylloquinone biosynthetic process; GO:…	PF07992.17:Pyridine nucleotide-disulphide oxidoreductase	--	--	--
LOC105060324	14.8088	26.5875	40.5373	503.786	650.13	536.395	100	168	286	3225	3695	3575	4.30825	5.04928e-27	3.27953e-25	up	NW_011550907.1	2336158	2336493	+	LOC105060324	--	--	--	uncharacterized protein LOC105060324 [Elaeis guineensis]	--	A0A6I9SF22_ELAGV SubName: Full=uncharacterized protein LOC105060324 {ECO:0000313|RefSeq:XP_010942290.1};	At5g35110	--	--	--	--	--
LOC105043961	44.4931	41.1119	40.6477	9.7713	15.6968	8.7698	879	760	839	183	261	171	-1.95155	5.33957e-27	3.45313e-25	down	NC_025993.1	16813618	16814991	+	LOC105043961	--	K07213 copper chaperone | (RefSeq) copper transport protein ATX1-like isoform X1 (A)	--	heavy metal-associated isoprenylated plant protein 28-like [Phoenix dactylifera]	HIP28_ARATH RecName: Full=Heavy metal-associated isoprenylated plant protein 28 {ECO:0000303|PubMed:21072340, ECO:0000303|PubMed:23368984}; Short=AtHIP28 {ECO:0000303|PubMed:21072340, ECO:0000303|PubMed:23368984}; Flags: Precursor;	A0A8B7D5M2_PHODC SubName: Full=heavy metal-associated isoprenylated plant protein 28-like {ECO:0000313|RefSeq:XP_008813766.2};	At1g06330	GO:0046872,metal ion binding; GO:0050896,response to stimulus; GO:0003674,molecular_function; GO:0005488,binding; GO:0043167,ion binding; GO:0043169,cation binding; GO:0008150,biological_process	PF00403.29:Heavy-metal-associated domain	--	--	--
LOC105055220	103.02	83.2011	83.0399	32.3046	19.7973	31.2611	1793	1355	1510	533	290	537	-1.75858	5.34756e-27	3.45313e-25	down	NC_026004.1	20390607	20391472	-	LOC105055220	--	--	--	dirigent protein 7 [Elaeis guineensis]	DIR7_ARATH RecName: Full=Dirigent protein 7; Short=AtDIR7; Flags: Precursor;	A0A6I9RZP6_ELAGV RecName: Full=Dirigent protein {ECO:0000256|RuleBase:RU363099};	At3g13650	GO:0048046,apoplast; GO:0009699,phenylpropanoid biosynthetic process; GO:0006725,cellular aromatic compound metabolic process; GO:0008150,biological_process; GO:0008152,metabolic process; GO:0009058,biosynthetic process; GO:0009698,phenylpropanoid metabolic process; GO:0009987,cellular process; GO:0019438,aromatic compound biosynthetic process; GO:0019748,secondary metabolic process; GO:0044237,c…	PF03018.17:Dirigent-like protein	--	--	--
LOC105061098	2.9788	3.3818	3.1547	7.8107	9.4226	8.0743	385	409	426	957	1025	1030	1.34719	5.44654e-27	3.50688e-25	up	NW_011550918.1	1993645	2073255	-	LOC105061098	--	K14759 isochorismate synthase / 2-succinyl-5-enolpyruvyl-6-hydroxy-3-cyclohexene-1-carboxylate synthase / 2-succinyl-6-hydroxy-2,4-cyclohexadiene-1-carboxylate synthase / o-succinylbenzoate synthase [EC:5.4.4.2 2.2.1.9 4.2.99.20 4.2.1.113] | (RefSeq) protein PHYLLO, chloroplastic isoform X1 (A)	ko00130: Ubiquinone and other terpenoid-quinone biosynthesis; ko01100: Metabolic pathways; ko01110: Biosynthesis of secondary metabolites; ko01240: Biosynthesis of cofactors	protein PHYLLO, chloroplastic isoform X1 [Elaeis guineensis]	PHYLO_ARATH RecName: Full=Protein PHYLLO, chloroplastic; Includes: RecName: Full=Inactive isochorismate synthase; AltName: Full=MENF; Includes: RecName: Full=2-succinyl-5-enolpyruvyl-6-hydroxy-3-cyclohexene-1-carboxylate synthase; EC=2.2.1.9; AltName: Full=MEND; Includes: RecName: Full=o-succinylbenzoate synthase; EC=4.2.1.113; AltName: Full=MENC; Includes: RecName: Full=2-succinyl-6-hydroxy-2,4-…	A0A8N4EX26_ELAGV SubName: Full=protein PHYLLO, chloroplastic isoform X1 {ECO:0000313|RefSeq:XP_029116540.1};	At1g68890	GO:0031969,chloroplast membrane; GO:0016021,integral component of membrane; GO:0070204,2-succinyl-5-enolpyruvyl-6-hydroxy-3-cyclohexene-1-carboxylic-acid synthase activity; GO:0070205,2-succinyl-6-hydroxy-2,4-cyclohexadiene-1-carboxylate synthase activity; GO:0046872,metal ion binding; GO:0043748,O-succinylbenzoate synthase activity; GO:0030976,thiamine pyrophosphate binding; GO:0009063,cellular …	PF02776.21:Thiamine pyrophosphate enzyme, N-terminal TPP binding domain	--	--	--
LOC105055813	19.9047	19.8607	18.8997	42.6623	50.866	41.9578	2261	2111	2243	4594	4863	4704	1.14292	5.85099e-27	3.75643e-25	up	NC_026004.1	26016174	26037223	-	LOC105055813	--	K10357 myosin V | (RefSeq) myosin-6-like (A)	--	myosin-6 isoform X2 [Elaeis guineensis]	MYO8_ARATH RecName: Full=Myosin-8; AltName: Full=Myosin XI B; Short=AtXIB;	A0A8N4IGJ8_ELAGV SubName: Full=myosin-6 isoform X1 {ECO:0000313|RefSeq:XP_029123555.1};	At5g43900	GO:0015629,actin cytoskeleton; GO:0005737,cytoplasm; GO:0016459,myosin complex; GO:0051015,actin filament binding; GO:0005524,ATP binding; GO:0005516,calmodulin binding; GO:0003774,motor activity; GO:0000146,microfilament motor activity; GO:0007015,actin filament organization; GO:0030048,actin filament-based movement; GO:0048767,root hair elongation; GO:0030050,vesicle transport along actin filam…	PF00063.24:Myosin head (motor domain)	--	--	--
novel.2259	16.4499	15.1825	16.9482	5.1986	3.6747	5.4064	484	418	521	145	91	157	-1.82892	6.04237e-27	3.86816e-25	down	NC_026008.1	10101076	10102539	.	--	--	--	--	putative BON1-associated protein 2 [Cocos nucifera]	--	A0A8K0II17_COCNU SubName: Full=Putative BON1-associated protein 2 {ECO:0000313|EMBL:KAG1359206.1};	--	--	PF00168.33:C2 domain	--	--	--
LOC105041016	28.0076	30.6326	27.5471	11.8177	7.3794	10.4247	1195	1223	1228	478	265	439	-1.60294	6.60319e-27	4.21507e-25	down	NC_025995.1	16811731	16823326	+	LOC105041016	--	K08245 phytepsin [EC:3.4.23.40] | (RefSeq) aspartic proteinase oryzasin-1 (A)	--	aspartic proteinase oryzasin-1 isoform X1 [Elaeis guineensis]	ASPR1_ORYSJ RecName: Full=Aspartic proteinase oryzasin-1; EC=3.4.23.-; Flags: Precursor;	A0A6I9QVY8_ELAGV SubName: Full=aspartic proteinase oryzasin-1 isoform X1 {ECO:0000313|RefSeq:XP_010916100.1, ECO:0000313|RefSeq:XP_010916101.1};	At1g11910	GO:0005773,vacuole; GO:0004190,aspartic-type endopeptidase activity; GO:0006629,lipid metabolic process; GO:0006508,proteolysis; GO:0003674,molecular_function; GO:0003824,catalytic activity; GO:0004175,endopeptidase activity; GO:0008233,peptidase activity; GO:0016787,hydrolase activity; GO:0070001,aspartic-type peptidase activity; GO:0140096,catalytic activity, acting on a protein; GO:0008150,bio…	PF00026.26:Eukaryotic aspartyl protease	--	--	--
LOC105061222	32.6505	46.3466	39.123	14.2691	7.5648	11.1571	1441	1914	1804	597	281	486	-1.89894	6.97558e-27	4.44006e-25	down	NW_011550922.1	13469	16149	+	LOC105061222	--	K08176 MFS transporter, PHS family, inorganic phosphate transporter | (RefSeq) probable inorganic phosphate transporter 1-10 (A)	--	probable inorganic phosphate transporter 1-10 [Elaeis guineensis]	PHT19_ORYSJ RecName: Full=Probable inorganic phosphate transporter 1-9; Short=OsPT9; Short=OsPht1;9; AltName: Full=H(+)/Pi cotransporter;	A0A6I9SI53_ELAGV SubName: Full=probable inorganic phosphate transporter 1-10 {ECO:0000313|RefSeq:XP_010943502.1};	At1g76430	GO:0016021,integral component of membrane; GO:0015293,symporter activity; GO:0006817,phosphate ion transport; GO:0003674,molecular_function; GO:0005215,transporter activity; GO:0015291,secondary active transmembrane transporter activity; GO:0022804,active transmembrane transporter activity; GO:0022857,transmembrane transporter activity; GO:0006810,transport; GO:0006811,ion transport; GO:0006820,a…	PF00083.27:Sugar (and other) transporter	--	--	--
LOC105037635	73.7596	78.2495	71.9526	33.1781	21.8691	30.3643	2188	2172	2230	933	546	889	-1.45444	7.13246e-27	4.52698e-25	down	NW_011579288.1	398	1873	-	LOC105037635	--	K13430 serine/threonine-protein kinase PBS1 [EC:2.7.11.1] | (RefSeq) serine/threonine-protein kinase PBS1 (A)	ko04626: Plant-pathogen interaction	putative wall-associated receptor kinase-like 16 [Elaeis guineensis]	WAKLA_ARATH RecName: Full=Wall-associated receptor kinase-like 1; EC=2.7.11.-; Flags: Precursor;	A0A6I9QPX6_ELAGV SubName: Full=putative wall-associated receptor kinase-like 16 {ECO:0000313|RefSeq:XP_010911577.2};	At1g16120	GO:0016021,integral component of membrane; GO:0009505,plant-type cell wall; GO:0005886,plasma membrane; GO:0005524,ATP binding; GO:0030247,polysaccharide binding; GO:0106310,protein serine kinase activity; GO:0004674,protein serine/threonine kinase activity; GO:0007166,cell surface receptor signaling pathway; GO:0006468,protein phosphorylation; GO:0000166,nucleotide binding; GO:0003674,molecular_…	PF00069.28:Protein kinase domain	--	--	--
LOC105054663	154.577	176.419	141.045	62.112	34.2443	52.4918	4371	4668	4167	1665	815	1465	-1.72837	7.18993e-27	4.55049e-25	down	NC_026004.1	6575066	6577465	+	LOC105054663	--	K00475 naringenin 3-dioxygenase [EC:1.14.11.9] | (RefSeq) naringenin,2-oxoglutarate 3-dioxygenase (A)	ko00941: Flavonoid biosynthesis; ko01100: Metabolic pathways; ko01110: Biosynthesis of secondary metabolites	naringenin,2-oxoglutarate 3-dioxygenase [Elaeis guineensis]	FL3H2_CROXC RecName: Full=Flavanone 3-dioxygenase F3H2 {ECO:0000305}; EC=1.14.11.9 {ECO:0000269|PubMed:31004005}; AltName: Full=Flavanone 3'-hydroxylase 2 {ECO:0000303|PubMed:31004005}; Short=CcF3H-2 {ECO:0000303|PubMed:31004005};	A0A6I9RYB0_ELAGV SubName: Full=naringenin,2-oxoglutarate 3-dioxygenase {ECO:0000313|RefSeq:XP_010934537.1};	At3g51240	GO:0031418,L-ascorbic acid binding; GO:0046872,metal ion binding; GO:0045486,naringenin 3-dioxygenase activity; GO:0009813,flavonoid biosynthetic process; GO:0003674,molecular_function; GO:0005488,binding; GO:0019842,vitamin binding; GO:0030246,carbohydrate binding; GO:0031406,carboxylic acid binding; GO:0036094,small molecule binding; GO:0043167,ion binding; GO:0043168,anion binding; GO:0043177,…	PF03171.23:2OG-Fe(II) oxygenase superfamily	--	--	--
LOC105042232	71.5172	59.2987	61.2658	27.9653	19.6488	22.0835	1972	1530	1765	731	456	601	-1.52792	7.78613e-27	4.91387e-25	down	NC_025993.1	14644553	14646557	+	LOC105042232	--	--	--	uncharacterized protein LOC105042232 [Elaeis guineensis]	--	A0A6I9QYY6_ELAGV SubName: Full=uncharacterized protein LOC105042232 {ECO:0000313|RefSeq:XP_010917657.1};	--	--	--	--	--	--
LOC105032036	278.061	223.161	254.429	110.807	116.407	103.215	3068	2304	2933	1159	1081	1124	-1.26056	1.64479e-26	1.03218e-24	down	NW_011550941.1	1063819	1067080	+	LOC105032036	--	--	--	--	--	--	--	--	--	--	--	--
LOC105038195	41.0836	40.7971	37.9303	90.7299	107.932	92.46	791	735	763	1656	1749	1757	1.21558	1.80938e-26	1.13229e-24	up	NC_025994.1	20604313	20605270	+	LOC105038195	--	--	--	uncharacterized protein LOC105038195 [Elaeis guineensis]	--	A0A8N4EVP7_ELAGV SubName: Full=uncharacterized protein LOC105038195 {ECO:0000313|RefSeq:XP_029118344.1};	At3g10020	--	--	--	--	--
LOC105054855	60.7295	41.8388	56.0675	19.1493	12.8632	17.2108	1666	1074	1607	498	297	466	-1.75597	1.91552e-26	1.19535e-24	down	NC_026004.1	12924346	12926267	+	LOC105054855	--	K08099 chlorophyllase [EC:3.1.1.14] | (RefSeq) chlorophyllase-1-like (A)	ko00860: Porphyrin metabolism; ko01100: Metabolic pathways; ko01110: Biosynthesis of secondary metabolites	chlorophyllase-1 [Elaeis guineensis]	CLH1_ARATH RecName: Full=Chlorophyllase-1 {ECO:0000303|PubMed:10611389}; Short=AtCLH1 {ECO:0000303|PubMed:10611389}; EC=3.1.1.14 {ECO:0000269|PubMed:10611389}; AltName: Full=Chlorophyll-chlorophyllido hydrolase 1 {ECO:0000305}; Short=Chlase 1 {ECO:0000303|PubMed:10611389}; AltName: Full=Coronatine-induced protein 1 {ECO:0000303|PubMed:10611389}; Short=CORI1 {ECO:0000303|PubMed:10611389};	A0A6I9S011_ELAGV RecName: Full=Chlorophyllase {ECO:0000256|ARBA:ARBA00013226}; EC=3.1.1.14 {ECO:0000256|ARBA:ARBA00013226};	At1g19670	GO:0005829,cytosol; GO:0005634,nucleus; GO:0000325,plant-type vacuole; GO:0047746,chlorophyllase activity; GO:0102293,pheophytinase b activity; GO:0015996,chlorophyll catabolic process; GO:0042742,defense response to bacterium; GO:0050832,defense response to fungus; GO:0003674,molecular_function; GO:0003824,catalytic activity; GO:0016787,hydrolase activity; GO:0016788,hydrolase activity, acting o…	PF07224.14:Chlorophyllase	--	--	--
novel.2947	256.517	158.943	197.687	13.208	18.3695	8.7148	2356	1366	1897	115	142	79	-3.9959	1.95267e-26	1.21513e-24	down	NW_011551763.1	160106	160562	+	--	--	--	--	uncharacterized protein LOC104585233 [Brachypodium distachyon]	--	A0A804HNI9_MUSAM SubName: Full=Uncharacterized protein {ECO:0000313|EnsemblPlants:Ma00_p05330.1};	YLR154w-a gi|23270399|ref|NP_690845.1| Transcript Antisense to Ribosomal RNA; Tar1p [Saccharomyces cerevisiae]	--	--	--	--	--
LOC105049038	75.5778	69.8612	70.128	31.9795	23.8207	29.9158	1244	1076	1206	499	330	486	-1.39519	1.98042e-26	1.22896e-24	down	NC_025999.1	31748085	31751989	-	LOC105049038	--	K02975 small subunit ribosomal protein S25e | (RefSeq) 40S ribosomal protein S25 (A)	ko03010: Ribosome	40S ribosomal protein S25 [Elaeis guineensis]	RS25_SOLLC RecName: Full=40S ribosomal protein S25;	A0A6I9RIM2_ELAGV RecName: Full=40S ribosomal protein S25 {ECO:0000256|RuleBase:RU366057};	At4g39200	GO:0022627,cytosolic small ribosomal subunit; GO:0003735,structural constituent of ribosome; GO:0003674,molecular_function; GO:0005198,structural molecule activity; GO:0005575,cellular_component; GO:0005622,intracellular anatomical structure; GO:0005737,cytoplasm; GO:0005829,cytosol; GO:0005840,ribosome; GO:0015935,small ribosomal subunit; GO:0022626,cytosolic ribosome; GO:0032991,protein-contain…	PF03297.18:S25 ribosomal protein	--	--	--
LOC105038788	49.0672	53.8806	49.4625	24.8192	22.2498	26.0278	1635	1680	1722	784	624	856	-1.12418	2.23087e-26	1.38054e-24	down	NC_025994.1	33072732	33074684	-	LOC105038788	--	--	--	uncharacterized protein LOC105038788 [Elaeis guineensis]	--	A0A6I9QTA1_ELAGV SubName: Full=uncharacterized protein LOC105038788 {ECO:0000313|RefSeq:XP_010912990.3};	At3g26510	--	PF00564.27:PB1 domain	--	--	--
novel.2787	11.6273	9.9029	8.1115	27.7985	27.5163	37.9692	852	679	621	1931	1697	2746	1.58332	2.73135e-26	1.68557e-24	up	NW_011551122.1	327285	330930	+	--	--	--	--	hypothetical protein COCNU_16G007050 [Cocos nucifera]	--	A0A8K0IYR9_COCNU SubName: Full=Uncharacterized protein {ECO:0000313|EMBL:KAG1371611.1};	--	--	--	--	--	--
novel.3134	630.035	393.009	563.457	42.2043	52.4223	25.7337	26046	15203	24337	1654	1824	1050	-3.78489	3.2501e-26	2.00016e-24	down	NW_011555341.1	3922	34979	-	--	--	--	--	hypothetical protein H5410_064037 [Solanum commersonii]	--	A0A6N2N938_SALVM SubName: Full=Uncharacterized protein {ECO:0000313|EMBL:VFU63545.1};	YLR154w-a gi|23270399|ref|NP_690845.1| Transcript Antisense to Ribosomal RNA; Tar1p [Saccharomyces cerevisiae]	--	--	--	--	--
LOC105039357	49.8241	50.0031	46.8581	22.9721	21.8327	18.6517	1494	1403	1468	653	551	552	-1.27313	3.67366e-26	2.25459e-24	down	NC_025994.1	49205664	49215367	-	LOC105039357	--	K13430 serine/threonine-protein kinase PBS1 [EC:2.7.11.1] | (RefSeq) serine/threonine-protein kinase PBS1 (A)	ko04626: Plant-pathogen interaction	probable serine/threonine-protein kinase PBL17 [Elaeis guineensis]	PBL17_ARATH RecName: Full=Probable serine/threonine-protein kinase PBL17 {ECO:0000305}; EC=2.7.11.1 {ECO:0000305}; AltName: Full=PBS1-like protein 17 {ECO:0000303|PubMed:20413097};	A0A6I9QT67_ELAGV SubName: Full=probable serine/threonine-protein kinase PBL17 {ECO:0000313|RefSeq:XP_010913798.1};	At2g07180	GO:0005886,plasma membrane; GO:0005524,ATP binding; GO:0106310,protein serine kinase activity; GO:0004674,protein serine/threonine kinase activity; GO:0006952,defense response; GO:0006468,protein phosphorylation; GO:0000166,nucleotide binding; GO:0003674,molecular_function; GO:0005488,binding; GO:0017076,purine nucleotide binding; GO:0030554,adenyl nucleotide binding; GO:0032553,ribonucleotide bi…	PF00069.28:Protein kinase domain	--	--	--
LOC105041237	24.8973	19.2784	19.1567	5.6223	6.864	6.9484	668	484	537	143	155	184	-1.7747	4.46897e-26	2.73515e-24	down	NC_025995.1	21070683	21072161	+	LOC105041237	--	--	--	uncharacterized protein LOC105041237 [Elaeis guineensis]	--	A0A6I9QX14_ELAGV SubName: Full=uncharacterized protein LOC105041237 {ECO:0000313|RefSeq:XP_010916412.1};	At1g68340	--	PF07797.17:Protein of unknown function (DUF1639)	--	--	--
LOC105044249	0.6668	0.3733	0.9118	5.5603	5.4327	7.4639	21	11	30	166	144	232	3.1607	6.31901e-26	3.85685e-24	up	NC_025996.1	53931755	53933321	+	LOC105044249	--	--	--	uncharacterized protein LOC105044249, partial [Elaeis guineensis]	--	A0A8N4IFQ2_ELAGV SubName: Full=uncharacterized protein LOC105044249 {ECO:0000313|RefSeq:XP_029120163.1};	At2g33320	--	PF00168.33:C2 domain	--	--	--
LOC105060166	89.5633	78.554	79.7345	35.2302	24.9911	32.1578	1188	975	1105	443	279	421	-1.48887	6.46182e-26	3.93042e-24	down	NC_025993.1	55031466	55032125	-	LOC105060166	--	--	--	twist-related protein 1-like, partial [Elaeis guineensis]	--	A0A8N4EWP8_ELAGV SubName: Full=twist-related protein 1-like {ECO:0000313|RefSeq:XP_029116360.1};	At4g21620	--	--	--	--	--
LOC105055429	6.8857	8.6373	7.5196	18.1825	17.0999	19.5227	610	716	696	1527	1275	1707	1.18694	6.47484e-26	3.93042e-24	up	NC_026004.1	22959299	22970524	-	LOC105055429	--	--	--	uncharacterized protein LOC105055429 [Elaeis guineensis]	--	A0A6I9S0G9_ELAGV SubName: Full=uncharacterized protein LOC105055429 {ECO:0000313|RefSeq:XP_010935537.1, ECO:0000313|RefSeq:XP_010935538.1};	At1g15030	--	PF05623.15:Protein of unknown function (DUF789)	--	--	--
LOC105032030	8.3827	8.5414	9.0908	19.7245	24.3144	22.1089	451	430	511	1006	1101	1174	1.28028	6.5283e-26	3.9521e-24	up	NC_025993.1	60882973	60907115	-	LOC105032030	--	K15014 solute carrier family 29 (equilibrative nucleoside transporter), member 1/2/3 | (RefSeq) equilibrative nucleotide transporter 3 (A)	--	equilibrative nucleotide transporter 3 [Elaeis guineensis]	ENT3_ARATH RecName: Full=Equilibrative nucleotide transporter 3 {ECO:0000303|PubMed:12810710}; Short=AtENT3 {ECO:0000303|PubMed:12810710}; AltName: Full=Nucleoside transporter ENT3 {ECO:0000303|PubMed:12810710}; AltName: Full=Protein FLUOROURIDINE RESISTANT 1 {ECO:0000303|PubMed:17253988};	A0A6I9Q8H9_ELAGV SubName: Full=equilibrative nucleotide transporter 3 {ECO:0000313|RefSeq:XP_010904666.1, ECO:0000313|RefSeq:XP_010904673.1};	At4g05120	GO:0016021,integral component of membrane; GO:0005886,plasma membrane; GO:0005337,nucleoside transmembrane transporter activity; GO:0015858,nucleoside transport; GO:0003674,molecular_function; GO:0005215,transporter activity; GO:0008509,anion transmembrane transporter activity; GO:0015075,ion transmembrane transporter activity; GO:0015932,nucleobase-containing compound transmembrane transporter a…	PF01733.21:Nucleoside transporter	--	--	--
LOC109505678	6.206	5.3838	6.6038	0.5006	0.9109	0.7397	170	138	189	13	21	20	-3.15767	6.86976e-26	4.14754e-24	down	NC_025995.1	7385941	7395542	+	LOC109505678	--	--	--	--	--	--	--	--	--	--	--	--
LOC105036708	18.9355	20.1622	17.9252	4.8843	2.217	3.4309	274	273	271	67	27	49	-2.49174	7.18247e-26	4.32462e-24	down	NC_025994.1	8049231	8049950	+	LOC105036708	--	--	--	dirigent protein 22 [Elaeis guineensis]	DIR19_ARATH RecName: Full=Dirigent protein 19; Short=AtDIR19; Flags: Precursor;	A0A6I9QM34_ELAGV RecName: Full=Dirigent protein {ECO:0000256|RuleBase:RU363099};	At1g58170	GO:0048046,apoplast; GO:0009699,phenylpropanoid biosynthetic process; GO:0006725,cellular aromatic compound metabolic process; GO:0008150,biological_process; GO:0008152,metabolic process; GO:0009058,biosynthetic process; GO:0009698,phenylpropanoid metabolic process; GO:0009987,cellular process; GO:0019438,aromatic compound biosynthetic process; GO:0019748,secondary metabolic process; GO:0044237,c…	PF03018.17:Dirigent-like protein	--	--	--
LOC105038408	18.1112	20.2506	17.7665	4.6232	1.6847	2.9386	281	294	288	68	22	45	-2.65439	7.64322e-26	4.58964e-24	down	NC_025994.1	25247188	25247959	+	LOC105038408	--	--	--	dirigent protein 19 [Elaeis guineensis]	DIR19_ARATH RecName: Full=Dirigent protein 19; Short=AtDIR19; Flags: Precursor;	A0A6I9QP35_ELAGV RecName: Full=Dirigent protein {ECO:0000256|RuleBase:RU363099};	At1g58170	GO:0048046,apoplast; GO:0009699,phenylpropanoid biosynthetic process; GO:0006725,cellular aromatic compound metabolic process; GO:0008150,biological_process; GO:0008152,metabolic process; GO:0009058,biosynthetic process; GO:0009698,phenylpropanoid metabolic process; GO:0009987,cellular process; GO:0019438,aromatic compound biosynthetic process; GO:0019748,secondary metabolic process; GO:0044237,c…	PF03018.17:Dirigent-like protein	--	--	--
LOC105040244	48.0739	47.5777	47.2303	23.5996	21.2916	21.7953	1285	1190	1319	598	479	575	-1.16404	8.34236e-26	4.996e-24	down	NC_025993.1	12892727	12904784	-	LOC105040244	--	K21568 pinoresinol/lariciresinol reductase [EC:1.23.1.1 1.23.1.2 1.23.1.3 1.23.1.4] | (RefSeq) bifunctional pinoresinol-lariciresinol reductase 2 isoform X1 (A)	ko00999: Biosynthesis of various plant secondary metabolites; ko01100: Metabolic pathways; ko01110: Biosynthesis of secondary metabolites	bifunctional pinoresinol-lariciresinol reductase 2 isoform X1 [Elaeis guineensis]	PILR2_THUPL RecName: Full=Bifunctional pinoresinol-lariciresinol reductase 2; Short=PLR-Tp2; AltName: Full=(+)-lariciresinol reductase; EC=1.23.1.2; AltName: Full=(+)-pinoresinol reductase; EC=1.23.1.1; AltName: Full=(-)-pinoresinol reductase; EC=1.23.1.3;	A0A6I9QTV8_ELAGV SubName: Full=bifunctional pinoresinol-lariciresinol reductase 2 isoform X1 {ECO:0000313|RefSeq:XP_010914985.1};	At1g32100	GO:0010284,lariciresinol reductase activity; GO:0010283,pinoresinol reductase activity; GO:1902132,(+)-lariciresinol biosynthetic process; GO:1902131,(+)-lariciresinol catabolic process; GO:1902125,(+)-pinoresinol catabolic process; GO:1902129,(-)-lariciresinol biosynthetic process; GO:1902123,(-)-pinoresinol catabolic process; GO:1902138,(-)-secoisolariciresinol biosynthetic process; GO:0009807,…	PF05368.16:NmrA-like family	--	--	--
LOC105036684	27.2751	21.9778	20.7678	7.3997	6.8333	7.8137	626	472	498	161	132	177	-1.73454	8.40593e-26	5.02057e-24	down	NW_011559123.1	1539	2680	+	LOC105036684	--	K03320 ammonium transporter, Amt family | (RefSeq) ammonium transporter 3 member 1 (A)	--	ammonium transporter 3 member 1 [Elaeis guineensis]	AMT31_ORYSJ RecName: Full=Ammonium transporter 3 member 1; Short=OsAMT3;1;	A0A6I9QMN4_ELAGV SubName: Full=ammonium transporter 3 member 1 {ECO:0000313|RefSeq:XP_010910733.2};	At2g38290	GO:0016021,integral component of membrane; GO:0005886,plasma membrane; GO:0008519,ammonium transmembrane transporter activity; GO:0072488,ammonium transmembrane transport; GO:0003674,molecular_function; GO:0005215,transporter activity; GO:0008324,cation transmembrane transporter activity; GO:0015075,ion transmembrane transporter activity; GO:0015318,inorganic molecular entity transmembrane transp…	PF00909.24:Ammonium Transporter Family	--	--	--
LOC105038203	104.17	106.43	106.388	51.4578	37.5588	34.7418	4162	3979	4441	1949	1263	1370	-1.41865	8.71176e-26	5.18932e-24	down	NC_025994.1	20947566	20949553	+	LOC105038203	--	K05359 arogenate/prephenate dehydratase [EC:4.2.1.91 4.2.1.51] | (RefSeq) arogenate dehydratase/prephenate dehydratase 6, chloroplastic (A)	ko00400: Phenylalanine, tyrosine and tryptophan biosynthesis; ko01100: Metabolic pathways; ko01110: Biosynthesis of secondary metabolites; ko01230: Biosynthesis of amino acids	arogenate dehydratase/prephenate dehydratase 6, chloroplastic [Elaeis guineensis]	AROD3_PETHY RecName: Full=Arogenate dehydratase 3 {ECO:0000303|PubMed:20215586}; Short=PhADT3 {ECO:0000303|PubMed:20215586}; EC=4.2.1.91 {ECO:0000269|PubMed:20215586}; AltName: Full=Prephenate dehydratase ADT3 {ECO:0000305}; EC=4.2.1.51 {ECO:0000255|PROSITE-ProRule:PRU00517, ECO:0000269|PubMed:20215586}; Flags: Precursor;	A0A6I9QRJ8_ELAGV RecName: Full=Arogenate dehydratase {ECO:0000256|ARBA:ARBA00013259, ECO:0000256|RuleBase:RU363004}; EC=4.2.1.91 {ECO:0000256|ARBA:ARBA00013259, ECO:0000256|RuleBase:RU363004};	At1g08250	GO:0009507,chloroplast; GO:0009570,chloroplast stroma; GO:0047769,arogenate dehydratase activity; GO:0004664,prephenate dehydratase activity; GO:0009094,L-phenylalanine biosynthetic process; GO:0003674,molecular_function; GO:0003824,catalytic activity; GO:0016829,lyase activity; GO:0016835,carbon-oxygen lyase activity; GO:0016836,hydro-lyase activity; GO:0006082,organic acid metabolic process; GO…	PF00800.21:Prephenate dehydratase	--	--	--
LOC105050398	80.7572	67.5382	67.9547	34.2725	31.0694	32.4743	2764	2163	2430	1112	895	1097	-1.21159	8.81615e-26	5.2375e-24	down	NC_026000.1	31318416	31320301	+	LOC105050398	--	K13425 WRKY transcription factor 22 | (RefSeq) WRKY transcription factor 22-like (A)	ko04016: MAPK signaling pathway - plant; ko04626: Plant-pathogen interaction	WRKY transcription factor WRKY51 [Elaeis guineensis]	WRK11_ARATH RecName: Full=Probable WRKY transcription factor 11; AltName: Full=WRKY DNA-binding protein 11;	A0A6I9RLA1_ELAGV SubName: Full=WRKY transcription factor WRKY51 {ECO:0000313|RefSeq:XP_010928698.1};	At4g31550	GO:0005634,nucleus; GO:0005516,calmodulin binding; GO:0003700,DNA-binding transcription factor activity; GO:0000976,transcription regulatory region sequence-specific DNA binding; GO:0042742,defense response to bacterium; GO:0009682,induced systemic resistance; GO:2000022,regulation of jasmonic acid mediated signaling pathway; GO:0009617,response to bacterium; GO:0003674,molecular_function; GO:000…	PF03106.18:WRKY DNA -binding domain	WRKY	TF	WRKY
LOC105045976	13.0598	10.1677	12.4434	0.1247	0.0702	0.1796	221	161	220	2	1	3	-6.61256	9.42481e-26	5.5842e-24	down	NC_025997.1	43128254	43129223	-	LOC105045976	--	--	--	non-specific lipid-transfer protein 1 [Elaeis guineensis]	NLTP_MALDO RecName: Full=Non-specific lipid-transfer protein; Short=LTP; AltName: Allergen=Mal d 3; Flags: Precursor;	A0A1D5AIU2_ELAGV RecName: Full=Non-specific lipid-transfer protein {ECO:0000256|RuleBase:RU000628};	At5g59320	GO:0008289,lipid binding; GO:0006869,lipid transport; GO:0003674,molecular_function; GO:0005488,binding; GO:0006810,transport; GO:0006811,ion transport; GO:0006820,anion transport; GO:0008150,biological_process; GO:0010876,lipid localization; GO:0033036,macromolecule localization; GO:0051179,localization; GO:0051234,establishment of localization; GO:0071702,organic substance transport	PF00234.25:Protease inhibitor/seed storage/LTP family	--	--	--
LOC105048649	169.802	161.917	169.439	84.6681	86.9304	77.4348	2655	2369	2768	1255	1144	1195	-1.07416	1.02622e-25	6.0642e-24	down	NC_025999.1	17457509	17458286	-	LOC105048649	--	--	--	classical arabinogalactan protein 10-like [Elaeis guineensis]	--	A0A6I9RPJ7_ELAGV SubName: Full=classical arabinogalactan protein 10-like {ECO:0000313|RefSeq:XP_010926339.1};	--	--	PF02656.18:Domain of unknown function (DUF202)	--	--	--
LOC105041926	9.5915	7.0058	6.2745	1.332	1.6918	1.2522	357	244	244	47	53	46	-2.4934	1.14671e-25	6.75833e-24	down	NC_025993.1	12541342	12543848	+	LOC105041926	--	K00924 kinase [EC:2.7.1.-] | (RefSeq) receptor-like protein kinase HSL1 (A)	--	receptor-like protein kinase 5 [Elaeis guineensis]	BAME1_ARATH RecName: Full=Leucine-rich repeat receptor-like serine/threonine-protein kinase BAM1; EC=2.7.11.1; AltName: Full=Protein BARELY ANY MERISTEM 1; Flags: Precursor;	A0A6I9R3N2_ELAGV SubName: Full=receptor-like protein kinase 5 {ECO:0000313|RefSeq:XP_010917300.2};	At5g25930	GO:0016021,integral component of membrane; GO:0005886,plasma membrane; GO:0005524,ATP binding; GO:0042802,identical protein binding; GO:0043621,protein self-association; GO:0106310,protein serine kinase activity; GO:0004674,protein serine/threonine kinase activity; GO:0033612,receptor serine/threonine kinase binding; GO:0030154,cell differentiation; GO:0048437,floral organ development; GO:0048229…	PF00069.28:Protein kinase domain	--	--	--
novel.2263	89.7141	74.0129	83.5392	39.3295	37.4582	36.2131	2618	2021	2547	1088	920	1043	-1.1965	1.2471e-25	7.33061e-24	down	NC_026008.1	13382549	13384000	.	--	--	--	--	hypothetical protein COCNU_08G005790 [Cocos nucifera]	--	A0A8K0IHI2_COCNU SubName: Full=Uncharacterized protein {ECO:0000313|EMBL:KAG1359133.1};	--	--	--	--	--	--
novel.622	6.7598	7.0489	6.0366	20.0495	20.9559	14.5613	1896	1850	1769	5331	4947	4031	1.42374	1.45363e-25	8.52212e-24	up	NC_025995.1	10419413	10440078	-	--	--	K14514 ethylene-insensitive protein 3 | (RefSeq) ETHYLENE INSENSITIVE 3-like 3 protein (A)	ko04016: MAPK signaling pathway - plant; ko04075: Plant hormone signal transduction	uncharacterized protein LOC120110927 [Phoenix dactylifera]	TBL40_ARATH RecName: Full=Protein trichome birefringence-like 40;	A0A8B9A8B5_PHODC SubName: Full=uncharacterized protein LOC120110927 {ECO:0000313|RefSeq:XP_038982900.1};	At2g41580	GO:0005794,Golgi apparatus; GO:0016021,integral component of membrane; GO:0016413,O-acetyltransferase activity; GO:0003674,molecular_function; GO:0003824,catalytic activity; GO:0008374,O-acyltransferase activity; GO:0016407,acetyltransferase activity; GO:0016740,transferase activity; GO:0016746,transferase activity, transferring acyl groups; GO:0016747,transferase activity, transferring acyl grou…	PF13456.9:Reverse transcriptase-like	--	--	--
LOC105036912	64.8204	57.3974	43.6063	11.852	7.9216	15.7621	525	435	369	91	54	126	-2.28598	1.52809e-25	8.93509e-24	down	NW_011561959.1	1	3841	+	LOC105036912	--	K09841 xanthoxin dehydrogenase [EC:1.1.1.288] | (RefSeq) zerumbone synthase-like (A)	ko00906: Carotenoid biosynthesis; ko01100: Metabolic pathways; ko01110: Biosynthesis of secondary metabolites	momilactone A synthase [Elaeis guineensis]	SILD_FORIN RecName: Full=Secoisolariciresinol dehydrogenase; EC=1.1.1.331; Flags: Fragment;	A0A6I9QKD5_ELAGV SubName: Full=momilactone A synthase {ECO:0000313|RefSeq:XP_010910936.2};	At2g47140	GO:0102911,(-)-secoisolariciresinol dehydrogenase activity; GO:0009807,lignan biosynthetic process; GO:0003674,molecular_function; GO:0003824,catalytic activity; GO:0016491,oxidoreductase activity; GO:0016614,oxidoreductase activity, acting on CH-OH group of donors; GO:0016616,oxidoreductase activity, acting on the CH-OH group of donors, NAD or NADP as acceptor; GO:0006725,cellular aromatic compo…	PF00106.28:short chain dehydrogenase	--	--	--
LOC105045696	712.288	761.213	698.984	1543.67	1674.92	1392.89	33469	33469	34315	68761	66239	64597	1.02274	2.06882e-25	1.20653e-23	up	NC_025997.1	48146269	48150715	+	LOC105045696	--	K03283 heat shock 70kDa protein 1/2/6/8 | (RefSeq) probable mediator of RNA polymerase II transcription subunit 37c (A)	ko03040: Spliceosome; ko04141: Protein processing in endoplasmic reticulum; ko04144: Endocytosis	probable mediator of RNA polymerase II transcription subunit 37c [Elaeis guineensis]	HS704_ARATH RecName: Full=Heat shock 70 kDa protein 4 {ECO:0000303|PubMed:11599561}; AltName: Full=Heat shock cognate 70 kDa protein 4 {ECO:0000303|PubMed:11402207}; AltName: Full=Heat shock cognate protein 70-4 {ECO:0000303|PubMed:11402207}; Short=AtHsc70-4 {ECO:0000303|PubMed:11402207}; AltName: Full=Heat shock protein 70-4 {ECO:0000303|PubMed:11599561}; Short=AtHsp70-4 {ECO:0000303|PubMed:1159…	A0A6J0PIS2_ELAGV SubName: Full=probable mediator of RNA polymerase II transcription subunit 37c {ECO:0000313|RefSeq:XP_019706236.1};	At3g12580	GO:0005737,cytoplasm; GO:0005829,cytosol; GO:0005794,Golgi apparatus; GO:0005739,mitochondrion; GO:0005634,nucleus; GO:0009505,plant-type cell wall; GO:0000325,plant-type vacuole; GO:0005886,plasma membrane; GO:0005524,ATP binding; GO:0016887,ATPase activity; GO:0140662,NA; GO:0031072,heat shock protein binding; GO:0051787,misfolded protein binding; GO:0044183,protein folding chaperone; GO:003162…	PF00012.23:Hsp70 protein	--	--	--
LOC105034972	8.855	9.3693	9.937	19.1454	20.9637	21.8618	806	798	945	1652	1606	1964	1.0722	2.94741e-25	1.71442e-23	up	NW_011551399.1	10397	75486	-	LOC105034972	--	--	--	nuclear pore complex protein NUP1 isoform X1 [Elaeis guineensis]	NUP1_ARATH RecName: Full=Nuclear pore complex protein NUP1 {ECO:0000303|PubMed:19843313}; AltName: Full=Nuclear pore complex protein NUP136 {ECO:0000303|PubMed:21189294}; AltName: Full=Nucleoporin 1 {ECO:0000303|PubMed:19843313}; AltName: Full=Nucleoporin 136 {ECO:0000303|PubMed:21189294};	A0A6J0PEC1_ELAGV SubName: Full=nuclear pore complex protein NUP1 isoform X1 {ECO:0000313|RefSeq:XP_019702717.1};	At3g10650	GO:0005829,cytosol; GO:0005635,nuclear envelope; GO:0034399,nuclear periphery; GO:0005643,nuclear pore; GO:0071763,nuclear membrane organization; GO:0006997,nucleus organization; GO:0016973,poly(A)+ mRNA export from nucleus; GO:0015031,protein transport; GO:0006996,organelle organization; GO:0006998,nuclear envelope organization; GO:0008150,biological_process; GO:0009987,cellular process; GO:0010…	--	--	--	--
LOC105045196	45.3868	47.1569	46.8197	18.6189	12.8823	15.1581	540	525	582	210	129	178	-1.64013	3.38165e-25	1.95679e-23	down	NC_025997.1	17590822	17591582	+	LOC105045196	--	--	--	uncharacterized protein LOC105045196 [Elaeis guineensis]	--	A0A6I9R8S0_ELAGV SubName: Full=uncharacterized protein LOC105045196 {ECO:0000313|RefSeq:XP_010921675.1};	At3g06890	GO:0016021,integral component of membrane; GO:0005575,cellular_component; GO:0016020,membrane; GO:0031224,intrinsic component of membrane; GO:0110165,cellular anatomical entity	--	--	--	--
LOC105050998	21.3945	30.0933	23.4806	7.1789	5.3744	8.9597	525	691	602	167	111	217	-1.86085	4.60294e-25	2.64972e-23	down	NC_026001.1	1270115	1272777	-	LOC105050998	--	--	--	desiccation-related protein PCC13-62 [Elaeis guineensis]	NEC2_NESMA RecName: Full=Ferritin-like catalase Nec2 {ECO:0000303|PubMed:35074876}; EC=1.11.1.6 {ECO:0000269|PubMed:35074876}; AltName: Full=Nectar protein 2 {ECO:0000303|PubMed:35074876}; Short=NmNec2 {ECO:0000303|PubMed:35074876}; Flags: Precursor;	A0A6I9RP07_ELAGV SubName: Full=desiccation-related protein PCC13-62 {ECO:0000313|RefSeq:XP_010929545.1};	At1g47980	--	PF13668.9:Ferritin-like domain	--	--	--
ElguCp048	160.147	134.893	148.371	71.5706	51.3988	63.2682	4683	3691	4533	1984	1265	1826	-1.31785	4.87925e-25	2.80155e-23	down	NC_017602.1	56511	57965	+	rbcL	--	K01601 ribulose-bisphosphate carboxylase large chain [EC:4.1.1.39] | (RefSeq) rbcL, ElguCp048; ribulose bisophosphate carboxylase (A)	ko00630: Glyoxylate and dicarboxylate metabolism; ko00710: Carbon fixation in photosynthetic organisms; ko01100: Metabolic pathways; ko01110: Biosynthesis of secondary metabolites; ko01200: Carbon metabolism	ribulose bisophosphate carboxylase [Elaeis guineensis]	RBL_HYOLA RecName: Full=Ribulose bisphosphate carboxylase large chain {ECO:0000255|HAMAP-Rule:MF_01338}; Short=RuBisCO large subunit {ECO:0000255|HAMAP-Rule:MF_01338}; EC=4.1.1.39 {ECO:0000255|HAMAP-Rule:MF_01338}; Flags: Precursor;	I1E3W1_ELAGV RecName: Full=Ribulose bisphosphate carboxylase large chain {ECO:0000256|ARBA:ARBA00017725, ECO:0000256|HAMAP-Rule:MF_01338}; Short=RuBisCO large subunit {ECO:0000256|HAMAP-Rule:MF_01338}; EC=4.1.1.39 {ECO:0000256|ARBA:ARBA00012287, ECO:0000256|HAMAP-Rule:MF_01338};	AtCh031	GO:0009507,chloroplast; GO:0000287,magnesium ion binding; GO:0004497,monooxygenase activity; GO:0016984,ribulose-bisphosphate carboxylase activity; GO:0009853,photorespiration; GO:0019253,reductive pentose-phosphate cycle; GO:0003674,molecular_function; GO:0005488,binding; GO:0043167,ion binding; GO:0043169,cation binding; GO:0046872,metal ion binding; GO:0003824,catalytic activity; GO:0016491,ox…	PF00016.23:Ribulose bisphosphate carboxylase large chain, catalytic domain	--	--	--
LOC105042201	4.2661	4.5105	4.3842	10.3404	10.6045	8.9759	1031	1020	1107	2369	2157	2141	1.1216	5.33626e-25	3.05521e-23	up	NC_025995.1	48993296	49033875	-	LOC105042201	--	K22262 WD repeat and FYVE domain-containing protein 3 | (RefSeq) protein SPIRRIG (A)	--	protein SPIRRIG isoform X1 [Elaeis guineensis]	BCHA1_ARATH RecName: Full=Protein SPIRRIG {ECO:0000303|PubMed:19392685}; AltName: Full=BEACH domain-containing protein A1 {ECO:0000303|PubMed:25618824}; AltName: Full=BEACH-domain homolog A1 {ECO:0000305};	A0A6I9QZF0_ELAGV SubName: Full=protein SPIRRIG isoform X1 {ECO:0000313|RefSeq:XP_010917623.1};	At1g03060_1	GO:0005737,cytoplasm; GO:0000932,P-body; GO:0035619,root hair tip; GO:0071472,cellular response to salt stress; GO:0080001,mucilage extrusion from seed coat; GO:0009825,multidimensional cell growth; GO:0033962,P-body assembly; GO:1902892,positive regulation of root hair elongation; GO:1904580,regulation of intracellular mRNA localization; GO:1903335,regulation of vacuolar transport; GO:0010090,tr…	PF02138.21:Beige/BEACH domain	--	--	--
LOC105060501	21.4587	18.3461	26.3153	5.942	3.1073	3.6689	320	256	410	84	39	54	-2.43831	5.34847e-25	3.05521e-23	down	NW_011550910.1	471219	472793	+	LOC105060501	--	--	--	heavy metal-associated isoprenylated plant protein 47 [Elaeis guineensis]	PIK1_ORYSJ RecName: Full=Disease resistance protein Pik-1 {ECO:0000305}; AltName: Full=Pik-1 blast resistance protein {ECO:0000312|EMBL:ADZ48537.1};	A0A6I9SFK8_ELAGV SubName: Full=heavy metal-associated isoprenylated plant protein 47 {ECO:0000313|RefSeq:XP_010942541.1};	At3g07600	GO:0043531,ADP binding; GO:0005524,ATP binding; GO:0042742,defense response to bacterium; GO:0002758,innate immune response-activating signal transduction; GO:0009626,plant-type hypersensitive response; GO:0000166,nucleotide binding; GO:0003674,molecular_function; GO:0005488,binding; GO:0017076,purine nucleotide binding; GO:0030554,adenyl nucleotide binding; GO:0032553,ribonucleotide binding; GO:…	PF00403.29:Heavy-metal-associated domain	--	--	--
LOC105039741	22.6843	23.2751	20.3204	7.6966	9.8423	8.4764	827	794	774	266	302	305	-1.41638	5.38165e-25	3.0663e-23	down	NC_025994.1	54918345	54920238	+	LOC105039741	--	K13418 somatic embryogenesis receptor kinase 1 [EC:2.7.10.1 2.7.11.1] | (RefSeq) somatic embryogenesis receptor kinase 1 (A)	--	rust resistance kinase Lr10-like [Elaeis guineensis]	LRK10_WHEAT RecName: Full=Rust resistance kinase Lr10 {ECO:0000312|EMBL:AAC49629.1}; EC=2.7.11.1; AltName: Full=Probable receptor-like serine/threonine-protein kinase LRK10; Flags: Precursor;	A0A8N4ETL2_ELAGV SubName: Full=rust resistance kinase Lr10-like {ECO:0000313|RefSeq:XP_029118712.1};	At1g34300	GO:0016021,integral component of membrane; GO:0005886,plasma membrane; GO:0005524,ATP binding; GO:0106310,protein serine kinase activity; GO:0004674,protein serine/threonine kinase activity; GO:0006468,protein phosphorylation; GO:0000166,nucleotide binding; GO:0003674,molecular_function; GO:0005488,binding; GO:0017076,purine nucleotide binding; GO:0030554,adenyl nucleotide binding; GO:0032553,rib…	PF07714.20:Protein tyrosine and serine/threonine kinase	--	--	--
LOC105043845	0.8586	0.7111	0.3698	3.9173	5.3304	5.5242	40	31	18	173	209	254	2.86462	5.46385e-25	3.1052e-23	up	NC_025996.1	48202355	48207934	-	LOC105043845	--	K14638 solute carrier family 15 (peptide/histidine transporter), member 3/4 | (RefSeq) protein NRT1/ PTR FAMILY 7.3-like isoform X1 (A)	--	protein NRT1/ PTR FAMILY 7.3 isoform X1 [Elaeis guineensis]	PTR14_ARATH RecName: Full=Protein NRT1/ PTR FAMILY 7.3; Short=AtNPF7.3; AltName: Full=Nitrate transporter 1.5;	A0A6I9R3K7_ELAGV SubName: Full=protein NRT1/ PTR FAMILY 7.3 isoform X1 {ECO:0000313|RefSeq:XP_010919865.1};	At1g32450	GO:0016021,integral component of membrane; GO:0005886,plasma membrane; GO:0015112,nitrate transmembrane transporter activity; GO:0015386,potassium:proton antiporter activity; GO:0015293,symporter activity; GO:0010150,leaf senescence; GO:0015706,nitrate transport; GO:0055075,potassium ion homeostasis; GO:1902600,proton transmembrane transport; GO:0010167,response to nitrate; GO:0003674,molecular_f…	PF00854.24:POT family	--	--	--
LOC105038298	13.6555	12.5869	12.3758	3.4211	2.7379	3.848	320	276	303	76	54	89	-2.01059	7.52558e-25	4.26603e-23	down	NC_025994.1	22848582	22854588	+	LOC105038298	--	K17338 receptor expression-enhancing protein 1/2/3/4 | (RefSeq) putative HVA22-like protein g isoform X2 (A)	--	putative HVA22-like protein g [Elaeis guineensis]	HA22I_ARATH RecName: Full=HVA22-like protein i; Short=AtHVA22i;	A0A6J0PEL2_ELAGV RecName: Full=HVA22-like protein {ECO:0000256|RuleBase:RU362006};	At5g42560	--	PF03134.22:TB2/DP1, HVA22 family	--	--	--
LOC105043314	28.8925	25.3468	24.3518	10.9524	8.8678	10.2508	871	715	767	313	225	305	-1.45141	7.92098e-25	4.47877e-23	down	NC_025996.1	37535481	37537634	-	LOC105043314	--	K15746 beta-carotene 3-hydroxylase [EC:1.14.15.24] | (RefSeq) beta-carotene 3-hydroxylase 2, chloroplastic-like (A)	ko00906: Carotenoid biosynthesis; ko01100: Metabolic pathways; ko01110: Biosynthesis of secondary metabolites	beta-carotene 3-hydroxylase 2, chloroplastic isoform X1 [Elaeis guineensis]	BCH2_CAPAN RecName: Full=Beta-carotene hydroxylase 2, chloroplastic {ECO:0000305}; EC=1.14.15.24 {ECO:0000269|PubMed:9555077}; Flags: Precursor;	A0A6I9R3R1_ELAGV RecName: Full=Beta-carotene 3-hydroxylase {ECO:0000256|ARBA:ARBA00026097}; EC=1.14.15.24 {ECO:0000256|ARBA:ARBA00026097};	At4g25700	GO:0031969,chloroplast membrane; GO:0016021,integral component of membrane; GO:0052611,beta-carotene 3-hydroxylase activity; GO:0052610,beta-cryptoxanthin hydroxylase activity; GO:0016787,hydrolase activity; GO:0005506,iron ion binding; GO:0016117,carotenoid biosynthetic process; GO:0003674,molecular_function; GO:0003824,catalytic activity; GO:0004497,monooxygenase activity; GO:0016491,oxidoreduc…	PF04116.16:Fatty acid hydroxylase	--	--	--
LOC105051853	4.7558	5.1226	5.4515	1.3682	0.871	1.2951	253	255	303	69	39	68	-2.17485	8.72713e-25	4.9221e-23	down	NC_026001.1	29601935	29615189	+	LOC105051853	--	K23280 rhamnogalacturonan I rhamnosyltransferase [EC:2.4.1.351] | (RefSeq) uncharacterized protein At1g04910-like (A)	--	LOW QUALITY PROTEIN: O-fucosyltransferase 9-like [Elaeis guineensis]	OFUT9_ARATH RecName: Full=O-fucosyltransferase 9 {ECO:0000305}; Short=O-FucT-9 {ECO:0000305}; EC=2.4.1.- {ECO:0000305}; AltName: Full=O-fucosyltransferase family protein {ECO:0000312|EMBL:ARJ31458.1};	A0A6I9RQI7_ELAGV RecName: Full=O-fucosyltransferase family protein {ECO:0000256|ARBA:ARBA00030350};	At1g35510	GO:0016021,integral component of membrane; GO:0016757,transferase activity, transferring glycosyl groups; GO:0006004,fucose metabolic process; GO:0003674,molecular_function; GO:0003824,catalytic activity; GO:0016740,transferase activity; GO:0005975,carbohydrate metabolic process; GO:0005996,monosaccharide metabolic process; GO:0008150,biological_process; GO:0008152,metabolic process; GO:0019318,h…	PF10250.12:GDP-fucose protein O-fucosyltransferase	--	--	--
LOC105052277	83.8453	71.9773	78.0851	39.795	34.0693	39.1225	3965	3185	3858	1784	1356	1826	-1.11664	9.52667e-25	5.35947e-23	down	NC_026002.1	6433114	6435466	+	LOC105052277	--	--	--	U-box domain-containing protein 16-like [Elaeis guineensis]	PUB16_ARATH RecName: Full=U-box domain-containing protein 16; EC=2.3.2.27; AltName: Full=Plant U-box protein 16; AltName: Full=RING-type E3 ubiquitin transferase PUB16 {ECO:0000305};	A0A6I9RRT6_ELAGV RecName: Full=RING-type E3 ubiquitin transferase {ECO:0000256|ARBA:ARBA00012483}; EC=2.3.2.27 {ECO:0000256|ARBA:ARBA00012483};	At5g01830	GO:0005737,cytoplasm; GO:0005634,nucleus; GO:0004842,ubiquitin-protein transferase activity; GO:0003674,molecular_function; GO:0003824,catalytic activity; GO:0016740,transferase activity; GO:0019787,ubiquitin-like protein transferase activity; GO:0140096,catalytic activity, acting on a protein; GO:0005575,cellular_component; GO:0005622,intracellular anatomical structure; GO:0110165,cellular anato…	PF04564.18:U-box domain	--	--	--
LOC105036631	53.2461	55.6982	50.4911	22.861	26.8379	21.4936	1511	1479	1497	615	641	602	-1.22837	1.13591e-24	6.37427e-23	down	NW_011558663.1	2567	4303	+	LOC105036631	--	K18819 inositol 3-alpha-galactosyltransferase [EC:2.4.1.123] | (RefSeq) galactinol synthase 2 (A)	ko00052: Galactose metabolism; ko01100: Metabolic pathways	galactinol synthase 2 [Elaeis guineensis]	GOLS2_SOLLC RecName: Full=Galactinol synthase 2; Short=GolS-2; Short=SlGolS2; EC=2.4.1.123;	A0A6I9QJS8_ELAGV RecName: Full=Hexosyltransferase {ECO:0000256|RuleBase:RU362027}; EC=2.4.1.- {ECO:0000256|RuleBase:RU362027};	At2g47180	GO:0005737,cytoplasm; GO:0016757,transferase activity, transferring glycosyl groups; GO:0047216,inositol 3-alpha-galactosyltransferase activity; GO:0046872,metal ion binding; GO:0006012,galactose metabolic process; GO:0003674,molecular_function; GO:0003824,catalytic activity; GO:0016740,transferase activity; GO:0008194,UDP-glycosyltransferase activity; GO:0008378,galactosyltransferase activity; G…	PF01501.23:Glycosyl transferase family 8	--	--	--
LOC105050938	182.643	116.505	122.462	12.3129	13.8685	7.0503	2441	1457	1710	156	156	93	-3.73252	1.17911e-24	6.60008e-23	down	NC_026000.1	37201891	37202555	-	LOC105050938	--	--	--	putative per-hexamer repeat protein 5 [Elaeis guineensis]	--	A0A6J0PM77_ELAGV SubName: Full=putative per-hexamer repeat protein 5 {ECO:0000313|RefSeq:XP_019707691.1};	--	--	--	--	--	--
LOC109506236	39.8162	37.7866	36.5397	14.5949	13.8816	9.7608	777	690	745	270	228	188	-1.64276	1.22099e-24	6.81734e-23	down	NC_026001.1	25056076	25057046	+	LOC109506236	--	K13448 calcium-binding protein CML | (RefSeq) calmodulin-like protein 3 (A)	ko04626: Plant-pathogen interaction	calmodulin-like protein 3 [Elaeis guineensis]	CML3_ARATH RecName: Full=Calmodulin-like protein 3;	A0A6J0PMG9_ELAGV SubName: Full=calmodulin-like protein 3 {ECO:0000313|RefSeq:XP_019708251.1};	At3g07490	GO:0005777,peroxisome; GO:0005509,calcium ion binding; GO:0003674,molecular_function; GO:0005488,binding; GO:0043167,ion binding; GO:0043169,cation binding; GO:0046872,metal ion binding; GO:0005575,cellular_component; GO:0005622,intracellular anatomical structure; GO:0005737,cytoplasm; GO:0042579,microbody; GO:0043226,organelle; GO:0043227,membrane-bounded organelle; GO:0043229,intracellular orga…	PF00036.35:EF hand	--	--	--
LOC105049175	6.0707	4.5917	5.7043	1.0819	0.6916	0.7864	219	155	215	37	21	28	-2.73967	1.33508e-24	7.43574e-23	down	NC_025993.1	24034931	24039663	-	LOC105049175	--	--	--	protein SAR DEFICIENT 1 [Elaeis guineensis]	SARD1_ARATH RecName: Full=Protein SAR DEFICIENT 1 {ECO:0000303|PubMed:20921422};	A0A6I9RIG6_ELAGV SubName: Full=protein SAR DEFICIENT 1 {ECO:0000313|RefSeq:XP_010927048.1};	At1g73800	GO:0005634,nucleus; GO:0003700,DNA-binding transcription factor activity; GO:0043565,sequence-specific DNA binding; GO:0071219,cellular response to molecule of bacterial origin; GO:0042742,defense response to bacterium; GO:0002229,defense response to oomycetes; GO:0009626,plant-type hypersensitive response; GO:1900426,positive regulation of defense response to bacterium; GO:0080142,regulation of …	PF07887.14:Calmodulin binding protein-like N-terminal domain	--	--	--
LOC105051496	13.0556	13.1253	13.7578	26.667	28.3845	31.2326	911	857	1003	1764	1667	2151	1.04486	1.39836e-24	7.76875e-23	up	NC_026001.1	26223561	26230178	+	LOC105051496	--	K17604 zinc finger SWIM domain-containing protein 3 | (RefSeq) protein FAR1-RELATED SEQUENCE 5 (A)	--	protein FAR1-RELATED SEQUENCE 6 [Elaeis guineensis]	FRS6_ARATH RecName: Full=Protein FAR1-RELATED SEQUENCE 6;	A0A6I9RQC6_ELAGV RecName: Full=Protein FAR1-RELATED SEQUENCE {ECO:0000256|RuleBase:RU367018};	At1g52520	GO:0005634,nucleus; GO:0008270,zinc ion binding; GO:0006355,regulation of transcription, DNA-templated; GO:0003674,molecular_function; GO:0005488,binding; GO:0043167,ion binding; GO:0043169,cation binding; GO:0046872,metal ion binding; GO:0046914,transition metal ion binding; GO:0006139,nucleobase-containing compound metabolic process; GO:0006351,transcription, DNA-templated; GO:0006725,cellular …	PF10551.12:MULE transposase domain	FAR1	TF	FAR1
LIP1	1.0491	4.3565	2.1517	112.785	149.293	128.858	35	136	75	3567	4192	4243	5.64215	1.45276e-24	8.05091e-23	up	NC_025995.1	36542437	36547877	+	LIP1	--	--	--	uncharacterized protein LOC105041961 [Elaeis guineensis]	OBL1_TOBAC RecName: Full=Triacylglycerol lipase OBL1 {ECO:0000305}; EC=3.1.1.- {ECO:0000269|PubMed:29178188}; AltName: Full=Oil body lipase 1 {ECO:0000303|PubMed:29178188}; Short=NtOBL1 {ECO:0000303|PubMed:29178188};	K4NZ15_ELAGV SubName: Full=Lipase {ECO:0000313|EMBL:AFV50601.1}; SubName: Full=uncharacterized protein LOC105041961 {ECO:0000313|RefSeq:NP_001304804.1};	At3g14360	GO:0016021,integral component of membrane; GO:0005811,lipid droplet; GO:0004806,triglyceride lipase activity; GO:0016042,lipid catabolic process; GO:0003674,molecular_function; GO:0003824,catalytic activity; GO:0016298,lipase activity; GO:0016787,hydrolase activity; GO:0016788,hydrolase activity, acting on ester bonds; GO:0052689,carboxylic ester hydrolase activity; GO:0006629,lipid metabolic pro…	PF01764.28:Lipase (class 3)	--	--	--
LOC105060998	8.6178	8.4093	8.3519	17.3054	20.4246	18.7154	955	872	967	1818	1905	2047	1.0872	1.51015e-24	8.34819e-23	up	NW_011550917.1	399569	414265	-	LOC105060998	--	--	--	LOW QUALITY PROTEIN: uncharacterized protein LOC105060998 [Elaeis guineensis]	C3H7_ARATH RecName: Full=Zinc finger CCCH domain-containing protein 7; Short=AtC3H7; EC=3.1.-.-; AltName: Full=AtSmicl;	A0A8N4EX06_ELAGV SubName: Full=LOW QUALITY PROTEIN: uncharacterized protein LOC105060998 {ECO:0000313|RefSeq:XP_029116510.1};	At1g21570	GO:0005634,nucleus; GO:0003677,DNA binding; GO:0046872,metal ion binding; GO:0004518,nuclease activity; GO:0003723,RNA binding; GO:0003674,molecular_function; GO:0003676,nucleic acid binding; GO:0005488,binding; GO:0097159,organic cyclic compound binding; GO:1901363,heterocyclic compound binding; GO:0043167,ion binding; GO:0043169,cation binding; GO:0003824,catalytic activity; GO:0016787,hydrolas…	PF00642.27:Zinc finger C-x8-C-x5-C-x3-H type (and similar)	C3H	TF	C3H
ElguCp027	55.9858	50.1461	44.1746	22.2943	21.5355	20.1371	1600	1341	1319	604	518	568	-1.29881	1.59842e-24	8.81427e-23	down	NC_017602.1	34040	35461	+	psbC	--	K02705 photosystem II CP43 chlorophyll apoprotein | (RefSeq) psbC, ElguCp027; photosystem II CP43 chlorophyll apoprotein (A)	ko00195: Photosynthesis; ko01100: Metabolic pathways	photosystem II CP43 chlorophyll apoprotein [Elaeis guineensis]	PSBC_DIOEL RecName: Full=Photosystem II CP43 reaction center protein {ECO:0000255|HAMAP-Rule:MF_01496}; AltName: Full=PSII 43 kDa protein {ECO:0000255|HAMAP-Rule:MF_01496}; AltName: Full=Protein CP-43 {ECO:0000255|HAMAP-Rule:MF_01496}; Flags: Precursor;	H9LB37_ELAGV RecName: Full=Photosystem II CP43 reaction center protein {ECO:0000256|HAMAP-Rule:MF_01496, ECO:0000256|RuleBase:RU004533}; AltName: Full=PSII 43 kDa protein {ECO:0000256|HAMAP-Rule:MF_01496}; AltName: Full=Protein CP-43 {ECO:0000256|HAMAP-Rule:MF_01496};	AtCh019	GO:0009535,chloroplast thylakoid membrane; GO:0016021,integral component of membrane; GO:0009523,photosystem II; GO:0016168,chlorophyll binding; GO:0045156,electron transporter, transferring electrons within the cyclic electron transport pathway of photosynthesis activity; GO:0046872,metal ion binding; GO:0009772,photosynthetic electron transport in photosystem II; GO:0003674,molecular_function; …	PF00421.22:Photosystem II protein	--	--	--
LOC105042017	30.3699	33.5937	33.7338	80.4453	139.542	99.9756	542	561	629	1361	2096	1761	1.64702	1.63121e-24	8.97288e-23	up	NC_025995.1	38453649	38454647	+	LOC105042017	--	K13993 HSP20 family protein | (RefSeq) 17.4 kDa class III heat shock protein (A)	ko04141: Protein processing in endoplasmic reticulum	17.4 kDa class III heat shock protein [Elaeis guineensis]	HS174_ARATH RecName: Full=17.4 kDa class III heat shock protein; AltName: Full=17.4 kDa heat shock protein 2; Short=AtHsp17.4B;	A0A6I9QYH5_ELAGV SubName: Full=17.4 kDa class III heat shock protein {ECO:0000313|RefSeq:XP_010917421.1};	At1g54050	GO:0005737,cytoplasm; GO:0043621,protein self-association; GO:0051082,unfolded protein binding; GO:0071456,cellular response to hypoxia; GO:0051259,protein complex oligomerization; GO:0006457,protein folding; GO:0009408,response to heat; GO:0042542,response to hydrogen peroxide; GO:0009651,response to salt stress; GO:0003674,molecular_function; GO:0005488,binding; GO:0005515,protein binding; GO:0…	PF00011.24:Hsp20/alpha crystallin family	--	--	--
LOC105041371	14.7552	13.5318	14.0235	5.5745	3.2256	4.0734	712	611	707	255	131	194	-1.77863	1.66442e-24	9.13297e-23	down	NC_025995.1	23833420	23838810	+	LOC105041371	--	K20890 xylan alpha-glucuronosyltransferase [EC:2.4.1.-] | (RefSeq) UDP-glucuronate:xylan alpha-glucuronosyltransferase 2-like (A)	--	UDP-glucuronate:xylan alpha-glucuronosyltransferase 2 isoform X1 [Elaeis guineensis]	GUX2_ARATH RecName: Full=UDP-glucuronate:xylan alpha-glucuronosyltransferase 2; Short=UDP-GlcA:xylan glucuronyltransferase 2; EC=2.4.1.-; AltName: Full=Glycogenin-like protein 2; AltName: Full=Plant glycogenin-like starch initiation protein 3; AltName: Full=Protein GLUCURONIC ACID SUBSTITUTION OF XYLAN 2; Short=AtGUX2;	A0A6I9R235_ELAGV RecName: Full=Hexosyltransferase {ECO:0000256|RuleBase:RU362027}; EC=2.4.1.- {ECO:0000256|RuleBase:RU362027};	At3g18660	GO:0005794,Golgi apparatus; GO:0000139,Golgi membrane; GO:0016021,integral component of membrane; GO:0015020,glucuronosyltransferase activity; GO:0080116,glucuronoxylan glucuronosyltransferase activity; GO:0016757,transferase activity, transferring glycosyl groups; GO:0046872,metal ion binding; GO:0071555,cell wall organization; GO:0010417,glucuronoxylan biosynthetic process; GO:0009834,plant-typ…	PF01501.23:Glycosyl transferase family 8	--	--	--
LOC105049020	20.46	20.0973	21.4269	44.1372	56.1578	46.9975	977	898	1069	1998	2257	2215	1.18317	1.75944e-24	9.60709e-23	up	NC_025999.1	30472860	30488686	+	LOC105049020	--	K00928 aspartate kinase [EC:2.7.2.4] | (RefSeq) aspartokinase 2, chloroplastic (A)	ko00260: Glycine, serine and threonine metabolism; ko00261: Monobactam biosynthesis; ko00270: Cysteine and methionine metabolism; ko00300: Lysine biosynthesis; ko01100: Metabolic pathways; ko01110: Biosynthesis of secondary metabolites; ko01210: 2-Oxocarboxylic acid metabolism; ko01230: Biosynthesis of amino acids	aspartokinase 1, chloroplastic isoform X2 [Elaeis guineensis]	AK1_ARATH RecName: Full=Aspartokinase 1, chloroplastic; EC=2.7.2.4; AltName: Full=Aspartate kinase 1; Flags: Precursor;	A0A8N4F5H7_ELAGV SubName: Full=aspartokinase 1, chloroplastic isoform X2 {ECO:0000313|RefSeq:XP_029121548.1};	At5g13280	GO:0009570,chloroplast stroma; GO:0004072,aspartate kinase activity; GO:0005524,ATP binding; GO:0008652,cellular amino acid biosynthetic process; GO:0009090,homoserine biosynthetic process; GO:0009089,lysine biosynthetic process via diaminopimelate; GO:0016310,phosphorylation; GO:0009088,threonine biosynthetic process; GO:0003674,molecular_function; GO:0003824,catalytic activity; GO:0016301,kinas…	PF00696.31:Amino acid kinase family	--	--	--
LOC105036848	188.488	221.483	191.01	521.011	469.235	413.446	2110	2320	2234	5529	4421	4568	1.16245	1.92652e-24	1.04936e-22	up	NW_011561072.1	1279	3549	+	LOC105036848	--	K20660 cytochrome P450 family 709 | (RefSeq) cytochrome P450 709B2-like (A)	--	cytochrome P450 734A1, partial [Elaeis guineensis]	C7346_ORYSJ RecName: Full=Cytochrome P450 734A6; EC=1.14.-.-;	A0A6I9QJX5_ELAGV SubName: Full=cytochrome P450 734A1 {ECO:0000313|RefSeq:XP_010910876.1};	At2g26710	GO:0016021,integral component of membrane; GO:0020037,heme binding; GO:0005506,iron ion binding; GO:0004497,monooxygenase activity; GO:0016705,oxidoreductase activity, acting on paired donors, with incorporation or reduction of molecular oxygen; GO:0010268,brassinosteroid homeostasis; GO:0016131,brassinosteroid metabolic process; GO:0040008,regulation of growth; GO:0003674,molecular_function; GO:…	PF00067.25:Cytochrome P450	--	--	--
LOC105052064	10.0085	11.9147	10.8433	23.7903	28.0974	24.7811	667	743	755	1503	1576	1630	1.16303	1.93935e-24	1.05377e-22	up	NC_026001.1	37602720	37611965	+	LOC105052064	--	K09480 digalactosyldiacylglycerol synthase [EC:2.4.1.241] | (RefSeq) digalactosyldiacylglycerol synthase 1, chloroplastic (A)	ko00561: Glycerolipid metabolism; ko01100: Metabolic pathways	digalactosyldiacylglycerol synthase 1, chloroplastic [Elaeis guineensis]	DGDG1_SOYBN RecName: Full=Digalactosyldiacylglycerol synthase 1, chloroplastic; EC=2.4.1.241; Flags: Precursor;	A0A6I9RR41_ELAGV RecName: Full=Digalactosyldiacylglycerol synthase {ECO:0000256|ARBA:ARBA00024055}; EC=2.4.1.241 {ECO:0000256|ARBA:ARBA00024055};	At3g11670	GO:0009707,chloroplast outer membrane; GO:0043661,peribacteroid membrane; GO:0046481,digalactosyldiacylglycerol synthase activity; GO:0035250,UDP-galactosyltransferase activity; GO:0019375,galactolipid biosynthetic process; GO:0009877,nodulation; GO:0003674,molecular_function; GO:0003824,catalytic activity; GO:0008194,UDP-glycosyltransferase activity; GO:0008378,galactosyltransferase activity; GO…	PF00534.23:Glycosyl transferases group 1	--	--	--
LOC105050200	68.9707	65.7628	63.9562	27.354	32.7787	25.048	1540	1374	1492	579	616	552	-1.28805	1.9552e-24	1.05981e-22	down	NC_026000.1	27324208	27325318	+	LOC105050200	--	--	--	uncharacterized protein LOC105050200 [Elaeis guineensis]	--	A0A6I9RLM2_ELAGV SubName: Full=uncharacterized protein LOC105050200 {ECO:0000313|RefSeq:XP_010928432.1};	At4g35320	--	--	--	--	--
novel.829	8.9603	7.5429	8.4804	24.2636	19.9838	24.8264	358	282	354	919	672	979	1.39974	1.97832e-24	1.06973e-22	up	NC_025996.1	4899910	4901897	.	--	--	--	--	uncharacterized protein LOC109830842 [Asparagus officinalis]	RNHX1_ARATH RecName: Full=Putative ribonuclease H protein At1g65750; EC=3.1.26.4;	A0A6V7QEW3_ANACO RecName: Full=Reverse transcriptase domain-containing protein {ECO:0000259|PROSITE:PS50878};	At2g17610	GO:0046872,metal ion binding; GO:0003676,nucleic acid binding; GO:0004523,RNA-DNA hybrid ribonuclease activity; GO:0003674,molecular_function; GO:0005488,binding; GO:0043167,ion binding; GO:0043169,cation binding; GO:0097159,organic cyclic compound binding; GO:1901363,heterocyclic compound binding; GO:0003824,catalytic activity; GO:0004518,nuclease activity; GO:0004519,endonuclease activity; GO:0…	PF13966.9:zinc-binding in reverse transcriptase	--	--	--
LOC105056966	11.0125	11.8386	11.9659	23.0959	25.9363	24.5404	1013	1019	1150	2014	2008	2228	1.01455	1.98878e-24	1.07279e-22	up	NC_026006.1	1230801	1255519	-	LOC105056966	--	--	--	uncharacterized protein LOC105056966 [Elaeis guineensis]	--	A0A6J0PRG7_ELAGV SubName: Full=uncharacterized protein LOC105056966 {ECO:0000313|RefSeq:XP_010937670.1, ECO:0000313|RefSeq:XP_019710453.1};	At3g12590	--	--	--	--	--
novel.2382	152.097	159.8	155.04	84.3186	67.7386	74.8723	2369	2329	2523	1245	888	1151	-1.10457	2.12124e-24	1.14147e-22	down	NW_011550910.1	1951705	1952479	.	--	--	--	--	--	--	--	--	--	--	--	--	--
LOC105060421	21.9605	27.2218	18.368	7.0957	6.4055	5.6628	444	515	388	136	109	113	-1.87969	2.26503e-24	1.21591e-22	down	NW_011550909.1	368821	369826	-	LOC105060421	--	--	--	NDR1/HIN1-like protein 12 [Elaeis guineensis]	NHL12_ARATH RecName: Full=NDR1/HIN1-like protein 12 {ECO:0000303|PubMed:14666423};	A0A6I9SFB0_ELAGV SubName: Full=NDR1/HIN1-like protein 12 {ECO:0000313|RefSeq:XP_010942404.1};	At3g44220	GO:0046658,anchored component of plasma membrane; GO:0016021,integral component of membrane; GO:0009506,plasmodesma; GO:0098542,defense response to other organism; GO:0006950,response to stress; GO:0006952,defense response; GO:0008150,biological_process; GO:0009605,response to external stimulus; GO:0009607,response to biotic stimulus; GO:0043207,response to external biotic stimulus; GO:0044419,bi…	PF03168.16:Late embryogenesis abundant protein	--	--	--
LOC105037291	7.2081	8.1631	6.7961	0.9079	0.5752	0.4905	134	142	132	16	9	9	-3.55074	2.29003e-24	1.22638e-22	down	NW_011568557.1	12	936	+	LOC105037291	--	--	--	UPF0481 protein At3g47200-like [Elaeis guineensis]	Y3720_ARATH RecName: Full=UPF0481 protein At3g47200;	A0A6I9QP45_ELAGV SubName: Full=UPF0481 protein At3g47200-like {ECO:0000313|RefSeq:XP_010911276.1};	At3g50120	GO:0016021,integral component of membrane; GO:0005886,plasma membrane; GO:0005575,cellular_component; GO:0016020,membrane; GO:0031224,intrinsic component of membrane; GO:0110165,cellular anatomical entity; GO:0071944,cell periphery	PF03140.18:Plant protein of unknown function	--	--	--
LOC105033453	18.4311	23.3225	21.8467	45.9503	43.4246	44.2024	2760	3268	3418	6523	5473	6533	1.00837	2.60214e-24	1.39018e-22	up	NW_011551029.1	537358	551295	-	LOC105033453	--	--	--	LOW QUALITY PROTEIN: pre-mRNA-processing-splicing factor 8A [Elaeis guineensis]	PRP8A_ARATH RecName: Full=Pre-mRNA-processing-splicing factor 8A {ECO:0000305}; AltName: Full=PRP8 homolog A {ECO:0000305}; Short=AtPRP8A {ECO:0000303|PubMed:19261069}; AltName: Full=Protein ABNORMAL SUSPENSOR 2 {ECO:0000303|Ref.3}; AltName: Full=Protein EMBRYO DEFECTIVE 14 {ECO:0000303|Ref.3}; AltName: Full=Protein EMBRYO DEFECTIVE 177 {ECO:0000303|Ref.3}; AltName: Full=Protein EMBRYO DEFECTIVE …	A0A6I9QCP6_ELAGV SubName: Full=LOW QUALITY PROTEIN: pre-mRNA-processing-splicing factor 8A {ECO:0000313|RefSeq:XP_010906579.1};	At1g80070	GO:0071013,catalytic step 2 spliceosome; GO:0005739,mitochondrion; GO:0005682,U5 snRNP; GO:0070122,isopeptidase activity; GO:0140492,NA; GO:0097157,pre-mRNA intronic binding; GO:0030619,U1 snRNA binding; GO:0030620,U2 snRNA binding; GO:0030623,U5 snRNA binding; GO:0017070,U6 snRNA binding; GO:0000380,alternative mRNA splicing, via spliceosome; GO:0000398,mRNA splicing, via spliceosome; GO:0000244…	PF08083.14:PROCN (NUC071) domain	--	--	--
LOC105040330	101.989	84.06	92.4569	34.7741	17.5361	26.9529	1154	890	1093	373	167	301	-1.87701	2.78891e-24	1.4864e-22	down	NC_025995.1	3475554	3476694	+	LOC105040330	--	--	--	--	--	--	--	--	--	--	--	--
LOC105041628	34.6247	30.8136	33.4681	12.6785	14.2063	15.9633	1112	926	1123	386	384	506	-1.2748	3.06346e-24	1.62882e-22	down	NC_025995.1	26499609	26502596	-	LOC105041628	--	K01087 trehalose 6-phosphate phosphatase [EC:3.1.3.12] | (RefSeq) probable trehalose-phosphate phosphatase 6 (A)	ko00500: Starch and sucrose metabolism; ko01100: Metabolic pathways; ko01110: Biosynthesis of secondary metabolites	probable trehalose-phosphate phosphatase 6 [Elaeis guineensis]	TPP6_ORYSJ RecName: Full=Probable trehalose-phosphate phosphatase 6; Short=OsTPP6; EC=3.1.3.12; AltName: Full=Trehalose 6-phosphate phosphatase;	A0A6I9QXH2_ELAGV RecName: Full=Trehalose 6-phosphate phosphatase {ECO:0000256|RuleBase:RU361117}; EC=3.1.3.12 {ECO:0000256|RuleBase:RU361117};	At1g35910	GO:0004805,trehalose-phosphatase activity; GO:0005992,trehalose biosynthetic process; GO:0003674,molecular_function; GO:0003824,catalytic activity; GO:0016787,hydrolase activity; GO:0016788,hydrolase activity, acting on ester bonds; GO:0016791,phosphatase activity; GO:0019203,carbohydrate phosphatase activity; GO:0042578,phosphoric ester hydrolase activity; GO:0005975,carbohydrate metabolic proce…	PF02358.19:Trehalose-phosphatase	--	--	--
LOC105045741	10.5256	12.9529	12.4556	2.2879	1.2127	2.1329	165	190	204	34	16	33	-2.725	3.16199e-24	1.67721e-22	down	NC_025997.1	47690264	47691436	-	LOC105045741	--	--	--	uncharacterized protein LOC105045741 [Elaeis guineensis]	--	A0A6I9R8S2_ELAGV SubName: Full=uncharacterized protein LOC105045741 {ECO:0000313|RefSeq:XP_010922425.1};	At3g55240	--	PF09713.13:Plant protein 1589 of unknown function (A_thal_3526)	--	--	--
LOC105042923	23.9369	10.1066	13.0328	2.525	2.3778	2.3855	610	241	347	61	51	60	-2.76675	3.2451e-24	1.71721e-22	down	NC_025996.1	26578626	26586293	-	LOC105042923	--	K13066 caffeic acid 3-O-methyltransferase / acetylserotonin O-methyltransferase [EC:2.1.1.68 2.1.1.4] | (RefSeq) caffeic acid 3-O-methyltransferase-like (A)	ko00380: Tryptophan metabolism; ko00940: Phenylpropanoid biosynthesis; ko01100: Metabolic pathways; ko01110: Biosynthesis of secondary metabolites	caffeic acid 3-O-methyltransferase [Elaeis guineensis]	COMT1_CAPAN RecName: Full=Caffeic acid 3-O-methyltransferase; Short=CAOMT; Short=COMT; EC=2.1.1.68; AltName: Full=S-adenosysl-L-methionine:caffeic acid 3-O-methyltransferase;	A0A6I9R0V5_ELAGV SubName: Full=caffeic acid 3-O-methyltransferase {ECO:0000313|RefSeq:XP_010918594.1};	At5g54160	GO:0047763,caffeate O-methyltransferase activity; GO:0046983,protein dimerization activity; GO:0009809,lignin biosynthetic process; GO:0032259,methylation; GO:0003674,molecular_function; GO:0003824,catalytic activity; GO:0008168,methyltransferase activity; GO:0008171,O-methyltransferase activity; GO:0016740,transferase activity; GO:0016741,transferase activity, transferring one-carbon groups; GO:…	PF00891.21:O-methyltransferase domain	--	--	--
LOC105031993	104.719	89.6303	96.0587	46.6335	47.0864	39.3906	3340	2675	3201	1410	1264	1240	-1.19118	3.26138e-24	1.72173e-22	down	NW_011550939.1	708686	710365	-	LOC105031993	--	--	--	uncharacterized protein LOC105031993 [Elaeis guineensis]	--	A0A6I9Q8C4_ELAGV SubName: Full=uncharacterized protein LOC105031993 {ECO:0000313|RefSeq:XP_010904613.1};	At1g13520	--	PF06880.14:Protein of unknown function (DUF1262)	--	--	--
LOC105060311	5.9949	6.6629	4.8198	18.8027	22.033	18.6672	150	156	126	446	464	461	1.70466	3.64645e-24	1.92046e-22	up	NW_011550907.1	4051158	4057316	+	LOC105060311	--	K08869 aarF domain-containing kinase | (RefSeq) uncharacterized protein LOC105039299 isoform X1 (A)	--	protein ACTIVITY OF BC1 COMPLEX KINASE 7, chloroplastic-like [Elaeis guineensis]	AB1K7_ARATH RecName: Full=Protein ACTIVITY OF BC1 COMPLEX KINASE 7, chloroplastic {ECO:0000303|PubMed:22694836}; Short=ABC1-LIKE KINASE 7 {ECO:0000303|PubMed:22694836}; EC=2.7.11.1 {ECO:0000250|UniProtKB:Q9MA15}; AltName: Full=Salt-induced ABC1 kinase 1, chloroplastic {ECO:0000303|PubMed:24117441}; Short=AtSIA1 {ECO:0000303|PubMed:24117441}; Flags: Precursor;	A0A6J0PAK6_ELAGV SubName: Full=protein ACTIVITY OF BC1 COMPLEX KINASE 7, chloroplastic-like {ECO:0000313|RefSeq:XP_019701280.1};	At3g07700	GO:0009535,chloroplast thylakoid membrane; GO:0016021,integral component of membrane; GO:0010287,plastoglobule; GO:0005524,ATP binding; GO:0004672,protein kinase activity; GO:0106310,protein serine kinase activity; GO:0004674,protein serine/threonine kinase activity; GO:0034599,cellular response to oxidative stress; GO:0055072,iron ion homeostasis; GO:0046467,membrane lipid biosynthetic process; …	PF03109.19:ABC1 atypical kinase-like domain	--	--	--
LOC105045992	127.139	120.861	125.395	52.4875	28.2192	44.4623	2987	2657	3078	1169	558	1031	-1.6415	3.97988e-24	2.09112e-22	down	NC_025997.1	42769304	42771376	+	LOC105045992	--	K13425 WRKY transcription factor 22 | (RefSeq) probable WRKY transcription factor 27 (A)	ko04016: MAPK signaling pathway - plant; ko04626: Plant-pathogen interaction	probable WRKY transcription factor 70 [Elaeis guineensis]	WRK70_ARATH RecName: Full=Probable WRKY transcription factor 70 {ECO:0000303|Ref.1}; AltName: Full=WRKY DNA-binding protein 70 {ECO:0000303|Ref.1};	A0A6I9R8T7_ELAGV SubName: Full=probable WRKY transcription factor 70 {ECO:0000313|RefSeq:XP_010922758.1};	At3g56400	GO:0005634,nucleus; GO:0003700,DNA-binding transcription factor activity; GO:0043565,sequence-specific DNA binding; GO:0000976,transcription regulatory region sequence-specific DNA binding; GO:0009742,brassinosteroid mediated signaling pathway; GO:0010120,camalexin biosynthetic process; GO:0071456,cellular response to hypoxia; GO:0042742,defense response to bacterium; GO:0050832,defense response …	PF03106.18:WRKY DNA -binding domain	WRKY	TF	WRKY
LOC105037700	8.6458	8.8625	7.093	25.1735	38.8884	27.0839	196	188	168	541	742	606	1.8247	4.23406e-24	2.21945e-22	up	NW_011581749.1	22	1767	-	LOC105037700	--	K00083 cinnamyl-alcohol dehydrogenase [EC:1.1.1.195] | (RefSeq) probable cinnamyl alcohol dehydrogenase 1 (A)	ko00940: Phenylpropanoid biosynthesis; ko01100: Metabolic pathways; ko01110: Biosynthesis of secondary metabolites	probable mannitol dehydrogenase [Phoenix dactylifera]	CADH3_ORYSJ RecName: Full=Probable cinnamyl alcohol dehydrogenase 3 {ECO:0000305}; Short=OsCAD3 {ECO:0000303|PubMed:15452707}; EC=1.1.1.195 {ECO:0000305};	A0A8B9A1M4_PHODC SubName: Full=probable mannitol dehydrogenase {ECO:0000313|RefSeq:XP_038980501.1};	At4g37990	GO:0045551,cinnamyl-alcohol dehydrogenase activity; GO:0016616,oxidoreductase activity, acting on the CH-OH group of donors, NAD or NADP as acceptor; GO:0052747,sinapyl alcohol dehydrogenase activity; GO:0008270,zinc ion binding; GO:0009809,lignin biosynthetic process; GO:0003674,molecular_function; GO:0003824,catalytic activity; GO:0016491,oxidoreductase activity; GO:0016614,oxidoreductase activ…	PF08240.15:Alcohol dehydrogenase GroES-like domain	--	--	--
LOC105043250	14.8451	16.2158	14.8688	4.7117	6.0875	4.6254	452	462	473	136	156	139	-1.64193	4.46299e-24	2.33396e-22	down	NC_025996.1	35856754	35860333	-	LOC105043250	--	K00430 peroxidase [EC:1.11.1.7] | (RefSeq) peroxidase 5 (A)	ko00940: Phenylpropanoid biosynthesis; ko01100: Metabolic pathways; ko01110: Biosynthesis of secondary metabolites	peroxidase 5 [Elaeis guineensis]	PER5_VITVI RecName: Full=Peroxidase 5 {ECO:0000250|UniProtKB:P22195}; EC=1.11.1.7; Flags: Precursor;	A0A6I9R3J8_ELAGV RecName: Full=Peroxidase {ECO:0000256|RuleBase:RU362060}; EC=1.11.1.7 {ECO:0000256|RuleBase:RU362060};	At1g05260	GO:0005576,extracellular region; GO:0020037,heme binding; GO:0046872,metal ion binding; GO:0004601,peroxidase activity; GO:0042744,hydrogen peroxide catabolic process; GO:0006979,response to oxidative stress; GO:0003674,molecular_function; GO:0005488,binding; GO:0046906,tetrapyrrole binding; GO:0097159,organic cyclic compound binding; GO:1901363,heterocyclic compound binding; GO:0043167,ion bindi…	PF00141.26:Peroxidase	--	--	--
LOC105045832	1.4153	2.4146	1.8893	6.7443	6.6081	6.5533	114	182	159	515	448	521	1.74086	4.72647e-24	2.46596e-22	up	NC_025997.1	46227825	46238453	-	LOC105045832	--	K03695 ATP-dependent Clp protease ATP-binding subunit ClpB | (RefSeq) chaperone protein ClpB1 (A)	--	protein DWARF 53-LIKE [Elaeis guineensis]	D53_ORYSJ RecName: Full=Protein DWARF 53 {ECO:0000303|PubMed:24336200};	A0A6I9RFQ7_ELAGV SubName: Full=protein DWARF 53-LIKE {ECO:0000313|RefSeq:XP_010922556.1};	At2g29970	GO:0005634,nucleus; GO:1902347,response to strigolactone; GO:0008150,biological_process; GO:0010033,response to organic substance; GO:0014070,response to organic cyclic compound; GO:0033993,response to lipid; GO:0042221,response to chemical; GO:0050896,response to stimulus; GO:1901700,response to oxygen-containing compound; GO:0005575,cellular_component; GO:0005622,intracellular anatomical struct…	PF07724.17:AAA domain (Cdc48 subfamily)	--	--	--
LOC105058998	62.0424	57.2934	64.416	21.6733	28.6866	17.8184	2914	2518	3161	965	1134	826	-1.49458	4.83915e-24	2.51884e-22	down	NC_026008.1	3302852	3305478	+	LOC105058998	--	--	--	CBS domain-containing protein CBSX5 [Elaeis guineensis]	CBSX5_ARATH RecName: Full=CBS domain-containing protein CBSX5;	A0A6I9SAJ0_ELAGV SubName: Full=CBS domain-containing protein CBSX5 {ECO:0000313|RefSeq:XP_010940409.1};	At5g53750	GO:0005737,cytoplasm; GO:0031588,nucleotide-activated protein kinase complex; GO:0005634,nucleus; GO:0016208,AMP binding; GO:0019901,protein kinase binding; GO:0019887,protein kinase regulator activity; GO:0042149,cellular response to glucose starvation; GO:0071456,cellular response to hypoxia; GO:0006468,protein phosphorylation; GO:0050790,regulation of catalytic activity; GO:0000166,nucleotide …	PF00571.31:CBS domain	--	--	--
LOC105034449	714.391	627.238	687.497	358.685	313.147	372.294	12089	9932	12155	5754	4460	6218	-1.02584	4.92038e-24	2.55515e-22	down	NW_011551193.1	399131	399972	+	LOC105034449	--	K14488 SAUR family protein | (RefSeq) auxin-responsive protein SAUR32-like (A)	ko04075: Plant hormone signal transduction	auxin-responsive protein SAUR32 [Elaeis guineensis]	SAU32_ARATH RecName: Full=Auxin-responsive protein SAUR32 {ECO:0000305}; AltName: Full=Protein ABOLISHED APICAL HOOK MAINTENANCE 1 {ECO:0000303|Ref.6}; AltName: Full=Protein SMALL AUXIN UP RNA 32 {ECO:0000303|PubMed:12036261};	A0A6I9QFQ6_ELAGV SubName: Full=auxin-responsive protein SAUR32 {ECO:0000313|RefSeq:XP_010907929.1};	At2g46690	GO:0005737,cytoplasm; GO:0005634,nucleus; GO:0005886,plasma membrane; GO:0009734,auxin-activated signaling pathway; GO:0040008,regulation of growth; GO:1900140,regulation of seedling development; GO:0007154,cell communication; GO:0007165,signal transduction; GO:0008150,biological_process; GO:0009719,response to endogenous stimulus; GO:0009725,response to hormone; GO:0009733,response to auxin; GO:…	PF02519.17:Auxin responsive protein	--	--	--
LOC105048746	126.323	128.091	119.9	59.729	62.4527	48.5859	2521	2392	2500	1130	1049	957	-1.19604	6.08747e-24	3.15388e-22	down	NC_025999.1	14954513	14961268	-	LOC105048746	--	K12486 stromal membrane-associated protein | (RefSeq) probable ADP-ribosylation factor GTPase-activating protein AGD11 isoform X1 (A)	ko04144: Endocytosis	GTPase activating protein 1 [Elaeis guineensis]	GAP1_ORYSI RecName: Full=GTPase activating protein 1 {ECO:0000305}; Short=OsGAP1 {ECO:0000305}; AltName: Full=G-protein binding protein 1 {ECO:0000305}; Short=OsGPBP1 {ECO:0000305};	A0A6I9RH80_ELAGV SubName: Full=GTPase activating protein 1 {ECO:0000313|RefSeq:XP_010926484.2};	At3g17980	GO:0005829,cytosol; GO:0005634,nucleus; GO:0005886,plasma membrane; GO:0005096,GTPase activator activity; GO:0008289,lipid binding; GO:0046872,metal ion binding; GO:0009738,abscisic acid-activated signaling pathway; GO:1900426,positive regulation of defense response to bacterium; GO:0043547,positive regulation of GTPase activity; GO:1901002,positive regulation of response to salt stress; GO:00096…	PF00168.33:C2 domain	--	--	--
LOC105033167	119.82	86.051	88.4491	36.9535	38.6155	43.525	3930	2641	3031	1149	1066	1409	-1.37613	6.5265e-24	3.37349e-22	down	NW_011551006.1	679144	688873	-	LOC105033167	--	K01126 glycerophosphoryl diester phosphodiesterase [EC:3.1.4.46] | (RefSeq) glycerophosphodiester phosphodiesterase GDPD6 (A)	ko00564: Glycerophospholipid metabolism	glycerophosphodiester phosphodiesterase GDPD6 [Elaeis guineensis]	GDPD6_ARATH RecName: Full=Glycerophosphodiester phosphodiesterase GDPD6 {ECO:0000305}; EC=3.1.4.46 {ECO:0000250|UniProtKB:Q9SGA2}; AltName: Full=Glycerophosphodiester phosphodiesterase 6 {ECO:0000303|PubMed:21323773}; Short=ATGDPD6 {ECO:0000303|PubMed:21323773}; Flags: Precursor;	A0A6I9QAN5_ELAGV RecName: Full=Glycerophosphodiester phosphodiesterase {ECO:0000256|ARBA:ARBA00012247}; EC=3.1.4.46 {ECO:0000256|ARBA:ARBA00012247};	At5g08030	GO:0008889,glycerophosphodiester phosphodiesterase activity; GO:0006071,glycerol metabolic process; GO:0006629,lipid metabolic process; GO:0003674,molecular_function; GO:0003824,catalytic activity; GO:0008081,phosphoric diester hydrolase activity; GO:0016787,hydrolase activity; GO:0016788,hydrolase activity, acting on ester bonds; GO:0042578,phosphoric ester hydrolase activity; GO:0005975,carbohy…	PF03009.20:Glycerophosphoryl diester phosphodiesterase family	--	--	--
LOC105036141	9.1243	11.4119	9.2849	23.6128	26.0599	25.2449	364	426	387	893	875	994	1.2662	6.62404e-24	3.41598e-22	up	NW_011553543.1	25761	29319	-	LOC105036141	--	K05907 adenylyl-sulfate reductase (glutathione) [EC:1.8.4.9] | (RefSeq) 5'-adenylylsulfate reductase 3, chloroplastic-like (A)	ko00920: Sulfur metabolism; ko01100: Metabolic pathways	5'-adenylylsulfate reductase 3, chloroplastic [Elaeis guineensis]	APR1_ORYSJ RecName: Full=Probable 5'-adenylylsulfate reductase 1, chloroplastic; EC=1.8.4.9; AltName: Full=Adenosine 5'-phosphosulfate 5'-adenylylsulfate sulfotransferase 1; Short=APS sulfotransferase 1; AltName: Full=Adenosine 5'-phosphosulfate reductase-like 1; Short=APR-like1; Short=OsAPRL1; AltName: Full=Thioredoxin-independent APS reductase 1; Flags: Precursor;	A0A6I9QIJ1_ELAGV RecName: Full=Adenosine 5'-phosphosulfate reductase {ECO:0000256|ARBA:ARBA00029514}; EC=1.8.4.10 {ECO:0000256|ARBA:ARBA00024386}; AltName: Full=5'-adenylylsulfate reductase {ECO:0000256|ARBA:ARBA00032041}; AltName: Full=Thioredoxin-dependent 5'-adenylylsulfate reductase {ECO:0000256|ARBA:ARBA00030894};	At4g04610_1	GO:0009507,chloroplast; GO:0051539,4 iron, 4 sulfur cluster binding; GO:0033741,adenylyl-sulfate reductase (glutathione) activity; GO:0046872,metal ion binding; GO:0019344,cysteine biosynthetic process; GO:0019419,sulfate reduction; GO:0003674,molecular_function; GO:0005488,binding; GO:0051536,iron-sulfur cluster binding; GO:0051540,metal cluster binding; GO:0003824,catalytic activity; GO:0016491…	PF01507.22:Phosphoadenosine phosphosulfate reductase family	--	--	--
novel.372	1.2464	2.0247	2.3383	15.7778	14.8093	9.1431	25	38	49	300	250	181	2.7651	6.67773e-24	3.43571e-22	up	NC_025994.1	16846229	16847226	.	--	--	--	--	hypothetical protein COCNU_01G015310 [Cocos nucifera]	--	A0A8K0MV73_COCNU SubName: Full=Uncharacterized protein {ECO:0000313|EMBL:KAG1327597.1};	--	--	--	--	--	--
LOC105036609	17.6018	20.0496	19.0456	8.8536	7.1667	6.9161	820	874	927	391	281	318	-1.36755	6.7715e-24	3.47593e-22	down	NW_011558323.1	1105	3422	+	LOC105036609	--	K05359 arogenate/prephenate dehydratase [EC:4.2.1.91 4.2.1.51] | (RefSeq) arogenate dehydratase/prephenate dehydratase 6, chloroplastic-like (A)	ko00400: Phenylalanine, tyrosine and tryptophan biosynthesis; ko01100: Metabolic pathways; ko01110: Biosynthesis of secondary metabolites; ko01230: Biosynthesis of amino acids	arogenate dehydratase/prephenate dehydratase 6, chloroplastic [Elaeis guineensis]	AROD1_PETHY RecName: Full=Arogenate dehydratase 1 {ECO:0000303|PubMed:20215586}; Short=PhADT1 {ECO:0000303|PubMed:20215586}; EC=4.2.1.91 {ECO:0000269|PubMed:20215586}; Flags: Precursor;	A0A6I9QMG4_ELAGV RecName: Full=Arogenate dehydratase {ECO:0000256|ARBA:ARBA00013259, ECO:0000256|RuleBase:RU363004}; EC=4.2.1.91 {ECO:0000256|ARBA:ARBA00013259, ECO:0000256|RuleBase:RU363004};	At1g08250	GO:0009507,chloroplast; GO:0009570,chloroplast stroma; GO:0047769,arogenate dehydratase activity; GO:0007623,circadian rhythm; GO:0009094,L-phenylalanine biosynthetic process; GO:0003674,molecular_function; GO:0003824,catalytic activity; GO:0016829,lyase activity; GO:0016835,carbon-oxygen lyase activity; GO:0016836,hydro-lyase activity; GO:0008150,biological_process; GO:0048511,rhythmic process; …	PF00800.21:Prephenate dehydratase	--	--	--
LOC105051018	28.6018	21.4931	26.7761	7.0473	7.3588	7.6854	411	289	402	96	89	109	-1.86804	7.1552e-24	3.66445e-22	down	NC_026001.1	4540613	4541523	-	LOC105051018	--	--	--	uncharacterized protein LOC105051018 [Elaeis guineensis]	--	A0A6I9RP30_ELAGV SubName: Full=uncharacterized protein LOC105051018 {ECO:0000313|RefSeq:XP_010929580.1};	--	--	--	--	--	--
LOC105058233	15.4057	13.5392	15.2947	6.1976	6.2075	5.3516	805	662	835	307	273	276	-1.38373	7.4843e-24	3.8242e-22	down	NC_026007.1	14392605	14395204	-	LOC105058233	--	--	--	uncharacterized TPR repeat-containing protein At1g05150 [Elaeis guineensis]	Y1515_ARATH RecName: Full=Uncharacterized TPR repeat-containing protein At1g05150;	A0A6I9S9E5_ELAGV SubName: Full=uncharacterized TPR repeat-containing protein At1g05150 {ECO:0000313|RefSeq:XP_010939406.1};	At1g05150	GO:0005768,endosome; GO:0005576,extracellular region; GO:0005794,Golgi apparatus; GO:0005886,plasma membrane; GO:0009506,plasmodesma; GO:0005802,trans-Golgi network; GO:0005509,calcium ion binding; GO:0003674,molecular_function; GO:0005488,binding; GO:0043167,ion binding; GO:0043169,cation binding; GO:0046872,metal ion binding; GO:0005575,cellular_component; GO:0005622,intracellular anatomical st…	PF07719.20:Tetratricopeptide repeat	--	--	--
LOC105038724	16.4678	22.4859	17.9763	44.9359	45.9884	45.9734	605	773	690	1565	1422	1667	1.20423	8.07929e-24	4.11878e-22	up	NC_025994.1	31455183	31457225	+	LOC105038724	--	K20617 cytochrome P450 family 71 subfamily A | (RefSeq) cytochrome P450 71A9-like (A)	--	cytochrome P450 71A9 [Elaeis guineensis]	C71A9_SOYBN RecName: Full=Cytochrome P450 71A9; EC=1.14.-.-; AltName: Full=Cytochrome P450 CP1;	A0A6I9QT30_ELAGV SubName: Full=cytochrome P450 71A9 {ECO:0000313|RefSeq:XP_010912890.1};	At3g26290	GO:0016021,integral component of membrane; GO:0020037,heme binding; GO:0005506,iron ion binding; GO:0004497,monooxygenase activity; GO:0016705,oxidoreductase activity, acting on paired donors, with incorporation or reduction of molecular oxygen; GO:0003674,molecular_function; GO:0005488,binding; GO:0046906,tetrapyrrole binding; GO:0097159,organic cyclic compound binding; GO:1901363,heterocyclic c…	PF00067.25:Cytochrome P450	--	--	--
novel.2931	0.4068	0.2087	0.3582	2.6604	2.3972	3.4455	25	12	23	155	124	209	3.04981	8.34326e-24	4.24363e-22	up	NW_011551708.1	228832	231889	+	--	--	--	--	hypothetical protein COCNU_06G009280 [Cocos nucifera]	--	A0A8K0IBC5_COCNU SubName: Full=Uncharacterized protein {ECO:0000313|EMBL:KAG1347099.1};	--	--	PF03732.20:Retrotransposon gag protein	--	--	--
LOC105040145	35.6292	37.7877	35.321	16.6136	16.4193	13.806	923	916	956	408	358	353	-1.27936	8.80203e-24	4.46678e-22	down	NC_025994.1	65551251	65552622	-	LOC105040145	--	K09841 xanthoxin dehydrogenase [EC:1.1.1.288] | (RefSeq) zerumbone synthase-like (A)	ko00906: Carotenoid biosynthesis; ko01100: Metabolic pathways; ko01110: Biosynthesis of secondary metabolites	short-chain dehydrogenase reductase 3b [Elaeis guineensis]	SDR4_ARATH RecName: Full=Short-chain dehydrogenase reductase 4; Short=AtSDR4; EC=1.1.1.-;	A0A6I9QVA3_ELAGV SubName: Full=short-chain dehydrogenase reductase 3b {ECO:0000313|RefSeq:XP_010914852.1};	At3g29250	GO:0005507,copper ion binding; GO:0016491,oxidoreductase activity; GO:0003674,molecular_function; GO:0005488,binding; GO:0043167,ion binding; GO:0043169,cation binding; GO:0046872,metal ion binding; GO:0046914,transition metal ion binding; GO:0003824,catalytic activity	PF13561.9:Enoyl-(Acyl carrier protein) reductase	--	--	--
LOC105038353	421.782	313.33	291.16	127.69	148.086	115.249	6934	4820	5001	1990	2049	1870	-1.46017	9.58821e-24	4.85468e-22	down	NC_025994.1	24238105	24239388	-	LOC105038353	--	--	--	abscisic stress-ripening protein 5 [Elaeis guineensis]	ASR2_SOLLC RecName: Full=Abscisic stress-ripening protein 2 {ECO:0000303|PubMed:7846175};	A0A6I9QQK8_ELAGV SubName: Full=abscisic stress-ripening protein 5 {ECO:0000313|RefSeq:XP_010912442.1};	--	--	PF02496.19:ABA/WDS induced protein	--	--	--
LOC114914519	0.7789	0.4162	0.4301	4.582	5.3744	4.7045	26	13	15	145	151	155	3.10222	9.84162e-24	4.97169e-22	up	NC_026001.1	2166459	2168196	-	LOC114914519	--	--	--	uncharacterized protein LOC114914519 [Elaeis guineensis]	--	A0A8N4IFU4_ELAGV SubName: Full=uncharacterized protein LOC114914519 {ECO:0000313|RefSeq:XP_029122579.1};	--	--	--	--	--	--
LOC105050650	7.1155	8.0629	7.0253	15.0451	17.4091	15.2087	1807	1916	1864	3622	3721	3812	1.03847	1.00486e-23	5.06475e-22	up	NC_026000.1	35137389	35166794	-	LOC105050650	--	K10589 ubiquitin-protein ligase E3 C [EC:2.3.2.26] | (RefSeq) E3 ubiquitin-protein ligase UPL6-like (A)	ko04120: Ubiquitin mediated proteolysis	E3 ubiquitin-protein ligase UPL1 isoform X1 [Elaeis guineensis]	UPL1_ARATH RecName: Full=E3 ubiquitin-protein ligase UPL1; Short=Ubiquitin-protein ligase 1; EC=2.3.2.26; AltName: Full=HECT-type E3 ubiquitin transferase UPL1;	A0A6I9RM46_ELAGV RecName: Full=HECT-type E3 ubiquitin transferase {ECO:0000256|ARBA:ARBA00012485}; EC=2.3.2.26 {ECO:0000256|ARBA:ARBA00012485};	At1g70320	GO:0005737,cytoplasm; GO:0005829,cytosol; GO:0005739,mitochondrion; GO:0005634,nucleus; GO:0009506,plasmodesma; GO:0000151,ubiquitin ligase complex; GO:0061630,ubiquitin protein ligase activity; GO:0004842,ubiquitin-protein transferase activity; GO:0043161,proteasome-mediated ubiquitin-dependent protein catabolic process; GO:0000209,protein polyubiquitination; GO:0016567,protein ubiquitination; G…	PF00632.28:HECT-domain (ubiquitin-transferase)	--	--	--
LOC105058925	33.4435	34.4621	34.508	14.1688	8.7224	11.0194	615	593	663	247	135	200	-1.6556	1.18125e-23	5.94037e-22	down	NC_026008.1	4247461	4249299	-	LOC105058925	--	K14492 two-component response regulator ARR-A family | (RefSeq) two-component response regulator ORR5-like (A)	ko04075: Plant hormone signal transduction	two-component response regulator ORR5 [Elaeis guineensis]	ORR6_ORYSI RecName: Full=Two-component response regulator ORR6 {ECO:0000305}; AltName: Full=Type A response regulator 6 {ECO:0000303|PubMed:16472405}; Short=OsRR6 {ECO:0000303|PubMed:16472405};	A0A6J0PS28_ELAGV SubName: Full=two-component response regulator ORR5 {ECO:0000313|RefSeq:XP_019710916.1};	At1g59940	GO:0009736,cytokinin-activated signaling pathway; GO:0000160,phosphorelay signal transduction system; GO:0007154,cell communication; GO:0007165,signal transduction; GO:0008150,biological_process; GO:0009719,response to endogenous stimulus; GO:0009725,response to hormone; GO:0009735,response to cytokinin; GO:0009755,hormone-mediated signaling pathway; GO:0009987,cellular process; GO:0010033,respon…	PF00072.27:Response regulator receiver domain	Others	TR	Others
LOC105047431	2.3077	2.8223	2.4686	7.9668	10.7182	7.1769	187	214	209	612	731	574	1.70505	1.19715e-23	6.00676e-22	up	NC_025998.1	37674716	37679678	-	LOC105047431	--	K03695 ATP-dependent Clp protease ATP-binding subunit ClpB | (RefSeq) chaperone protein ClpB1-like (A)	--	chaperone protein ClpB1 [Elaeis guineensis]	CLPB1_ORYSJ RecName: Full=Chaperone protein ClpB1; AltName: Full=ATP-dependent Clp protease ATP-binding subunit ClpB homolog 1; AltName: Full=Casein lytic proteinase B1; AltName: Full=Heat shock protein 101;	A0A6I9RKI1_ELAGV SubName: Full=chaperone protein ClpB1 {ECO:0000313|RefSeq:XP_010924649.1};	At1g74310	GO:0005737,cytoplasm; GO:0005829,cytosol; GO:0005634,nucleus; GO:0005524,ATP binding; GO:0016887,ATPase activity; GO:0034605,cellular response to heat; GO:0000166,nucleotide binding; GO:0003674,molecular_function; GO:0005488,binding; GO:0017076,purine nucleotide binding; GO:0030554,adenyl nucleotide binding; GO:0032553,ribonucleotide binding; GO:0032555,purine ribonucleotide binding; GO:0032559,a…	PF07724.17:AAA domain (Cdc48 subfamily)	--	--	--
LOC105040445	73.3252	62.8191	60.3557	137.201	172.7	151.492	5314	4260	4570	9426	10534	10836	1.16399	1.27552e-23	6.38564e-22	up	NC_025995.1	5690546	5711201	+	LOC105040445	--	K23901 calumenin | (RefSeq) calumenin isoform X1 (A)	--	calumenin isoform X4 [Elaeis guineensis]	--	A0A6I9QW13_ELAGV SubName: Full=calumenin isoform X4 {ECO:0000313|RefSeq:XP_010915275.1};	At5g08580	GO:0005509,calcium ion binding; GO:0003674,molecular_function; GO:0005488,binding; GO:0043167,ion binding; GO:0043169,cation binding; GO:0046872,metal ion binding	PF00036.35:EF hand	--	--	--
LOC105057397	39.8298	36.3661	44.476	16.907	12.5059	13.8759	666	569	777	268	176	229	-1.54276	1.28821e-23	6.43468e-22	down	NC_026006.1	10387296	10388127	-	LOC105057397	--	--	--	uncharacterized protein LOC105057397 [Elaeis guineensis]	--	A0A6I9S767_ELAGV SubName: Full=uncharacterized protein LOC105057397 {ECO:0000313|RefSeq:XP_010938298.1};	At4g02090	--	PF14009.9:PADRE domain	--	--	--
novel.477	7.2577	5.5556	7.1727	1.2463	0.5615	1.1629	215	154	222	35	14	34	-2.8056	1.32848e-23	6.621e-22	down	NC_025994.1	50525027	50526500	.	--	--	--	--	--	--	--	--	--	--	--	--	--
LOC105052054	42.1839	36.778	37.9341	17.5924	15.2459	17.8117	1075	877	1010	425	327	448	-1.2728	1.40626e-23	6.99299e-22	down	NC_026001.1	37800147	37801414	+	LOC105052054	--	K20725 MAP kinase substrate 1 | (RefSeq) protein MKS1-like (A)	ko04016: MAPK signaling pathway - plant	protein MKS1-like [Elaeis guineensis]	MKS1_ARATH RecName: Full=Protein MKS1; AltName: Full=Protein MAP kinase 4 substrate 1; AltName: Full=VQ motif-containing protein 21 {ECO:0000303|PubMed:22535423}; Short=AtVQ21 {ECO:0000303|PubMed:22535423};	A0A8N4F0U7_ELAGV SubName: Full=protein MKS1-like {ECO:0000313|RefSeq:XP_029122567.1};	At3g18690	GO:0005634,nucleus; GO:0006952,defense response; GO:0002758,innate immune response-activating signal transduction; GO:0006950,response to stress; GO:0008150,biological_process; GO:0050896,response to stimulus; GO:0002218,activation of innate immune response; GO:0002253,activation of immune response; GO:0002376,immune system process; GO:0002682,regulation of immune system process; GO:0002684,posit…	PF05678.17:VQ motif	--	--	--
LOC105032593	134.77	114.049	111.504	55.5572	59.4021	54.1354	2825	2237	2442	1104	1048	1120	-1.15875	1.41112e-23	7.00154e-22	down	NW_011550964.1	762897	765294	+	LOC105032593	--	--	--	uncharacterized protein LOC105032593 [Elaeis guineensis]	--	A0A6I9Q9W4_ELAGV SubName: Full=uncharacterized protein LOC105032593 {ECO:0000313|RefSeq:XP_010905376.1};	At3g54040	--	PF06521.14:PAR1 protein	--	--	--
LOC105032194	6.7224	5.8333	5.1694	0.6364	1.0923	1.2516	234	190	188	21	32	43	-2.64283	1.69199e-23	8.37649e-22	down	NW_011550945.1	469634	471989	-	LOC105032194	--	--	--	GDSL esterase/lipase At4g10955 [Elaeis guineensis]	GDL62_ARATH RecName: Full=GDSL esterase/lipase At4g10955; EC=3.1.1.-;	A0A6I9Q932_ELAGV SubName: Full=GDSL esterase/lipase At4g10955 {ECO:0000313|RefSeq:XP_010904874.1};	At5g50890	GO:0016787,hydrolase activity; GO:0016042,lipid catabolic process; GO:0003674,molecular_function; GO:0003824,catalytic activity; GO:0006629,lipid metabolic process; GO:0008150,biological_process; GO:0008152,metabolic process; GO:0009056,catabolic process; GO:0044238,primary metabolic process; GO:0071704,organic substance metabolic process; GO:1901575,organic substance catabolic process	PF12697.10:Alpha/beta hydrolase family	--	--	--
LOC105044409	3598.05	3165.41	2956.71	1493.03	1524.4	1122.16	43821	36074	37623	17238	15626	13489	-1.29552	2.09121e-23	1.03299e-21	down	NC_025997.1	1424443	1425589	-	LOC105044409	--	--	--	metallothionein-like protein type 2 [Elaeis guineensis]	MT2_MUSAC RecName: Full=Metallothionein-like protein type 2;	A0A6I9R536_ELAGV SubName: Full=metallothionein-like protein type 2 {ECO:0000313|RefSeq:XP_010920591.1};	At3g09390	GO:0046872,metal ion binding; GO:0003674,molecular_function; GO:0005488,binding; GO:0043167,ion binding; GO:0043169,cation binding	PF01439.21:Metallothionein	--	--	--
LOC105044478	41.5849	47.3847	49.785	18.4802	10.0319	15.7371	921	982	1152	388	187	344	-1.70964	2.23602e-23	1.10208e-21	down	NC_025997.1	2397386	2398696	-	LOC105044478	--	K09873 aquaporin TIP | (RefSeq) probable aquaporin TIP1-2 (A)	--	probable aquaporin TIP1-2 [Elaeis guineensis]	TIP12_MUSAC RecName: Full=Aquaporin TIP1-2 {ECO:0000303|PubMed:26307965, ECO:0000303|PubMed:29778840}; AltName: Full=Tonoplast intrinsic protein 1-2 {ECO:0000303|PubMed:26307965, ECO:0000303|PubMed:29778840}; Short=MaTIP1-2 {ECO:0000303|PubMed:26307965}; Short=MaTIP1;2 {ECO:0000303|PubMed:26307965, ECO:0000303|PubMed:29778840};	A0A6J0PI84_ELAGV SubName: Full=probable aquaporin TIP1-2 {ECO:0000313|RefSeq:XP_019706267.1};	At4g01470	--	PF00230.23:Major intrinsic protein	--	--	--
LOC105055036	0.9593	1.4353	0.5509	13.7628	9.1186	9.2015	15	21	9	204	120	142	3.39866	2.32549e-23	1.14365e-21	up	NC_026004.1	17033839	17034616	+	LOC105055036	--	--	--	uncharacterized protein LOC105055036 [Elaeis guineensis]	FLZ1_ARATH RecName: Full=FCS-Like Zinc finger 1 {ECO:0000303|PubMed:24901469};	A0A6I9S0I3_ELAGV SubName: Full=uncharacterized protein LOC105055036 {ECO:0000313|RefSeq:XP_010935033.1};	At5g47060	GO:0005737,cytoplasm; GO:0005634,nucleus; GO:0019900,kinase binding; GO:0046872,metal ion binding; GO:0019902,phosphatase binding; GO:0071456,cellular response to hypoxia; GO:0009749,response to glucose; GO:1905582,response to mannose; GO:0042594,response to starvation; GO:0009744,response to sucrose; GO:0003674,molecular_function; GO:0005488,binding; GO:0005515,protein binding; GO:0019899,enzyme…	PF04570.17:zinc-finger of the FCS-type, C2-C2	--	--	--
LOC105055499	5.9892	6.1565	6.2367	13.8213	15.9848	15.3394	341	328	371	746	766	862	1.23031	2.71926e-23	1.33164e-21	up	NC_025993.1	41379463	41396583	-	LOC105055499	--	K09419 heat shock transcription factor, other eukaryote | (RefSeq) heat stress transcription factor A-2b-like (A)	--	heat stress transcription factor A-2b [Elaeis guineensis]	HFA2B_ORYSJ RecName: Full=Heat stress transcription factor A-2b; AltName: Full=Heat stress transcription factor 18; Short=OsHsf-18; AltName: Full=Heat stress transcription factor 5; Short=rHsf5;	A0A6I9S0B0_ELAGV SubName: Full=heat stress transcription factor A-2b {ECO:0000313|RefSeq:XP_010935646.1};	At3g22830	GO:0005737,cytoplasm; GO:0005634,nucleus; GO:0003700,DNA-binding transcription factor activity; GO:0000978,RNA polymerase II cis-regulatory region sequence-specific DNA binding; GO:0034605,cellular response to heat; GO:0006357,regulation of transcription by RNA polymerase II; GO:0003674,molecular_function; GO:0140110,transcription regulator activity; GO:0000976,transcription regulatory region seq…	PF00447.20:HSF-type DNA-binding	HSF	TF	HSF
LOC105036086	6.0797	4.9299	3.2413	15.6956	22.2091	20.3437	228	173	127	558	701	753	1.96223	2.71971e-23	1.33164e-21	up	NW_011553297.1	16255	19197	+	LOC105036086	--	K13083 flavonoid 3',5'-hydroxylase [EC:1.14.14.81] | (RefSeq) flavonoid 3',5'-hydroxylase-like (A)	ko00941: Flavonoid biosynthesis; ko00944: Flavone and flavonol biosynthesis; ko01110: Biosynthesis of secondary metabolites	cytochrome P450 81E8 [Elaeis guineensis]	CYQ32_CATRO RecName: Full=Cytochrome P450 81Q32 {ECO:0000303|PubMed:24710322}; Short=CrCYP81Q32 {ECO:0000303|PubMed:24710322}; EC=1.14.-.- {ECO:0000305};	A0A6I9QIE9_ELAGV SubName: Full=cytochrome P450 81E8 {ECO:0000313|RefSeq:XP_010910128.1};	At4g37360	GO:0016021,integral component of membrane; GO:0020037,heme binding; GO:0005506,iron ion binding; GO:0004497,monooxygenase activity; GO:0016705,oxidoreductase activity, acting on paired donors, with incorporation or reduction of molecular oxygen; GO:0003674,molecular_function; GO:0005488,binding; GO:0046906,tetrapyrrole binding; GO:0097159,organic cyclic compound binding; GO:1901363,heterocyclic c…	PF00067.25:Cytochrome P450	--	--	--
LOC105038473	4.8906	4.316	4.5148	13.5379	9.9812	15.1449	620	512	598	1627	1065	1895	1.42632	2.80338e-23	1.3696e-21	up	NC_025994.1	26235929	26245370	+	LOC105038473	--	K22733 magnesium transporter | (RefSeq) probable magnesium transporter NIPA4 (A)	--	hypothetical protein COCNU_15G003270 [Cocos nucifera]	NIPA5_ARATH RecName: Full=Probable magnesium transporter NIPA5;	A0A8K0IXM5_COCNU SubName: Full=Uncharacterized protein {ECO:0000313|EMBL:KAG1369961.1};	At4g09640	GO:0005769,early endosome; GO:0016021,integral component of membrane; GO:0016020,membrane; GO:0005886,plasma membrane; GO:0015095,magnesium ion transmembrane transporter activity; GO:0015693,magnesium ion transport; GO:0003674,molecular_function; GO:0005215,transporter activity; GO:0008324,cation transmembrane transporter activity; GO:0015075,ion transmembrane transporter activity; GO:0015318,ino…	--	--	--	--
LOC105040062	6.9557	6.3639	5.508	1.8299	1.2288	2.0111	417	357	345	104	62	119	-1.95481	3.22528e-23	1.57227e-21	down	NC_025993.1	13195941	13206157	+	LOC105040062	--	K13430 serine/threonine-protein kinase PBS1 [EC:2.7.11.1] | (RefSeq) serine/threonine-protein kinase PBS1 (A)	ko04626: Plant-pathogen interaction	probable LRR receptor-like serine/threonine-protein kinase At1g05700 [Elaeis guineensis]	IOS1_ARATH RecName: Full=LRR receptor-like serine/threonine-protein kinase IOS1 {ECO:0000303|PubMed:21711359}; EC=2.7.11.- {ECO:0000255|PROSITE-ProRule:PRU00159}; AltName: Full=Protein IMPAIRED OOMYCETE SUSCEPTIBILITY 1 {ECO:0000303|PubMed:21711359}; Flags: Precursor;	A0A6I9QTD8_ELAGV SubName: Full=probable LRR receptor-like serine/threonine-protein kinase At1g05700 {ECO:0000313|RefSeq:XP_010914741.1};	At4g29990	GO:0016021,integral component of membrane; GO:0005886,plasma membrane; GO:0090406,pollen tube; GO:0005524,ATP binding; GO:0042802,identical protein binding; GO:0042803,protein homodimerization activity; GO:0004674,protein serine/threonine kinase activity; GO:0009738,abscisic acid-activated signaling pathway; GO:0002229,defense response to oomycetes; GO:0009788,negative regulation of abscisic acid…	PF12819.10:Malectin-like domain	--	--	--
LOC105047910	4.6317	5.3385	4.9827	10.8468	10.1649	10.234	968	1044	1088	2149	1788	2111	1.00013	3.37009e-23	1.63928e-21	up	NC_025999.1	2233320	2278428	+	LOC105047910	--	K19026 spatacsin | (RefSeq) uncharacterized protein LOC105047910 isoform X1 (A)	--	uncharacterized protein LOC105047910 [Elaeis guineensis]	--	A0A6I9RFD2_ELAGV SubName: Full=uncharacterized protein LOC105047910 {ECO:0000313|RefSeq:XP_010925343.1, ECO:0000313|RefSeq:XP_029121263.1};	At4g39450	--	PF14649.9:Spatacsin C-terminus	--	--	--
LOC105032079	64.7616	66.2822	64.4358	31.976	20.4437	28.1728	3617	3464	3760	1693	961	1553	-1.34255	3.57231e-23	1.73385e-21	down	NC_025993.1	60992096	60994874	+	LOC105032079	--	K13457 disease resistance protein RPM1 | (RefSeq) disease resistance protein RPM1-like (A)	ko04626: Plant-pathogen interaction	LOW QUALITY PROTEIN: disease resistance RPP13-like protein 4 [Elaeis guineensis]	R13L4_ARATH RecName: Full=Disease resistance RPP13-like protein 4; AltName: Full=Disease resistance protein ZAR1 {ECO:0000305}; AltName: Full=Protein HOPZ-ACTIVATED RESISTANCE 1 {ECO:0000303|PubMed:20368970}; Short=AtZAR1 {ECO:0000303|PubMed:28652264};	A0A8N4ET08_ELAGV SubName: Full=LOW QUALITY PROTEIN: disease resistance RPP13-like protein 4 {ECO:0000313|RefSeq:XP_029116649.1};	At5g45500	GO:0005634,nucleus; GO:0005886,plasma membrane; GO:0043531,ADP binding; GO:0043621,protein self-association; GO:0042742,defense response to bacterium; GO:0050829,defense response to Gram-negative bacterium; GO:0050776,regulation of immune response; GO:0000166,nucleotide binding; GO:0003674,molecular_function; GO:0005488,binding; GO:0017076,purine nucleotide binding; GO:0030554,adenyl nucleotide b…	PF12799.10:Leucine Rich repeats (2 copies)	--	--	--
novel.3236	10.6336	12.9568	14.5122	29.4486	33.6459	37.636	371	423	529	974	988	1296	1.3373	3.93897e-23	1.90766e-21	up	NW_011558502.1	1	1736	-	--	--	--	--	--	--	--	--	--	--	--	--	--
LOC105053449	803.426	713.736	747.6	394.353	272.194	328.57	11545	9597	11224	5372	3292	4660	-1.25198	5.11724e-23	2.46757e-21	down	NC_026002.1	30342558	30343272	+	LOC105053449	--	--	--	uncharacterized protein LOC105053449 [Elaeis guineensis]	--	A0A6I9RW79_ELAGV SubName: Full=uncharacterized protein LOC105053449 {ECO:0000313|RefSeq:XP_010932905.1};	--	GO:0016021,integral component of membrane; GO:0005575,cellular_component; GO:0016020,membrane; GO:0031224,intrinsic component of membrane; GO:0110165,cellular anatomical entity	PF20100.2:Family of unknown function (DUF6490)	--	--	--
LOC105041842	7.9788	7.8556	8.5322	3.4259	2.239	2.8166	597	550	667	243	141	208	-1.58447	5.29085e-23	2.54578e-21	down	NC_025995.1	31551494	31560850	+	LOC105041842	--	K20718 LRR receptor-like serine/threonine-protein kinase ERECTA [EC:2.7.11.1] | (RefSeq) LRR receptor-like serine/threonine-protein kinase ERECTA (A)	ko04016: MAPK signaling pathway - plant	LRR receptor-like serine/threonine-protein kinase ERECTA [Elaeis guineensis]	EREC1_ORYSJ RecName: Full=LRR receptor-like serine/threonine-protein kinase ER1 {ECO:0000305}; EC=2.7.11.1 {ECO:0000305|PubMed:26280413}; AltName: Full=ERECTA homolog 1 {ECO:0000303|PubMed:26280413}; Short=ER homolog 1 {ECO:0000303|PubMed:26280413}; Short=OsER1 {ECO:0000303|PubMed:26280413}; AltName: Full=Receptor-like cytoplasmic kinase 204 {ECO:0000303|PubMed:19825577}; Short=OsRLCK204 {ECO:000…	A0A6I9R3E6_ELAGV SubName: Full=LRR receptor-like serine/threonine-protein kinase ERECTA {ECO:0000313|RefSeq:XP_010917192.1};	At2g26330	GO:0016021,integral component of membrane; GO:0005886,plasma membrane; GO:0005524,ATP binding; GO:0106310,protein serine kinase activity; GO:0004674,protein serine/threonine kinase activity; GO:0033612,receptor serine/threonine kinase binding; GO:0010286,heat acclimation; GO:0006468,protein phosphorylation; GO:0001558,regulation of cell growth; GO:0000166,nucleotide binding; GO:0003674,molecular_…	PF00069.28:Protein kinase domain	--	--	--
LOC109505782	2.108	1.5957	1.4291	8.663	9.7053	9.6111	48	34	34	187	186	216	2.37889	5.56789e-23	2.67331e-21	up	NC_025996.1	21586464	21592299	+	LOC109505782	--	--	--	--	--	--	--	--	--	--	--	--
LOC105057673	46.1681	52.9243	49.8022	26.0086	20.5703	25.1236	1968	2111	2218	1051	738	1057	-1.1173	5.62935e-23	2.697e-21	down	NC_026006.1	11774981	11781513	-	LOC105057673	--	--	--	protein IQ-DOMAIN 14 [Elaeis guineensis]	IQD3_ARATH RecName: Full=Protein IQ-DOMAIN 3 {ECO:0000303|PubMed:16368012}; Short=AtIQD3 {ECO:0000303|PubMed:16368012};	A0A6J0PRF4_ELAGV SubName: Full=protein IQ-DOMAIN 14 {ECO:0000313|RefSeq:XP_010938654.1, ECO:0000313|RefSeq:XP_019710484.1};	At3g52290	GO:0005737,cytoplasm; GO:0005856,cytoskeleton; GO:0005730,nucleolus; GO:0005516,calmodulin binding; GO:0003674,molecular_function; GO:0005488,binding; GO:0005515,protein binding; GO:0005575,cellular_component; GO:0005622,intracellular anatomical structure; GO:0110165,cellular anatomical entity; GO:0043226,organelle; GO:0043228,non-membrane-bounded organelle; GO:0043229,intracellular organelle; GO…	PF13178.9:Protein of unknown function (DUF4005)	--	--	--
LOC105032411	19.0294	21.2284	20.1042	37.6084	45.5166	45.9177	1368	1428	1510	2563	2754	3258	1.03073	5.69603e-23	2.72309e-21	up	NW_011550954.1	803671	816960	+	LOC105032411	--	K09667 protein O-GlcNAc transferase [EC:2.4.1.255] | (RefSeq) LOW QUALITY PROTEIN: probable UDP-N-acetylglucosamine--peptide N-acetylglucosaminyltransferase SEC (A)	ko00514: Other types of O-glycan biosynthesis	LOW QUALITY PROTEIN: probable UDP-N-acetylglucosamine--peptide N-acetylglucosaminyltransferase SEC [Elaeis guineensis]	SEC_ARATH RecName: Full=Probable UDP-N-acetylglucosamine--peptide N-acetylglucosaminyltransferase SEC {ECO:0000303|PubMed:16014901}; EC=2.4.1.255 {ECO:0000269|PubMed:12136030}; AltName: Full=Protein SECRET AGENT {ECO:0000303|PubMed:16014901};	A0A6I9Q9P1_ELAGV RecName: Full=Protein O-GlcNAc transferase {ECO:0000256|ARBA:ARBA00011970}; EC=2.4.1.255 {ECO:0000256|ARBA:ARBA00011970};	At3g04240	GO:0016757,transferase activity, transferring glycosyl groups; GO:0097363,protein O-GlcNAc transferase activity; GO:0009910,negative regulation of flower development; GO:0006493,protein O-linked glycosylation; GO:0010228,vegetative to reproductive phase transition of meristem; GO:0003674,molecular_function; GO:0003824,catalytic activity; GO:0016740,transferase activity; GO:0140096,catalytic activ…	PF13844.9:Glycosyl transferase family 41	--	--	--
LOC105059597	10.8977	9.9028	9.0876	3.1665	2.1322	2.4794	334	284	291	92	55	75	-2.00428	5.86837e-23	2.79349e-21	down	NC_026008.1	19426435	19428231	+	LOC105059597	--	K19042 E3 ubiquitin-protein ligase BOI and related proteins [EC:2.3.2.27] | (RefSeq) BOI-related E3 ubiquitin-protein ligase 1-like (A)	--	BOI-related E3 ubiquitin-protein ligase 1 [Elaeis guineensis]	BRG1_ARATH RecName: Full=BOI-related E3 ubiquitin-protein ligase 1; EC=2.3.2.27 {ECO:0000269|PubMed:20921156}; AltName: Full=RING-type E3 ubiquitin transferase BRG1 {ECO:0000305};	A0A6I9SDK7_ELAGV SubName: Full=BOI-related E3 ubiquitin-protein ligase 1 {ECO:0000313|RefSeq:XP_010941250.1};	At4g17680	GO:0046872,metal ion binding; GO:0004842,ubiquitin-protein transferase activity; GO:0006952,defense response; GO:0043161,proteasome-mediated ubiquitin-dependent protein catabolic process; GO:0043067,regulation of programmed cell death; GO:0003674,molecular_function; GO:0005488,binding; GO:0043167,ion binding; GO:0043169,cation binding; GO:0003824,catalytic activity; GO:0016740,transferase activit…	PF13920.9:Zinc finger, C3HC4 type (RING finger)	--	--	--
ElguCp001	322.486	284.001	314.131	148.962	97.1396	135.148	6883	5672	7005	3014	1745	2847	-1.33825	7.14458e-23	3.39098e-21	down	NC_017602.1	124	1185	-	psbA	--	K02703 photosystem II P680 reaction center D1 protein [EC:1.10.3.9] | (RefSeq) psbA, ElguCp001; photosystem II protein D1 (A)	ko00195: Photosynthesis; ko01100: Metabolic pathways	photosystem II protein D1 [Calycanthus floridus var. glaucus]	PSBA_CALFG RecName: Full=Photosystem II protein D1 {ECO:0000255|HAMAP-Rule:MF_01379}; Short=PSII D1 protein {ECO:0000255|HAMAP-Rule:MF_01379}; EC=1.10.3.9 {ECO:0000255|HAMAP-Rule:MF_01379}; AltName: Full=Photosystem II Q(B) protein {ECO:0000255|HAMAP-Rule:MF_01379}; Flags: Precursor;	G0WVK2_9MAGN RecName: Full=Photosystem II protein D1 {ECO:0000256|HAMAP-Rule:MF_01379, ECO:0000256|RuleBase:RU004332}; Short=PSII D1 protein {ECO:0000256|HAMAP-Rule:MF_01379}; EC=1.10.3.9 {ECO:0000256|HAMAP-Rule:MF_01379}; AltName: Full=Photosystem II Q(B) protein {ECO:0000256|HAMAP-Rule:MF_01379};	AtCh003	GO:0009535,chloroplast thylakoid membrane; GO:0016021,integral component of membrane; GO:0009523,photosystem II; GO:0016168,chlorophyll binding; GO:0045156,electron transporter, transferring electrons within the cyclic electron transport pathway of photosynthesis activity; GO:0005506,iron ion binding; GO:0016682,oxidoreductase activity, acting on diphenols and related substances as donors, oxygen…	PF00124.22:Photosynthetic reaction centre protein	--	--	--
LOC105043649	20.3658	24.6007	20.3787	41.5831	48.0924	49.2959	2640	2984	2760	5110	5247	6307	1.02418	7.1593e-23	3.39098e-21	up	NC_025996.1	44583276	44618375	-	LOC105043649	--	K12604 CCR4-NOT transcription complex subunit 1 | (RefSeq) CCR4-NOT transcription complex subunit 1-like (A)	ko03018: RNA degradation	CCR4-NOT transcription complex subunit 1 [Elaeis guineensis]	--	A0A6J0PHP6_ELAGV SubName: Full=CCR4-NOT transcription complex subunit 1 {ECO:0000313|RefSeq:XP_019705515.1};	At1g02080	GO:0030015,CCR4-NOT core complex; GO:0005634,nucleus; GO:0017148,negative regulation of translation; GO:0006412,translation; GO:0006417,regulation of translation; GO:0006518,peptide metabolic process; GO:0006807,nitrogen compound metabolic process; GO:0008150,biological_process; GO:0008152,metabolic process; GO:0009058,biosynthetic process; GO:0009059,macromolecule biosynthetic process; GO:000988…	PF16415.8:CCR4-NOT transcription complex subunit 1 CAF1-binding domain	--	--	--
LOC105058071	41.383	44.1946	40.8758	17.6982	10.1893	16.6199	1438	1437	1484	583	298	570	-1.56985	7.1692e-23	3.39098e-21	down	NC_026007.1	9678657	9682857	+	LOC105058071	--	K05280 flavonoid 3'-monooxygenase [EC:1.14.14.82] | (RefSeq) flavonoid 3'-monooxygenase-like (A)	ko00941: Flavonoid biosynthesis; ko00944: Flavone and flavonol biosynthesis; ko01100: Metabolic pathways; ko01110: Biosynthesis of secondary metabolites	flavonoid 3'-monooxygenase CYP75B3 [Elaeis guineensis]	CYP1_CROXC RecName: Full=Flavonoid 3'-monooxygenase CYP75B137 {ECO:0000305}; EC=1.14.14.82 {ECO:0000269|PubMed:31004005}; AltName: Full=Cytochrome P450 1 {ECO:0000303|PubMed:31004005}; Short=CcCYP1 {ECO:0000303|PubMed:31004005}; AltName: Full=Cytochrome P450 75B137 {ECO:0000303|PubMed:31004005}; AltName: Full=Flavonoid 3'-hydroxylase CYP75B137 {ECO:0000305};	A0A6I9S885_ELAGV SubName: Full=flavonoid 3'-monooxygenase CYP75B3 {ECO:0000313|RefSeq:XP_010939156.1};	At5g07990	GO:0016021,integral component of membrane; GO:0016711,flavonoid 3'-monooxygenase activity; GO:0020037,heme binding; GO:0005506,iron ion binding; GO:0009813,flavonoid biosynthetic process; GO:0003674,molecular_function; GO:0003824,catalytic activity; GO:0004497,monooxygenase activity; GO:0016491,oxidoreductase activity; GO:0016705,oxidoreductase activity, acting on paired donors, with incorporatio…	PF00067.25:Cytochrome P450	--	--	--
[truncated: 2,454 more rows]

## Sheet: FS2
ID	ZFP1-1_fpkm	ZFP1-2_fpkm	ZFP1-3_fpkm	ZFP3-1_fpkm	ZFP3-2_fpkm	ZFP3-3_fpkm	ZFP1-1_count	ZFP1-2_count	ZFP1-3_count	ZFP3-1_count	ZFP3-2_count	ZFP3-3_count	log2FoldChange	pvalue	padj	regulated	chr	start	end	strand	gene_name	gene_description	KEGG	KEGG pathway	NR	Swissprot	Tremble	KOG	GO	Pfam	TF-Family	TF-Category	TF-Classification
[truncated: 5,911 more rows]

## Sheet: FS3
ID	ZFP2-1_fpkm	ZFP2-2_fpkm	ZFP2-3_fpkm	ZFP3-1_fpkm	ZFP3-2_fpkm	ZFP3-3_fpkm	ZFP2-1_count	ZFP2-2_count	ZFP2-3_count	ZFP3-1_count	ZFP3-2_count	ZFP3-3_count	log2FoldChange	pvalue	padj	regulated	chr	start	end	strand	gene_name	gene_description	KEGG	KEGG pathway	NR	Swissprot	Tremble	KOG	GO	Pfam	TF-Family	TF-Category	TF-Classification
[truncated: 6,071 more rows]
