# Supplementary material for: Joint analysis of transcriptional metabolism for flavonoid synthesis during different developmental periods in oil palm exocarp
Source: Front Plant Sci. 2025 Mar 24;16:1530673. doi: 10.3389/fpls.2025.1530673 (PMC11973354; doi:10.3389/fpls.2025.1530673)
Supplement: Supplementary file 6 [file Table6.xlsx]

## Sheet: FP1 VS FP2
KEGG_map	Description	DiffRatio_meta	BgRatio_meta	P-value_meta	Adjusted P-value_meta	Index_meta	CID_meta	Count_meta	DiffRatio_gene	BgRatio_gene	P-value_gene	Adjusted P-value_gene	Index_gene	KO_gene	Count_gene	Hyperlink
ko01110	Biosynthesis of secondary metabolites	1/4	20/38	0.958545	1	mws0044	C01617	1	230/846	2002/9143	7.84974e-05	0.00941969	LOC105059508;LOC105054989;LOC105039425;LOC105036971;LOC105043662;novel.2399;LOC105037700;LOC105044021;LOC105052938;LOC105058728;novel.1763;LOC105044125;LOC105036904;LOC105051976;LOC105037730;LOC105045942;LOC105040036;LOC105043889;LOC105052269;LOC105040594;LOC105034583;LOC105059759;LOC105056778;LOC105056224;LOC105033318;LOC105039804;LOC105048111;LOC105044786;LOC105044789;LOC105043250;LOC105036974;…	K00016+K00016+K00021+K00021+K00025+K00058+K00083+K00083+K00083+K00099+K00218+K00276+K00422+K00430+K00430+K00430+K00430+K00430+K00430+K00430+K00430+K00430+K00430+K00430+K00430+K00430+K00430+K00430+K00430+K00430+K00430+K00430+K00430+K00430+K00454+K00475+K00475+K00487+K00487+K00514+K00547+K00559+K00616+K00655+K00660+K00660+K00660+K00660+K00660+K00660+K00688+K00695+K00695+K00695+K00695+K00695+K00705+…	230	https:\\www.genome.jp\dbget-bin\www_bget?map01110
ko01100	Metabolic pathways	1/4	8/38	0.628734	1	mws0044	C01617	1	389/846	3645/9143	8.71103e-05	0.0104532	LOC105059341;LOC105058063;LOC105059508;LOC105054989;LOC114912944;LOC105039425;LOC105036971;LOC105043662;novel.2399;LOC105037700;LOC105044021;LOC105052938;LOC105058728;LOC105042184;LOC105043376;novel.1763;LOC105044125;LOC105037094;LOC105060899;LOC109504955;LOC105036904;LOC105058520;LOC105046055;LOC105051976;LOC105037730;LOC105045942;LOC105040036;LOC105043889;LOC105052269;LOC105040594;LOC105034583;…	K00008+K00012+K00016+K00016+K00020+K00021+K00021+K00025+K00058+K00083+K00083+K00083+K00099+K00103+K00108+K00218+K00276+K00306+K00366+K00419+K00422+K00423+K00423+K00430+K00430+K00430+K00430+K00430+K00430+K00430+K00430+K00430+K00430+K00430+K00430+K00430+K00430+K00430+K00430+K00430+K00430+K00430+K00430+K00430+K00434+K00454+K00472+K00472+K00475+K00475+K00485+K00487+K00487+K00514+K00547+K00559+K00616+…	389	https:\\www.genome.jp\dbget-bin\www_bget?map01100
ko00941	Flavonoid biosynthesis	3/4	17/38	0.225699	0.902798	mws0046;mws0044;Lmzp002365	C09789+C01617+C16422	3	21/846	102/9143	0.000352788	0.0423346	LOC105054663;LOC105059410;LOC105057212;LOC105049276;LOC105036364;LOC105035716;LOC105034617;LOC105050962;LOC105034618;LOC105060373;LOC105054281;LOC105035842;LOC105058232;LOC105055971;LOC105058071;LOC105035639;LOC105034344;LOC105060826;novel.471;LOC105041053;LOC105036086	K00475+K00475+K00487+K00487+K00660+K00660+K00660+K00660+K00660+K00660+K05277+K05277+K05278+K05280+K05280+K08695+K13065+K13065+K13065+K13081+K13083	21	https:\\www.genome.jp\dbget-bin\www_bget?map00941
ko00942	Anthocyanin biosynthesis	1/4	6/38	0.512836	1	pmb0542	C12643	1	3/846	3/9143	0.00078967	0.0947605	LOC105039250;LOC105039612;LOC105046326	K12930+K12930+K12930	3	https:\\www.genome.jp\dbget-bin\www_bget?map00942

## Sheet: FP1 VS FP3
KEGG_map	Description	DiffRatio_meta	BgRatio_meta	P-value_meta	Adjusted P-value_meta	Index_meta	CID_meta	Count_meta	DiffRatio_gene	BgRatio_gene	P-value_gene	Adjusted P-value_gene	Index_gene	KO_gene	Count_gene	Hyperlink
ko01110	Biosynthesis of secondary metabolites	9/20	20/38	0.906644	1	MWSHY0050;mws0917;mws0044;mws0913;pmb0550;mws0091;pme3392;MWSHY0162;mws1422	C21833+C01265+C01617+C12626+C08604+C05623+C12137+C12667+C12128	9	549/1879	2002/9143	1.84827e-11	2.43971e-09	LOC105045587;LOC105039425;LOC105036971;LOC105043662;LOC105055912;LOC105056603;LOC105043966;LOC105051009;LOC105038981;LOC105060991;LOC105049537;novel.2399;LOC105042279;LOC105042280;LOC105051367;LOC105034507;LOC105057927;LOC109505478;LOC105037657;LOC105037700;LOC105052938;novel.3822;LOC105058728;LOC105041437;LOC105041436;LOC105050327;LOC105050328;LOC105043499;LOC105058024;LOC105051363;LOC105059882;…	K00006+K00021+K00021+K00025+K00026+K00026+K00033+K00036+K00053+K00058+K00058+K00058+K00059+K00059+K00059+K00059+K00059+K00083+K00083+K00083+K00083+K00083+K00099+K00121+K00121+K00128+K00128+K00128+K00133+K00134+K00134+K00134+K00134+K00161+K00162+K00164+K00164+K00166+K00208+K00213+K00218+K00218+K00224+K00228+K00231+K00234+K00236+K00276+K00276+K00279+K00279+K00279+K00318+K00382+K00422+K00422+K00422+…	549	https:\\www.genome.jp\dbget-bin\www_bget?map01110
ko01100	Metabolic pathways	3/20	8/38	0.913965	1	mws0044;mws0091;pme3392	C01617+C05623+C12137	3	856/1879	3645/9143	1.08401e-08	1.4309e-06	LOC105034274;LOC105047233;LOC114912944;LOC105039425;LOC105036971;LOC105043662;LOC105055912;LOC105056603;LOC105043820;LOC105040530;LOC105043966;LOC105051009;LOC105038981;LOC105060991;LOC105049537;novel.2399;LOC105042279;LOC105042280;LOC105051367;LOC105034507;LOC105057927;LOC109505478;LOC105037657;LOC105037700;LOC105052938;novel.3822;LOC105058728;LOC105033532;LOC105047414;LOC105043376;LOC105041437;…	K00008+K00020+K00020+K00021+K00021+K00025+K00026+K00026+K00028+K00029+K00033+K00036+K00053+K00058+K00058+K00058+K00059+K00059+K00059+K00059+K00059+K00083+K00083+K00083+K00083+K00083+K00099+K00102+K00103+K00108+K00121+K00121+K00128+K00128+K00128+K00133+K00134+K00134+K00134+K00134+K00161+K00162+K00164+K00164+K00166+K00207+K00208+K00213+K00218+K00218+K00228+K00231+K00234+K00236+K00261+K00276+K00276+…	856	https:\\www.genome.jp\dbget-bin\www_bget?map01100
ko00941	Flavonoid biosynthesis	5/20	17/38	0.998431	1	mws0048;mws0044;Lmzp002365;Lmyn006227;mws1422	C01460+C01617+C16422+C10044+C12128	5	42/1879	102/9143	1.52976e-06	0.000201928	LOC105054663;LOC105059410;LOC105057212;LOC105044830;LOC105049276;LOC105050451;LOC105051169;LOC105036364;LOC105036921;LOC105034198;LOC105041005;LOC105034617;LOC105034618;LOC105060373;LOC105045834;LOC105054281;LOC105035842;LOC105058232;LOC105044602;LOC105043935;LOC105055971;LOC105058071;LOC105035639;LOC105052441;LOC105034344;LOC105037012;LOC105043757;LOC105036623;novel.1905;novel.471;novel.536;LOC1…	K00475+K00475+K00487+K00487+K00487+K00487+K00588+K00660+K00660+K00660+K00660+K00660+K00660+K00660+K05277+K05277+K05277+K05278+K05278+K05280+K05280+K05280+K08695+K09754+K13065+K13065+K13065+K13065+K13065+K13065+K13065+K13081+K13082+K13082+K13082+K13083+K13083+K13083+K13083+K13083+K13083+K13083	42	https:\\www.genome.jp\dbget-bin\www_bget?map00941
ko00944	Flavone and flavonol biosynthesis	10/20	18/38	0.493312	1	MWSHY0050;mws1434;mws0917;mws0048;pme3227;mws0913;Lmjp002596;MWSHY0104;mws0091;MWSHY0162	C21833+C01714+C01265+C01460+C12628+C12626+C12637+C03951+C05623+C12667	10	16/1879	40/9143	0.00383228	0.505861	LOC105043935;LOC105055971;LOC105058071;LOC105053152;LOC105053154;LOC105036086;LOC105037552;LOC105041901;LOC105045493;LOC105045491;LOC105055415;LOC105036785;LOC105057418;LOC105054566;LOC105057419;LOC105035325	K05280+K05280+K05280+K13083+K13083+K13083+K13083+K13083+K13083+K13083+K22771+K22771+K22772+K22772+K22772+K22772	16	https:\\www.genome.jp\dbget-bin\www_bget?map00944
ko00942	Anthocyanin biosynthesis	6/20	6/38	0.01404	0.0702001	Smsp002643;pme1773;pmb0550;pmf0203;pmb0542;pme3392	C12644+C08620+C08604+C12141+C12643+C12137	6	3/1879	3/9143	0.00866888	1	LOC105039250;LOC105039612;LOC105046326	K12930+K12930+K12930	3	https:\\www.genome.jp\dbget-bin\www_bget?map00942

## Sheet: FP2 VS FP3
KEGG_map	Description	DiffRatio_meta	BgRatio_meta	P-value_meta	Adjusted P-value_meta	Index_meta	CID_meta	Count_meta	DiffRatio_gene	BgRatio_gene	P-value_gene	Adjusted P-value_gene	Index_gene	KO_gene	Count_gene	Hyperlink
ko01110	Biosynthesis of secondary metabolites	8/16	20/38	0.727572	1	mws0044;mws0913;pmb0550;mws0064;mws0091;pme3285;MWSHY0162;mws1422	C01617+C12626+C08604+C05631+C05623+C09320+C12667+C12128	8	541/1974	2002/9143	4.35856e-11	5.70971e-09	LOC105059508;LOC105054989;LOC105039425;LOC105036971;LOC105043662;LOC105040661;LOC105055912;LOC105056603;LOC105047582;LOC105038144;LOC105043966;LOC105053810;LOC105058128;LOC105051009;LOC105038981;LOC105060991;LOC105049537;LOC105051367;LOC105034507;LOC109505478;LOC105044021;LOC105052938;novel.3822;LOC105058728;LOC105041437;LOC105050327;LOC105050328;LOC105043499;LOC105058024;LOC105051363;LOC10503633…	K00016+K00016+K00021+K00021+K00025+K00026+K00026+K00026+K00031+K00031+K00033+K00033+K00036+K00036+K00053+K00058+K00058+K00059+K00059+K00083+K00083+K00083+K00083+K00099+K00121+K00128+K00128+K00128+K00133+K00134+K00134+K00134+K00134+K00161+K00162+K00162+K00164+K00164+K00166+K00208+K00213+K00218+K00222+K00228+K00231+K00232+K00236+K00236+K00236+K00236+K00264+K00276+K00276+K00276+K00279+K00279+K00279+…	541	https:\\www.genome.jp\dbget-bin\www_bget?map01110
ko01100	Metabolic pathways	3/16	8/38	0.754577	1	mws0044;mws0064;mws0091	C01617+C05631+C05623	3	901/1974	3645/9143	2.23677e-09	2.93016e-07	LOC105059341;LOC105055983;LOC105058063;LOC105059508;LOC105054989;LOC105047233;LOC105039425;LOC105036971;LOC105043662;LOC105040661;LOC105055912;LOC105056603;LOC105043820;LOC105047582;LOC105038144;LOC105043966;LOC105053810;LOC105058128;LOC105051009;LOC105038981;LOC105060991;LOC105049537;LOC105051367;LOC105034507;LOC109505478;LOC105044021;LOC105052938;novel.3822;LOC105058728;LOC105033532;LOC10504143…	K00008+K00012+K00012+K00016+K00016+K00020+K00021+K00021+K00025+K00026+K00026+K00026+K00028+K00031+K00031+K00033+K00033+K00036+K00036+K00053+K00058+K00058+K00059+K00059+K00083+K00083+K00083+K00083+K00099+K00102+K00121+K00128+K00128+K00128+K00133+K00134+K00134+K00134+K00134+K00161+K00162+K00162+K00164+K00164+K00166+K00207+K00208+K00213+K00218+K00222+K00228+K00231+K00232+K00236+K00236+K00236+K00236+…	901	https:\\www.genome.jp\dbget-bin\www_bget?map01100
ko00941	Flavonoid biosynthesis	5/16	17/38	0.96157	1	mws0048;mws0044;mws0064;pme3285;mws1422	C01460+C01617+C05631+C09320+C12128	5	38/1974	102/9143	0.00020759	0.0271943	LOC105054663;LOC105052309;LOC105044830;LOC105049276;LOC105050451;LOC105051169;LOC105036364;LOC105035716;LOC105036921;LOC105034198;LOC105041005;LOC105034617;LOC105050962;LOC105034618;LOC105060373;LOC105045978;LOC105045834;LOC105054281;LOC105035842;LOC105058232;LOC105044602;LOC105043935;LOC105055971;LOC105058071;LOC105052441;LOC105037012;LOC105043757;LOC105036623;LOC105060826;novel.1905;novel.471;n…	K00475+K00487+K00487+K00487+K00487+K00588+K00660+K00660+K00660+K00660+K00660+K00660+K00660+K00660+K00660+K01859+K05277+K05277+K05277+K05278+K05278+K05280+K05280+K05280+K09754+K13065+K13065+K13065+K13065+K13065+K13065+K13065+K13082+K13082+K13082+K13083+K13083+K13083	38	https:\\www.genome.jp\dbget-bin\www_bget?map00941
ko00942	Anthocyanin biosynthesis	5/16	6/38	0.0377095	0.188548	Smsp002643;pme1773;pmb0550;pmf0203;pmb0542	C12644+C08620+C08604+C12141+C12643	5	2/1974	3/9143	0.119682	1	LOC105039250;LOC105046326	K12930+K12930	2	https:\\www.genome.jp\dbget-bin\www_bget?map00942
ko00944	Flavone and flavonol biosynthesis	7/16	18/38	0.760619	1	mws1434;mws0048;pme3227;mws0913;Lmjp002596;mws0091;MWSHY0162	C01714+C01460+C12628+C12626+C12637+C05623+C12667	7	12/1974	40/9143	0.136042	1	LOC105043935;LOC105055971;LOC105058071;LOC105036086;LOC105037552;LOC105041901;LOC105057418;LOC105054566;LOC105036425;LOC105036426;LOC105057419;LOC105035325	K05280+K05280+K05280+K13083+K13083+K13083+K22772+K22772+K22772+K22772+K22772+K22772	12	https:\\www.genome.jp\dbget-bin\www_bget?map00944
