# Supplementary material for: Joint analysis of transcriptional metabolism for flavonoid synthesis during different developmental periods in oil palm exocarp
Source: Front Plant Sci. 2025 Mar 24;16:1530673. doi: 10.3389/fpls.2025.1530673 (PMC11973354; doi:10.3389/fpls.2025.1530673)
Supplement: Supplementary file 7 [file Table7.xlsx]

## Sheet: ko00941
geneID	metaID	coefficient	pvalue
LOC105054663	pme3285	0.649781	0.0581863
LOC105050451	pme3285	-0.901525	0.00089504
LOC105036364	pme3285	0.701952	0.0350358
LOC105054281	pme3285	0.667933	0.0492761
LOC105035842	pme3285	0.58375	0.0988863
LOC105058071	pme3285	0.667738	0.0493669
LOC105052441	pme3285	-0.76488	0.0163444
LOC105034344	pme3285	0.567189	0.11123
LOC105036086	pme3285	-0.737779	0.0232617
LOC105048473	pme3285	0.809367	0.00821996
LOC105052309	pme3285	-0.78908	0.0114647
LOC105039250	pme3285	0.741519	0.0222099
LOC105041901	pme3285	0.724568	0.027239
LOC105045491	pme3285	0.748972	0.0202084
LOC105055415	pme3285	-0.916131	0.00051783
LOC105057418	pme3285	-0.868812	0.00236282
LOC105057419	pme3285	-0.887484	0.00140701
LOC105054663	mws1422	0.731841	0.0249983
LOC105050451	mws1422	-0.963531	2.94283e-05
LOC105036364	mws1422	0.788476	0.0115727
LOC105054281	mws1422	0.755355	0.0185924
LOC105035842	mws1422	0.664078	0.0510896
LOC105058071	mws1422	0.741232	0.0222893
LOC105052441	mws1422	-0.967374	2.00066e-05
LOC105034344	mws1422	0.63102	0.068402
LOC105036086	mws1422	-0.861921	0.0028067
LOC105048473	mws1422	0.878823	0.001808
LOC105052309	mws1422	-0.83459	0.00513467
LOC105039250	mws1422	0.828413	0.00580059
LOC105041901	mws1422	0.913209	0.000582065
LOC105045491	mws1422	0.839564	0.00463805
LOC105055415	mws1422	-0.901924	0.000882787
LOC105057418	mws1422	-0.950758	8.31262e-05
LOC105057419	mws1422	-0.966618	2.16598e-05
LOC105054663	Lmzp002365	-0.883166	0.00159822
LOC105050451	Lmzp002365	0.414186	0.267733
LOC105036364	Lmzp002365	-0.832653	0.00533754
LOC105054281	Lmzp002365	-0.870737	0.0022481
LOC105035842	Lmzp002365	-0.927158	0.000319669
LOC105058071	Lmzp002365	-0.881863	0.00165929
LOC105052441	Lmzp002365	0.390407	0.298887
LOC105034344	Lmzp002365	-0.917193	0.000495778
LOC105036086	Lmzp002365	0.660067	0.0530215
LOC105048473	Lmzp002365	-0.690602	0.0394416
LOC105052309	Lmzp002365	-0.128665	0.741475
LOC105039250	Lmzp002365	-0.784796	0.0122455
LOC105041901	Lmzp002365	-0.0644023	0.869253
LOC105045491	Lmzp002365	-0.78624	0.0119784
LOC105055415	Lmzp002365	0.576609	0.104101
LOC105057418	Lmzp002365	0.526093	0.145702
LOC105057419	Lmzp002365	0.45739	0.215755

## Sheet: ko00942
geneID	metaID	coefficient	pvalue
LOC105054663	pme1773	0.565465	0.112565
LOC105050451	pme1773	-0.944097	0.00012874
LOC105036364	pme1773	0.636702	0.0651981
LOC105054281	pme1773	0.597747	0.089135
LOC105035842	pme1773	0.487967	0.182652
LOC105058071	pme1773	0.585196	0.0978502
LOC105052441	pme1773	-0.936597	0.000198536
LOC105034344	pme1773	0.445812	0.22909
LOC105036086	pme1773	-0.757285	0.0181213
LOC105048473	pme1773	0.777526	0.0136503
LOC105052309	pme1773	-0.936395	0.000200723
LOC105039250	pme1773	0.69902	0.0361416
LOC105041901	pme1773	0.945904	0.00011496
LOC105045491	pme1773	0.698899	0.0361878
LOC105055415	pme1773	-0.836135	0.00497672
LOC105057418	pme1773	-0.905279	0.000784171
LOC105057419	pme1773	-0.9382	0.000181803
LOC105054663	pmb0550	0.70734	0.0330614
LOC105050451	pmb0550	-0.928468	0.000300389
LOC105036364	pmb0550	0.762907	0.0167944
LOC105054281	pmb0550	0.732961	0.0246646
LOC105035842	pmb0550	0.643023	0.0617462
LOC105058071	pmb0550	0.719867	0.028755
LOC105052441	pmb0550	-0.989329	4.0903e-07
LOC105034344	pmb0550	0.61099	0.0804746
LOC105036086	pmb0550	-0.86512	0.00259408
LOC105048473	pmb0550	0.852731	0.00348379
LOC105052309	pmb0550	-0.777562	0.0136431
LOC105039250	pmb0550	0.805315	0.00881058
LOC105041901	pmb0550	0.942332	0.000143287
LOC105045491	pmb0550	0.811876	0.00786803
LOC105055415	pmb0550	-0.819432	0.0068702
LOC105057418	pmb0550	-0.917127	0.000497116
LOC105057419	pmb0550	-0.935119	0.000214892
LOC105054663	pmf0203	0.643326	0.0615838
LOC105050451	pmf0203	-0.953792	6.6739e-05
LOC105036364	pmf0203	0.707172	0.0331222
LOC105054281	pmf0203	0.67043	0.0481236
LOC105035842	pmf0203	0.570837	0.108435
LOC105058071	pmf0203	0.660426	0.0528468
LOC105052441	pmf0203	-0.92467	0.000358651
LOC105034344	pmf0203	0.534572	0.138137
LOC105036086	pmf0203	-0.842738	0.0043389
LOC105048473	pmf0203	0.823254	0.00639991
LOC105052309	pmf0203	-0.87273	0.00213346
LOC105039250	pmf0203	0.755427	0.0185748
LOC105041901	pmf0203	0.919421	0.000451646
LOC105045491	pmf0203	0.768056	0.0156372
LOC105055415	pmf0203	-0.915766	0.000525576
LOC105057418	pmf0203	-0.903738	0.000828455
LOC105057419	pmf0203	-0.939068	0.000173176
LOC105054663	pmb0542	0.518663	0.152526
LOC105050451	pmb0542	-0.931242	0.000262288
LOC105036364	pmb0542	0.597061	0.089598
LOC105054281	pmb0542	0.549665	0.125255
LOC105035842	pmb0542	0.433064	0.244279
LOC105058071	pmb0542	0.536746	0.136235
LOC105052441	pmb0542	-0.910131	0.00065555
LOC105034344	pmb0542	0.395651	0.291864
LOC105036086	pmb0542	-0.749401	0.0200971
LOC105048473	pmb0542	0.751688	0.01951
LOC105052309	pmb0542	-0.926674	0.000327009
LOC105039250	pmb0542	0.661947	0.0521107
LOC105041901	pmb0542	0.963507	2.94947e-05
LOC105045491	pmb0542	0.660523	0.0527997
LOC105055415	pmb0542	-0.822669	0.00647048
LOC105057418	pmb0542	-0.866098	0.00253137
LOC105057419	pmb0542	-0.91162	0.000619227

## Sheet: ko00944
geneID	metaID	coefficient	pvalue
LOC105054663	Lmjp002596	0.800632	0.00952816
LOC105050451	Lmjp002596	-0.885854	0.00147722
LOC105036364	Lmjp002596	0.822222	0.00652472
LOC105054281	Lmjp002596	0.823547	0.00636483
LOC105035842	Lmjp002596	0.782687	0.0126424
LOC105058071	Lmjp002596	0.824628	0.00623637
LOC105052441	Lmjp002596	-0.889153	0.00133755
LOC105034344	Lmjp002596	0.700662	0.0355195
LOC105036086	Lmjp002596	-0.897993	0.00100896
LOC105048473	Lmjp002596	0.86425	0.0026508
LOC105052309	Lmjp002596	-0.629386	0.069341
LOC105039250	Lmjp002596	0.844692	0.00416152
LOC105041901	Lmjp002596	0.73948	0.0227792
LOC105045491	Lmjp002596	0.843714	0.00424971
LOC105055415	Lmjp002596	-0.887722	0.00139695
LOC105057418	Lmjp002596	-0.896993	0.00104293
LOC105057419	Lmjp002596	-0.895575	0.0010925
LOC105054663	MWSHY0162	0.682331	0.0428672
LOC105050451	MWSHY0162	-0.893918	0.00115245
LOC105036364	MWSHY0162	0.736682	0.0235764
LOC105054281	MWSHY0162	0.694563	0.0378656
LOC105035842	MWSHY0162	0.607778	0.0825248
LOC105058071	MWSHY0162	0.686081	0.0412911
LOC105052441	MWSHY0162	-0.789062	0.0114679
LOC105034344	MWSHY0162	0.607554	0.082669
LOC105036086	MWSHY0162	-0.795281	0.0103952
LOC105048473	MWSHY0162	0.821738	0.00658375
LOC105052309	MWSHY0162	-0.763658	0.0166221
LOC105039250	MWSHY0162	0.762058	0.0169905
LOC105041901	MWSHY0162	0.767222	0.0158209
LOC105045491	MWSHY0162	0.792226	0.0109134
LOC105055415	MWSHY0162	-0.93607	0.000204262
LOC105057418	MWSHY0162	-0.849921	0.00371132
LOC105057419	MWSHY0162	-0.874345	0.00204354
