# Supplementary material for: Joint analysis of transcriptional metabolism for flavonoid synthesis during different developmental periods in oil palm exocarp
Source: Front Plant Sci. 2025 Mar 24;16:1530673. doi: 10.3389/fpls.2025.1530673 (PMC11973354; doi:10.3389/fpls.2025.1530673)
Supplement: Supplementary file 8 [file Table8.xlsx]

## Sheet: Sheet1
	FV1 vs FP2	FP1 vs FP3	FP2 vs FP3
ko00941	LOC105054663;LOC105059410;LOC105057212;LOC105049276;LOC105036364;LOC105035716;LOC105034617;LOC105050962;LOC105034618;LOC105060373;LOC105054281;LOC105035842;LOC105058232;LOC105055971;LOC105058071;LOC105035639;LOC105034344;LOC105060826;novel.471;LOC105041053;LOC105036086	LOC105054663;LOC105059410;LOC105057212;LOC105044830;LOC105049276;LOC105050451;LOC105051169;LOC105036364;LOC105036921;LOC105034198;LOC105041005;LOC105034617;LOC105034618;LOC105060373;LOC105045834;LOC105054281;LOC105035842;LOC105058232;LOC105044602;LOC105043935;LOC105055971;LOC105058071;LOC105035639;LOC105052441;LOC105034344;LOC105037012;LOC105043757;LOC105036623;novel.1905;novel.471;novel.536;LOC1…	LOC105054663;LOC105052309;LOC105044830;LOC105049276;LOC105050451;LOC105051169;LOC105036364;LOC105035716;LOC105036921;LOC105034198;LOC105041005;LOC105034617;LOC105050962;LOC105034618;LOC105060373;LOC105045978;LOC105045834;LOC105054281;LOC105035842;LOC105058232;LOC105044602;LOC105043935;LOC105055971;LOC105058071;LOC105052441;LOC105037012;LOC105043757;LOC105036623;LOC105060826;novel.1905;novel.471;n…	类黄酮生物合成
ko00942	LOC105039250;LOC105039612;LOC105046326	LOC105039250;LOC105039612;LOC105046326	LOC105039250;LOC105046326	花青素生物合成
ko00944		LOC105043935;LOC105055971;LOC105058071;LOC105053152;LOC105053154;LOC105036086;LOC105037552;LOC105041901;LOC105045493;LOC105045491;LOC105055415;LOC105036785;LOC105057418;LOC105054566;LOC105057419;LOC105035325	LOC105043935;LOC105055971;LOC105058071;LOC105036086;LOC105037552;LOC105041901;LOC105057418;LOC105054566;LOC105036425;LOC105036426;LOC105057419;LOC105035325	黄酮和黄酮醇的生物合成
ko00941	mws1434;mws0048;pme3227;mws0913;Lmjp002596;mws0091;MWSHY0162	mws0048;mws0044;Lmzp002365;Lmyn006227;mws1422	mws0048;mws0044;mws0064;pme3285;mws1422
ko00942	pmb0542	Smsp002643;pme1773;pmb0550;pmf0203;pmb0542;pme3392	Smsp002643;pme1773;pmb0550;pmf0203;pmb0542
ko00944		MWSHY0050;mws1434;mws0917;mws0048;pme3227;mws0913;Lmjp002596;MWSHY0104;mws0091;MWSHY0162	mws1434;mws0048;pme3227;mws0913;Lmjp002596;mws0091;MWSHY0162
	MWSHY0050	mws1434	mws0917	mws0048	pme3227	mws0913	Lmjp002596	MWSHY0104	mws0091	MWSHY0162
	mws1434	mws0048	pme3227	mws0913	Lmjp002596	mws0091	MWSHY0162

## Sheet: ko00941
LOC105054663	LOC105054663	LOC105054663			gene id	FP1			平均值	FP2			平均值	FP3			平均值						总数
LOC105059410	LOC105059410	LOC105052309		LOC105054663	LOC105054663	154.577	176.419	141.045	157.347	62.112	34.2443	52.4918	49.616	0.6097	0.6644	1.0365	0.7702		差异代谢物	FP1 vs FP2	FP1 vs FP3	FP2 vs FP3	mws0048	芹菜素-8-C-葡萄糖苷 (牡荆素)*
LOC105057212	LOC105057212	LOC105044830		LOC105059410	LOC105059410	6.5773	6.7114	6.651	6.64657	1.372	0.3532	0.6777	0.800967	0.1686	0.294	0.1757	0.212767			mws0046	mws0048	mws0048	mws0044	花旗松素(二氢槲皮素)
LOC105049276	LOC105044830	LOC105049276		LOC105057212	LOC105057212	13.1907	15.4648	12.6785	13.778	8.836	4.2322	5.9775	6.34857	2.803	4.2651	4.7098	3.92597			mws0044	mws0044	mws0044	mws0064	圣草酚
LOC105036364	LOC105049276	LOC105050451		LOC105044830	LOC105044830	3.5861	3.7479	2.65	3.328	3.3657	2.381	2.2442	2.66363	21.6546	25.6041	25.2303	24.163			Lmzp002365	Lmzp002365	mws0064	pme3285	阿夫儿茶精
LOC105035716	LOC105050451	LOC105051169		LOC105049276	LOC105049276	0.3134	0.1396	0.2	0.217667	1.2399	1.1172	0.5028	0.9533	5.3329	10.9765	8.6435	8.31763				Lmyn006227	pme3285	mws1422	表阿夫儿茶精
LOC105034617	LOC105051169	LOC105036364		LOC105050451	LOC105050451	24.3179	19.1506	19.0058	20.8248	22.4255	41.9162	11.8544	25.3987	121.437	113.398	124.747	119.861				mws1422	mws1422	Lmyn006227	高良姜素
LOC105050962	LOC105036364	LOC105035716		LOC105051169	LOC105051169	16.688	15.8214	13.2476	15.2523	10.9041	7.2337	10.7395	9.62577	5.0875	5.1106	4.6797	4.95927						mws0046	柚皮素-7-O-新橙皮糖苷(柚皮苷)*
LOC105034618	LOC105036921	LOC105036921		LOC105036364	LOC105036364	158.519	182.665	145.324	162.169	84.5554	47.3424	69.4198	67.1059	2.4749	4.6701	4.6227	3.92257						Lmzp002365	橙皮素-7-O-葡萄糖苷
LOC105060373	LOC105034198	LOC105034198		LOC105036921	LOC105036921	0.5125	0.5975	0.1784	0.429467	1.9167	0.4428	0.4248	0.9281	3.6358	8.7529	7.8408	6.74317
LOC105054281	LOC105041005	LOC105041005		LOC105034198	LOC105034198	0.4644	0.1145	0.2051	0.261333	0	0.2546	0.0362	0.0969333	2.5282	4.4856	3.715	3.57627
LOC105035842	LOC105034617	LOC105034617		LOC105041005	LOC105041005	2.3102	2.203	0.6463	1.71983	3.8241	2.787	1.5484	2.71983	9.0948	15.1819	12.8366	12.3711
LOC105058232	LOC105034618	LOC105050962		LOC105034617	LOC105034617	6.125	3.2729	3.063	4.15363	1.2704	1.6354	1.2551	1.38697	7.7126	12.6234	10.2159	10.184
LOC105055971	LOC105060373	LOC105034618		LOC105034618	LOC105034618	0.9136	0.279	0.7807	0.657767	0.1377	0.3877	0	0.175133	1.3619	3.2585	4.3497	2.99003
LOC105058071	LOC105045834	LOC105060373		LOC105060373	LOC105060373	22.1399	20.8213	26.1195	23.0269	1.557	1.9096	1.5287	1.6651	0.8631	0.9081	0.2171	0.662767
LOC105035639	LOC105054281	LOC105045978		LOC105045834	LOC105045834	0	0	0	0	0.0574	0.3556	0.1378	0.1836	10.1955	3.3894	7.948	7.17763
LOC105034344	LOC105035842	LOC105045834		LOC105054281	LOC105054281	136.099	142.618	123.029	133.916	57.8035	35.0165	48.313	47.0443	1.1288	1.2931	2.3523	1.5914
LOC105060826	LOC105058232	LOC105054281		LOC105035842	LOC105035842	156.713	158.79	132.708	149.403	39.452	23.7176	37.3619	33.5105	0.6841	0.9399	1.3016	0.9752
novel.471	LOC105044602	LOC105035842		LOC105058232	LOC105058232	22.2812	20.4804	21.5469	21.4362	11.8939	7.727	13.2955	10.9721	0.0698	0.0381	0.0728	0.0602333
LOC105041053	LOC105043935	LOC105058232		LOC105044602	LOC105044602	6.5984	5.2527	5.3811	5.74407	7.7772	8.5198	8.5614	8.28613	21.0789	20.4059	20.9443	20.8097
LOC105036086	LOC105055971	LOC105044602		LOC105043935	LOC105043935	0.949	2.1928	1.2029	1.44823	1.6233	1.158	1.5332	1.43817	3.6773	5.3005	5.7715	4.91643
	LOC105058071	LOC105043935		LOC105055971	LOC105055971	7.5924	10.1714	11.9644	9.9094	1.4588	1.192	1.1264	1.25907	0.2953	0.3754	0.5128	0.3945
	LOC105035639	LOC105055971		LOC105058071	LOC105058071	41.383	44.1946	40.8758	42.1511	17.6982	10.1893	16.6199	14.8358	0.7834	1.7643	1.5237	1.35713
	LOC105052441	LOC105058071		LOC105035639	LOC105035639	10.2379	9.9464	9.8332	10.0058	2.3789	1.5737	1.5596	1.8374	1.3318	1.1327	1.1169	1.1938
	LOC105034344	LOC105052441		LOC105052441	LOC105052441	63.582	72.3462	64.6891	66.8724	78.9048	70.2646	70.5624	73.2439	194.221	212.424	164.58	190.409
	LOC105037012	LOC105037012		LOC105034344	LOC105034344	35.8352	46.7703	41.5726	41.3927	19.748	12.0146	14.9405	15.5677	10.0731	8.94	10.1256	9.7129
	LOC105043757	LOC105043757		LOC105037012	LOC105037012	20.7768	21.7751	20.3555	21.0653	19.6593	15.5213	20.6894	18.6233	4.3291	6.3044	6.239	5.62417
	LOC105036623	LOC105036623		LOC105033295	LOC105033295	0.5482	0.1331	0.1431	0.2748	0.7885	0.2664	0.5049	0.519933	1.1983	3.5231	1.7197	2.14703
	novel.1905	LOC105060826		LOC105035716	LOC105035716	6.3816	4.8813	4.3718	5.21157	2.3578	3.6949	1.6739	2.57553	10.1415	11.8196	10.4443	10.8018
	novel.471	novel.1905		LOC105036086	LOC105036086	6.0797	4.9299	3.2413	4.7503	15.6956	22.2091	20.3437	19.4161	54.3464	35.3315	36.204	41.9606
	novel.536	novel.471		LOC105036623	LOC105036623	6.0701	9.6596	6.7429	7.49087	12.1988	10.5287	10.5496	11.0924	2.734	1.5772	3.7284	2.67987
	LOC105041053	novel.536		LOC105037552	LOC105037552	2.3336	3.1312	2.7547	2.73983	4.6224	6.9624	4.6762	5.42033	13.1996	11.1528	12.2577	12.2034
	LOC105033295	LOC105033295		LOC105040724	LOC105040724	31.34	28.9162	32.3903	30.8822	14.7908	20.0815	15.0511	16.6411	3.5764	3.6348	4.013	3.7414
	LOC105040724	LOC105040724		LOC105041053	LOC105041053	7.0005	8.5172	8.1779	7.89853	1.4012	1.1943	1.1276	1.24103	1.0425	1.2779	0.9843	1.10157
	LOC105048473	LOC105048473		LOC105041901	LOC105041901	32.8119	35.9695	35.2855	34.689	43.6575	40.9257	43.5578	42.7137	12.3863	14.6217	22.8331	16.6137
	LOC105053152	LOC105036086		LOC105043757	LOC105043757	1.3438	1.8243	2.051	1.7397	1.9156	1.2083	1.8031	1.64233	4.5152	6.2129	7.692	6.14003
	LOC105053154	LOC105037552		LOC105045491	LOC105045491	25.6925	30.3769	27.1224	27.7306	19.7135	16.9552	17.7861	18.1516	9.3099	9.8286	9.7278	9.6221
	LOC105036086	LOC105041901		LOC105045493	LOC105045493	14.6471	18.0125	16.7457	16.4684	12.2705	8.5463	11.7135	10.8434	5.6439	5.9623	5.6337	5.74663
	LOC105037552			LOC105045978	LOC105045978	40.1606	36.5648	37.3406	38.022	23.878	14.0051	23.0402	20.3078	56.3685	79.0611	58.6338	64.6878
	LOC105041901			LOC105048473	LOC105048473	45.5995	53.9095	47.4269	48.9786	36.5745	22.4962	37.0442	32.0383	5.3945	6.5578	5.8481	5.93347
	LOC105045493			LOC105050962	LOC105050962	0.7118	0.6158	0.3893	0.5723	3.3609	0.5235	2.6787	2.1877	0.1538	0.5362	0.4487	0.379567
	LOC105045491			LOC105052309	LOC105052309	126.093	138.417	124.134	129.548	92.1059	64.5371	83.3163	79.9864	164.185	180.143	198.342	180.89
				LOC105053152	LOC105053152	0.1924	0.0881	0.0789	0.1198	0.203	0.3266	0.3064	0.278667	0.2245	1.0601	0.5718	0.6188
				LOC105053154	LOC105053154	0	0.2521	0.0502	0.100767	0.1106	0.5295	0.0531	0.231067	0.1427	1.1406	0.5949	0.626067
				LOC105060826	LOC105060826	6.9028	7.0136	5.9812	6.63253	2.6478	1.9572	2.4637	2.35623	4.0098	6.4377	5.3151	5.2542
				novel.1905	novel.1905	7.8796	6.5365	8.0692	7.4951	8.2538	8.7729	7.5369	8.18787	1.7501	1.798	2.2923	1.9468
				novel.471	novel.471	13.8379	4.8545	5.1932	7.96187	0.9761	0.7496	0.4262	0.7173	2.5572	0.9566	1.9088	1.80753
				novel.536	novel.536	7.0254	8.1272	7.3481	7.50023	10.8489	7.8309	10.7872	9.82233	0.5915	2.2201	2.6022	1.8046

## Sheet: ko00942
LOC105039250	LOC105039250	LOC105039250			gene id	FP1			均值	FP2			均值	FP3			均值
LOC105039612	LOC105039612	LOC105046326			LOC105039250	117.944	120.136	106.179	114.753	71.9592	36.5409	57.5456	55.3486	0.9047	1.5534	1.9995	1.48587
LOC105046326	LOC105046326				LOC105039612	7.7827	8.6305	8.6023	8.3385	1.6832	1.2768	0.8248	1.2616	1.507	1.6422	1.9089	1.68603
					LOC105046326	1.1697	1.6347	1.9233	1.5759	3.1954	5.0958	4.2543	4.18183	11.2131	13.3159	10.5773	11.7021
差异代谢物	FP1 vs FP2	FP1 vs FP3	FP2 vs FP3
	pmb0542	Smsp002643	Smsp002643	天竺葵素-3-O-芸香糖苷
		pme1773	pme1773	矢车菊素-3-O-芸香糖苷
		pmb0550	pmb0550	矢车菊素-3-O-葡萄糖苷
		pmf0203	pmf0203	芍药花素-3-O-葡萄糖苷
		pmb0542	pmb0542	矢车菊素-3-O-(6''-O-丙二酰)葡萄糖苷
		pme3392
	差异基因数目	差异代谢物数目			mws0048;mws0044;Lmzp002365;Lmyn006227;mws1422
Flavonoid biosynthesis	47	13
Anthocyanin biosynthesis	3	6
Flavone and flavonol biosynthesis	18	10

## Sheet: ko00944
LOC105043935	LOC105043935			所有基因	FP1			均值		FP2			均值	FP3			均值	差异代谢物	FP1 vs FP3		FP2 vs FP3
LOC105055971	LOC105055971		LOC105035325	LOC105035325	5.3988	5.9721	4.9256	5.44885		3.8966	1.8381	2.655	2.79657	0	0	0.0299	0.00996667		MWSHY0050	山柰酚-3-O-芸香糖苷(烟花苷)*	mws1434
LOC105058071	LOC105058071		LOC105036086	LOC105036086	6.0797	4.9299	3.2413	4.7503		15.6956	22.2091	20.3437	19.4161	54.3464	35.3315	36.204	41.9606		mws1434	芹菜素-6-C-葡萄糖苷 (异牡荆素)*	mws0048
LOC105053152	LOC105036086		LOC105036425	LOC105036425	0.9145	0.4024	0.7723	0.6964		1.5888	1.0865	1.308	1.32777	0.3417	0.2659	0.2034	0.270333		mws0917	3,7-二-O-甲基槲皮素	pme3227
LOC105053154	LOC105037552		LOC105036426	LOC105036426	12.0135	16.0962	14.8021	14.3039		22.319	18.5345	23.8443	21.5659	8.949	9.7958	10.8924	9.87907		mws0048	芹菜素-8-C-葡萄糖苷 (牡荆素)*	mws0913
LOC105036086	LOC105041901		LOC105036785	LOC105036785	1.4422	1.9266	2.3892	1.91933		1.4336	1.5488	1.0397	1.3407	0.5285	0.6308	1.285	0.814767		pme3227	牡荆素-2''-O-鼠李糖苷	Lmjp002596
LOC105037552	LOC105057418		LOC105037552	LOC105037552	2.3336	3.1312	2.7547	2.73983		4.6224	6.9624	4.6762	5.42033	13.1996	11.1528	12.2577	12.2034		mws0913	山柰酚-3-O-半乳糖苷(三叶豆苷)	mws0091
LOC105041901	LOC105054566		LOC105041901	LOC105041901	32.8119	35.9695	35.2855	34.689		43.6575	40.9257	43.5578	42.7137	12.3863	14.6217	22.8331	16.6137		Lmjp002596	槲皮素-3-O-桑布双糖苷*	MWSHY0162
LOC105045493	LOC105036425		LOC105043935	LOC105043935	0.949	2.1928	1.2029	1.44823		1.6233	1.158	1.5332	1.43817	3.6773	5.3005	5.7715	4.91643		MWSHY0104	木犀草素-7-O-葡萄糖苷 (木犀草苷)*
LOC105045491	LOC105036426		LOC105045491	LOC105045491	25.6925	30.3769	27.1224	27.7306		19.7135	16.9552	17.7861	18.1516	9.3099	9.8286	9.7278	9.6221		mws0091	槲皮素-3-O-葡萄糖苷(异槲皮苷)
LOC105055415	LOC105057419		LOC105045493	LOC105045493	14.6471	18.0125	16.7457	16.4684		12.2705	8.5463	11.7135	10.8434	5.6439	5.9623	5.6337	5.74663		MWSHY0162	槲皮素-3-O-槐糖苷(白麻苷)
LOC105036785	LOC105035325		LOC105053152	LOC105053152	0.1924	0.0881	0.0789	0.1198		0.203	0.3266	0.3064	0.278667	0.2245	1.0601	0.5718	0.6188
LOC105057418			LOC105053154	LOC105053154	0	0.2521	0.0502	0.100767		0.1106	0.5295	0.0531	0.231067	0.1427	1.1406	0.5949	0.626067
LOC105054566			LOC105054566	LOC105054566	0.5347	0.9748	1.2343	0.9146		1.8248	2.5411	2.7087	2.3582	6.4788	7.1219	8.1481	7.2496
LOC105057419			LOC105055415	LOC105055415	10.453	10.5222	10.4344	10.4699		13.9224	15.5873	16.3944	15.3014	30.5402	21.5073	31.8459	27.9645						芹菜素-8-C-葡萄糖苷 (牡荆素)*	天竺葵素-3-O-芸香糖苷	山柰酚-3-O-芸香糖苷(烟花苷)*
LOC105035325			LOC105055971	LOC105055971	7.5924	10.1714	11.9644	9.9094		1.4588	1.192	1.1264	1.25907	0.2953	0.3754	0.5128	0.3945						花旗松素(二氢槲皮素)	矢车菊素-3-O-芸香糖苷	芹菜素-6-C-葡萄糖苷 (异牡荆素)*
			LOC105057418	LOC105057418	7.2558	7.5118	8.0539	7.60717		15.042	17.6608	9.904	14.2023	37.9502	45.4886	44.9013	42.78						圣草酚	矢车菊素-3-O-葡萄糖苷	3,7-二-O-甲基槲皮素
			LOC105057419	LOC105057419	27.0709	27.7317	24.2513	26.3513		36.9456	50.6689	25.0002	37.5382	129.556	138.401	141.208	136.388						阿夫儿茶精	芍药花素-3-O-葡萄糖苷	芹菜素-8-C-葡萄糖苷 (牡荆素)*
			LOC105058071	LOC105058071	41.383	44.1946	40.8758	42.1511		17.6982	10.1893	16.6199	14.8358	0.7834	1.7643	1.5237	1.35713						表阿夫儿茶精	矢车菊素-3-O-(6''-O-丙二酰)葡萄糖苷	牡荆素-2''-O-鼠李糖苷
																							高良姜素		山柰酚-3-O-半乳糖苷(三叶豆苷)
																							柚皮素-7-O-新橙皮糖苷(柚皮苷)*		槲皮素-3-O-桑布双糖苷*
															Annotation								橙皮素-7-O-葡萄糖苷		木犀草素-7-O-葡萄糖苷 (木犀草苷)*
					5.43217	2.79657	0.00996667			LOC105036086	4.7503	19.4161													槲皮素-3-O-葡萄糖苷(异槲皮苷)
					4.7503	19.4161	41.9606			LOC105041901	34.689	42.7137													槲皮素-3-O-槐糖苷(白麻苷)
					0.6964	1.32777	0.270333			LOC105045491	27.7306	18.1516
					14.3039	21.5659	9.87907			LOC105055415	10.4699	15.3014
					1.91933	1.3407	0.814767			LOC105057418	7.60717	14.2023											芹菜素-8-C-葡萄糖苷 (牡荆素)*			芹菜素-6-C-葡萄糖苷 (异牡荆素)*	Apigenin-6-C-glucoside (Isovitexin)*	2.01962e+06	1.46233e+06	397628
					2.73983	5.42033	12.2034			LOC105057419	26.3513	37.5382											花旗松素(二氢槲皮素)			芹菜素-8-C-葡萄糖苷 (牡荆素)*	Apigenin-8-C-Glucoside (Vitexin)*	1.93233e+06	1.52572e+06	392021
					34.689	42.7137	16.6137			LOC105058071	42.1511	14.8358											阿夫儿茶精			花旗松素(二氢槲皮素)	Taxifolin(Dihydroquercetin)	28975.1	14020	6989.04
					1.44823	1.43817	4.91643																表阿夫儿茶精			矢车菊素-3-O-芸香糖苷	Cyanidin-3-O-rutinoside (Keracyanin)	1.05822e+06	1.86249e+06	148580
					27.7306	18.1516	9.6221			ID	Annotation												橙皮素-7-O-葡萄糖苷			橙皮素-7-O-葡萄糖苷	Hesperetin-7-O-glucoside	0	14521.5	4347.09
					16.4684	10.8434	5.74663			LOC105057418	UDP-glycosyltransferase 91C1 [Elaeis guineensis]												矢车菊素-3-O-芸香糖苷			山柰酚-3-O-半乳糖苷(三叶豆苷)	Kaempferol-3-O-galactoside (Trifolin)	93021.6	89114.6	17092.1
					0.1198	0.278667	0.6188			LOC105055415	UDP-glycosyltransferase 73C5-like [Elaeis guineensis]												矢车菊素-3-O-葡萄糖苷			槲皮素-3-O-桑布双糖苷*	Quercetin-3-O-sambubioside*	25208.8	14378	3114.81
					0.100767	0.231067	0.626067			LOC105036086	cytochrome P450 81E8 [Elaeis guineensis]												芍药花素-3-O-葡萄糖苷			矢车菊素-3-O-葡萄糖苷	Cyanidin-3-O-glucoside (Kuromanin)	2.34314e+06	2.36221e+06	203875
					0.9146	2.3582	7.2496			LOC105057419	UDP-glycosyltransferase 91C1 [Elaeis guineensis]												矢车菊素-3-O-(6''-O-丙二酰)葡萄糖苷			芍药花素-3-O-葡萄糖苷	Peonidin-3-O-glucoside	67177.7	94717.1	5368.97
					10.4699	15.3014	27.9645			LOC105058071	flavonoid 3'-monooxygenase CYP75B3 [Elaeis guineensis]												芹菜素-6-C-葡萄糖苷 (异牡荆素)*			槲皮素-3-O-葡萄糖苷(异槲皮苷)	Quercetin-3-O-glucoside (Isoquercitrin)	101018	60105.8	17693.2
					9.9094	1.25907	0.3945			LOC105041901	cytochrome P450 76M5 [Elaeis guineensis]												山柰酚-3-O-半乳糖苷(三叶豆苷)			矢车菊素-3-O-(6''-O-丙二酰)葡萄糖苷	Cyanidin-3-O-(6''-O-malonyl)glucoside	129741	270682	21457.5
					7.60717	14.2023	42.78			LOC105045491	flavonoid 3',5'-hydroxylase [Elaeis guineensis]												槲皮素-3-O-桑布双糖苷*			阿夫儿茶精	Afzelechin (3,5,7,4'-Tetrahydroxyflavan)	24295.1	23868	4363.36
					26.3513	37.5382	136.388																槲皮素-3-O-葡萄糖苷(异槲皮苷)			槲皮素-3-O-槐糖苷(白麻苷)	Quercetin-3-O-sophoroside (Baimaside)	16808.8	15141.6	1872.83
					42.1511	14.8358	1.35713			4.7503	34.689	27.7306		7.60717	26.3513	42.1511							槲皮素-3-O-槐糖苷(白麻苷)			表阿夫儿茶精	Epiafzelechin	7921.84	8118.93	0
										19.4161	42.7137	18.1516		14.2023	37.5382	14.8358										槲皮素-3-O-桑布双糖苷-5-O-葡萄糖苷	Quercetin-3-O-Sambubioside-5-O-Glucoside	42784.2	48109.1	46871.4
										41.9606	16.6137	9.6221		42.78	136.388	1.35713
										上		下		上	上	下									热图顺序	芍药花素-3-O-葡萄糖苷	Peonidin-3-O-glucoside
																										矢车菊素-3-O-芸香糖苷	Cyanidin-3-O-rutinoside (Keracyanin)
																										矢车菊素-3-O-(6''-O-丙二酰)葡萄糖苷	Cyanidin-3-O-(6''-O-malonyl)glucoside
																										花旗松素(二氢槲皮素)	Taxifolin(Dihydroquercetin)
																										槲皮素-3-O-桑布双糖苷*	Quercetin-3-O-sambubioside*
																										槲皮素-3-O-葡萄糖苷(异槲皮苷)	Quercetin-3-O-glucoside (Isoquercitrin)
																										芹菜素-6-C-葡萄糖苷 (异牡荆素)*	Apigenin-6-C-glucoside (Isovitexin)*
																										芹菜素-8-C-葡萄糖苷 (牡荆素)*	Apigenin-8-C-Glucoside (Vitexin)*
																										山柰酚-3-O-半乳糖苷(三叶豆苷)	Kaempferol-3-O-galactoside (Trifolin)
																										阿夫儿茶精	Afzelechin (3,5,7,4'-Tetrahydroxyflavan)
																										矢车菊素-3-O-葡萄糖苷	Cyanidin-3-O-glucoside (Kuromanin)
																										表阿夫儿茶精	Epiafzelechin
																										槲皮素-3-O-槐糖苷(白麻苷)	Quercetin-3-O-sophoroside (Baimaside)
																										橙皮素-7-O-葡萄糖苷	Hesperetin-7-O-glucoside
																										槲皮素-3-O-桑布双糖苷-5-O-葡萄糖苷	Quercetin-3-O-Sambubioside-5-O-Glucoside

## Sheet: 基因表达量
Gene id	FP1	FP2	FP3
LOC105054663	157.347	49.616	0.7702
LOC105036364	162.169	67.1059	3.92257
LOC105054281	133.916	47.0443	1.5914
LOC105048473	48.9786	32.0383	5.93347
LOC105050451	20.8248	25.3987	119.861
LOC105036086	4.7503	19.4161	41.9606
LOC105055415	10.4699	15.3014	27.9645
LOC105057418	7.60717	14.2023	42.78
LOC105057419	26.3513	37.5382	136.388
